# Supplementary material for: The Lineage Theory of the Regional Variation of Individualism/Collectivism in China
Source: Front Psychol. 2021 Jan 20;11:596762. doi: 10.3389/fpsyg.2020.596762 (PMC7854463; doi:10.3389/fpsyg.2020.596762)
Supplement: Supplementary file 1 [file Table_1.xlsx]

## Sheet: results-20201211-111146
Province	County name	Family scale of 2000	Percentage of individuals living alone at 2000	Percentage of three-generation families of 2000	Divorce rate of 2000	Fertility rate of 2000	Sex ratio at birth of 2000
北京	昌平	2.9	10.7096	14.2942	33.2349	0.78	106.87
北京	顺义	3.26	7.87313	21.3411	31.6969	1.09	111.61
北京	大兴	3.34	7.50688	20.3376	26.9806	1.06	107.69
北京	平谷	3.4	6.83969	21.1624	32.535	1.28	118.88
北京	怀柔	2.93	9.70116	13.1829	47.1219	1.03	104.57
天津	武清	3.48	4.43926	25.5286	25.3112	1.14	109.17
天津	宝坻	3.53	4.45265	19.9044	19.7457	1.33	120.25
上海	奉贤	2.76	10.9943	11.98	42.8705	0.97	107.83
上海	南汇	2.69	13.0363	10.593	41.7057	1.01	107.03
上海	松江	2.96	11.2086	19.4646	34.5628	0.98	113.34
上海	金山	3.15	8.66468	26.0742	40.3532	1.01	107.03
上海	青浦	2.99	10.9236	21.312	34.7182	0.93	108.17
上海	崇明	2.55	15.8365	10.9269	33.3988	1.05	107.22
海南	文昌	3.78	13.1653	27.3065	23.6604	1.55	129.64
海南	万宁	4.27	5.84466	22.3214	20.9784	1.8	146.07
海南	东方	4.48	5.52862	16.2912	17.4385	1.7	126.73
海南	陵水	4.65	4.14122	25.1239	13.0346	1.76	127.22
海南	琼中	3.86	9.11711	14.7484	23.3687	1.75	125.46
海南	三亚	4.43	7.15539	19.9566	16.8236	1.5	122.77
海南	琼海	3.83	10.1195	26.1089	21.9582	1.49	144.26
北京	朝阳	3.45	4.89843	18.9262	24.0855	1.29	118.89
海南	屯昌	4	7.90555	17.881	20.632	1.83	127.99
上海	崇明	2.66	13.4116	11.1007	39.4311	1.01	107.34
北京	朝阳	3.36	4.53879	18.8875	30.5162	1.19	119.95
北京	北京	2.91	12.0716	14.3733	35.0301	0.81	110.81
海南	海口	3.21	14.7539	13.1692	22.5537	0.92	137.44
天津	蓟县	3.64	5.28813	22.6948	30.5062	1.42	123.17
海南	白沙	4.07	8.84661	17.5786	28.3849	1.72	126.63
海南	澄迈	4.2	9.25719	19.4344	18.4998	1.88	145.18
北京	密云	3.02	8.92035	14.1831	38.6664	1.1	107.45
北京	延庆	2.98	10.0489	11.1622	46.8237	1.24	102.05
天津	静海	3.2	5.10067	14.1281	26.812	1.18	123.4
云南	东川	3.34	9.62254	16.6897	36.5121	1.55	119.04
云南	寻甸	3.85	6.38082	24.9783	20.7362	1.65	112.34
云南	安宁	3	9.39699	11.4243	28.8444	0.63	112.04
云南	新平	3.71	9.08383	27.361	49.2591	1.51	107.63
云南	元江	3.71	10.3111	23.9545	57.1728	1.61	117.4
云南	鲁甸	4.23	6.73834	10.9907	24.8508	2.29	116.72
云南	思茅	3.27	13.303	15.453	41.5306	1.13	112.98
云南	景谷	3.77	8.58638	24.086	22.2007	1.57	111.92
云南	镇沅	3.88	9.97123	25.1815	30.3279	1.61	116.88
云南	孟连	3.72	9.447	20.6242	73.1403	1.64	103.92
云南	巍山	4.03	5.60715	33.2427	28.1106	1.58	101.71
云南	昌宁	4.01	4.08332	34.7409	23.6617	1.47	104.16
云南	丽江	3.89	6.57542	33.3997	31.8819	1.42	102
云南	贡山	3.71	10.3391	17.154	64.576	2.09	104.65
云南	兰坪	4.06	8.13538	24.0258	28.6915	1.76	103.84
云南	维西	4.09	8.37642	25.8205	33.2186	1.82	100.02
云南	临沧	3.83	8.00642	23.8702	30.8873	1.47	108.4
云南	双江	4.17	6.94282	22.315	34.3133	1.7	106.17
云南	耿马	4.16	7.58061	21.634	40.645	1.89	103.78
云南	绿春	4.52	3.62095	33.2022	46.7813	2.06	130.62
云南	姚安	3.66	10.3077	31.8015	44.3587	1.5	102.6
云南	大关	4.03	8.17935	20.6553	34.6067	2.18	116.15
云南	昭通	3.82	7.69425	12.4836	29.4944	1.8	119.42
云南	龙陵	4.13	4.23439	31.4306	23.9254	1.58	125.33
云南	师宗	3.94	6.56551	19.4225	23.848	1.74	130.09
云南	宾川	3.88	6.45662	29.7671	30.7679	1.57	105.63
云南	麻栗	3.99	7.20297	29.2342	35.0292	1.65	117.01
云南	通海	3.48	9.38186	20.4373	39.2875	1.45	105.68
云南	保山	3.93	4.68629	33.8331	31.6027	1.43	105.71
云南	洱源	4.07	6.60112	34.4714	33.7168	1.62	100.42
云南	盐津	4.17	7.73645	25.3788	32.0663	2.23	103.89
云南	个旧	3.04	14.8298	13.5946	63.1442	1.22	99.34
云南	蒙自	3.76	9.14658	24.3745	41.9854	1.43	105.07
云南	红河	4.28	6.26517	29.1021	99.7989	1.94	124.33
云南	文山	3.94	8.63431	22.3201	38.5989	1.6	112.6
云南	建水	3.68	6.84546	24.3657	38.7801	1.46	108.33
云南	砚山	4.25	6.78012	26.863	40.2374	1.79	116.29
云南	华宁	3.57	7.89248	19.4456	27.6141	1.51	105.14
云南	陇川	4.07	7.92113	23.0246	45.1429	1.67	108.5
云南	南华	3.77	9.33858	33.6462	35.1257	1.51	103.56
云南	西畴	3.93	7.15169	27.4282	27.9439	1.62	113.45
云南	景东	3.7	9.20644	25.414	23.0572	1.54	106.79
云南	云县	4.12	7.47363	25.4655	16.9989	1.59	111.82
云南	镇雄	4.04	8.24672	12.6711	25.9579	2.26	107.34
云南	双柏	3.7	11.5703	29.8719	29.8946	1.55	105.91
云南	元谋	3.76	9.28561	30.586	35.4856	1.5	106.75
云南	永德	4.28	5.56668	27.036	23.086	1.64	109.8
云南	陆良	3.59	7.44469	14.842	28.8363	1.72	141.3
云南	楚雄	3.52	10.609	28.6462	40.5747	1.28	105
云南	腾冲	4.26	3.77093	36.2984	30.4538	1.6	118.74
云南	江川	3.28	10.109	13.599	38.8124	1.51	103.85
云南	宁蒗	4.04	5.32688	15.3128	36.1113	1.93	114.13
云南	泸西	3.87	4.94387	20.8723	32.3597	1.77	139
云南	武定	3.83	8.3134	28.9943	27.4276	1.59	103.21
云南	剑川	4.18	7.40061	36.8476	23.0867	1.61	102.2
云南	镇康	4.52	5.31602	26.8881	24.1862	1.87	111.78
云南	永仁	3.67	10.5331	31.2332	34.6806	1.49	102.02
云南	牟定	3.83	8.16797	33.5567	42.3776	1.49	104.4
云南	鹤庆	3.84	8.99032	33.6394	38.6633	1.54	102.8
云南	沧源	4.08	8.42472	18.9165	51.4148	2.08	99.65
云南	禄丰	3.48	10.7039	24.0242	35.5433	1.39	103.6
云南	弥勒	3.74	7.21713	23.2255	35.8388	1.55	111.6
云南	福贡	4.09	7.64922	17.6897	60.9017	2.15	99.73
云南	元阳	4.25	5.79781	34.3464	107.465	1.88	146.95
云南	永善	3.69	8.8953	19.5837	25.1681	1.89	120.89
云南	勐腊	3.68	10.3758	20.3949	56.3584	1.59	106.76
云南	祥云	3.64	8.34033	27.5502	34.921	1.49	103.5
云南	德钦	4.77	6.42792	49.6369	32.6252	1.58	107.77
云南	大姚	3.69	11.3035	31.4167	34.1836	1.43	102.39
云南	屏边	3.97	6.79952	22.6222	34.3088	1.76	106.32
云南	景洪	3.46	11.918	20.2939	71.4051	1.35	105.97
云南	马关	4.1	6.57037	26.577	41.2253	1.66	110.36
云南	河口	3.39	12.5964	14.9746	50.0305	1.57	106.75
云南	玉溪	3.45	9.85427	20.2597	39.4399	1.42	105.51
云南	嵩明	3.68	8.68354	30.3383	28.7422	1.5	104.81
云南	弥渡	3.75	7.02982	30.0554	25.5882	1.45	103.29
云南	凤庆	4.31	3.46178	33.2331	21.2859	1.6	105.12
云南	大理	3.49	10.39	27.3784	41.8512	1.21	104.23
云南	绥江	3.93	8.10459	25.8704	33.2937	1.91	106.78
云南	威信	3.97	8.01465	20.7207	37.2929	2.23	109.47
云南	峨山	3.51	8.12388	23.1971	39.4641	1.39	101.52
云南	墨江	4.34	6.53914	28.5793	27.4718	1.81	122.39
云南	马龙	3.66	9.01884	21.8228	24.9491	1.6	109.81
云南	永胜	3.96	4.02285	32.1774	31.3143	1.54	103.44
云南	富民	3.39	6.8627	24.8234	34.0877	1.29	103.51
云南	宣威	3.61	7.99672	10.1456	22.587	1.66	133.91
云南	永平	3.89	8.0963	32.5979	31.9125	1.54	106.68
云南	开远	3.33	12.2943	17.4573	52.0356	1.3	106.19
云南	石屏	3.65	9.08826	24.426	32.4873	1.45	109.23
云南	盈江	4.4	7.22798	26.5584	31.1859	1.8	116.69
云南	勐海	4.17	7.48377	31.0946	121.683	1.79	102.89
云南	丘北	4.48	3.41042	24.6355	30.0377	1.99	126.58
云南	广南	4.59	4.44203	34.3692	30.6663	1.82	130.44
云南	昆明	3.05	13.9148	15.6744	38.0686	1.1	107.39
云南	澜沧	4	6.6777	23.4392	60.5416	1.96	108.95
云南	西盟	3.78	10.2863	14.9897	51.7647	1.92	105.64
云南	富宁	4.38	5.64693	38.6067	33.7016	1.57	116.63
云南	华坪	3.7	9.15516	27.5344	34.9544	1.46	103.19
云南	彝良	4.05	7.23038	19.2915	38.5907	2.17	115.73
云南	呈贡	3.1	9.54828	17.2929	36.5017	1.09	102.49
云南	罗平	3.88	5.43568	16.4543	26.8306	1.72	138.79
云南	云龙	4.1	7.12522	28.0656	28.8684	1.65	102.53
云南	会泽	3.57	7.93007	15.4032	21.7068	1.64	138.56
云南	晋宁	2.99	11.0557	14.8397	47.8364	1.21	104.07
云南	澄江	3.39	8.61383	17.323	34.2889	1.43	102.31
云南	易门	3.33	13.3234	22.8527	30.5711	1.42	105.29
云南	富源	4.08	5.72657	15.3506	24.3976	1.9	123.95
云南	漾濞	4	8.36444	30.7052	27.0344	1.56	103.86
云南	宜良	3.35	7.90159	21.7127	34.4166	1.31	101.06
云南	巧家	3.84	7.89814	21.8453	23.7461	1.66	133.5
云南	江城	0	0	0	0	0	0
云南	瑞丽	0	0	0	0	0	0
吉林	榆树	3.55	3.66592	22.7274	35.4697	1.3	116.51
吉林	蛟河	3.28	6.86846	14.9812	48.4322	1.17	106.37
吉林	双辽	3.31	3.82728	17.2161	30.647	1.14	112.07
吉林	前郭	3.59	3.04313	16.4443	28.376	1.32	108.22
吉林	扶余	3.66	2.77455	22.5634	27.696	1.3	123.87
吉林	和龙	2.93	9.99931	10.2621	57.9178	1.11	109.21
吉林	公主	3.57	3.80125	19.5603	32.0077	1.24	111.82
吉林	大安	3.22	4.26567	14.347	27.0208	1.19	109.43
吉林	洮南	3.22	6.6537	13.6604	25.8838	1.22	106.76
吉林	吉林	3.29	6.31017	17.801	49.5217	1.08	108.45
吉林	通榆	3.39	2.99397	15.6046	27.9565	1.26	108.17
吉林	梨树	3.41	5.60283	18.907	39.3489	1.21	118.6
吉林	汪清	2.93	9.93738	9.06507	53.5374	1.17	108.16
吉林	九台	3.64	3.67053	22.9138	41.8165	1.26	112.11
吉林	靖宇	3.14	11.2716	10.1252	48.3778	1.34	108.83
吉林	长春	3.41	5.03034	19.1628	37.5489	1.09	112.3
吉林	通化	3.32	5.70776	17.4751	50.7049	1.17	110
吉林	桦甸	3.38	5.64503	15.9472	41.1549	1.25	106.86
吉林	辽源	3.32	5.34318	18.5429	53.9959	1.12	108.56
吉林	延吉	2.99	8.32582	11.181	60.5201	0.88	108.95
吉林	珲春	3.04	7.4399	10.0085	54.282	1.1	102.63
吉林	集安	3.35	4.41781	20.9966	52.8756	1.2	107.98
吉林	安图	3.08	8.40989	10.3167	51.5019	1.24	110.46
吉林	敦化	3.08	7.02067	11.7156	56.5936	1.11	105.8
吉林	白城	3.22	4.91235	14.0347	29.127	1.17	107.68
吉林	柳河	3.57	4.18666	19.7744	45.6364	1.39	113.4
吉林	长岭	3.77	2.14373	17.6593	25.4337	1.47	111.4
吉林	梅河	3.3	6.27459	16.5996	49.3279	1.17	111.25
吉林	德惠	3.67	3.53217	20.6352	31.0904	1.37	115.75
吉林	龙井	2.91	11.4088	10.3	62.0299	1.05	108.23
吉林	乾安	3.36	6.22975	13.9602	32.8181	1.27	105.83
吉林	伊通	3.44	4.82441	20.102	44.3925	1.18	110.93
吉林	镇赉	3.14	6.1293	13.5827	31.6091	1.2	107.83
吉林	农安	3.69	2.98556	20.4255	25.354	1.37	112.51
吉林	农安	3.69	2.98556	20.4255	25.354	1.37	112.51
吉林	东丰	3.39	4.34681	19.8299	45.4438	1.21	107.76
吉林	辉南	3.27	6.59388	15.8857	52.8714	1.19	109.46
吉林	通化	3.38	5.04963	17.6857	49.6982	1.27	107.77
吉林	舒兰	3.39	5.70388	19.2551	46.4132	1.17	110.53
吉林	四平	3.38	4.9767	18.0804	38.0802	1.15	113.22
吉林	长白	3.01	7.12544	8.90219	49.2355	1.11	102.21
四川	温江	3.11	8.54109	22.8596	53.0408	0.91	106.75
四川	新都	3.19	8.48929	26.6021	39.339	0.93	105.81
四川	邛崃	3.38	7.85794	33.6314	42.6102	1.03	105.67
四川	纳溪	2.94	13.9836	21.0249	37.1508	1.23	112.47
四川	什邡	2.89	10.7741	16.8554	50.3242	1.04	104.83
四川	绵竹	2.88	10.6205	16.8607	42.3159	1.01	103.83
四川	北川	3.54	8.56481	26.2389	39.1424	1.62	103.2
四川	遂宁	3.32	10.4118	23.4541	34.7162	1.49	119.17
四川	隆昌	3.14	13.2857	20.2051	31.5957	1.23	112.38
四川	阆中	3.28	7.26556	30.1572	43.0171	1.22	109.91
四川	广安	3.46	9.41399	23.889	34.1342	1.56	123.87
四川	达川	3.23	8.49042	21.0562	34.5394	1.33	121.93
四川	万源	3.53	7.47171	21.3929	43.3386	1.65	109.29
四川	会东	3.76	7.68873	27.2143	27.8135	1.57	131.69
四川	巴中	3.67	6.13404	26.1703	32.8246	1.69	121.83
四川	眉山	3.22	9.25534	27.5509	37.3666	1.26	107.15
四川	简阳	3.32	10.7229	28.5088	37.0832	1.23	112.21
四川	九龙	4.19	10.9331	21.3515	24.0148	1.8	113.22
四川	理塘	4.71	12.1453	29.9463	34.8085	1.14	106.25
四川	巴塘	4.67	12.4225	36.7236	22.508	1.3	106.02
四川	仁寿	3.24	10.2453	24.9514	33.7175	1.47	109.62
四川	都江	3.19	9.27071	25.3629	53.2034	0.99	105.99
四川	西充	3.24	10.3622	20.0825	45.8357	1.55	124.84
四川	小金	4.15	8.67714	25.8434	20.6516	1.6	107.52
四川	青川	3.6	8.31429	25.2929	31.9944	1.45	106.25
四川	若尔	4.66	16.8185	38.8432	55.5556	1.88	102.24
四川	名山	3.36	7.09389	29.523	37.569	1.16	103.58
四川	营山	3.71	5.67072	28.9861	36.0661	1.6	128.73
四川	开江	3.51	8.75228	22.9946	45.499	1.62	127.27
四川	美姑	4.03	11.1333	7.34351	51.2084	1.72	111.57
四川	邻水	3.53	8.38635	17.6079	35.4132	1.82	127.44
四川	长宁	3.35	9.12919	26.7642	28.5673	1.41	146.9
四川	双流	3.25	9.30552	29.4441	40.3741	1.04	104.09
四川	大邑	3.3	7.93151	31.5957	41.345	1.07	102.88
四川	马边	3.95	6.97729	21.4238	26.0498	1.7	109.66
四川	屏山	3.68	7.59003	27.3055	29.5071	1.6	115.19
四川	渠县	3.42	9.04406	23.3132	38.2431	1.6	123.66
四川	资阳	3.3	10.5946	24.4193	33.6282	1.32	116.36
四川	宝兴	3.6	10.4381	28.1407	46.6633	1.46	108.03
四川	甘孜	4.43	9.50669	24.3896	32.588	1.12	95.05
四川	射洪	3.17	11.9673	23.7221	41.4859	1.41	113.46
四川	黑水	3.93	12.485	29.1482	31.8054	1.38	104.48
四川	蒲江	3.21	7.75805	29.0393	43.1858	1.06	105.79
四川	珙县	3.51	8.34704	26.957	42.5209	1.47	125.95
四川	阿坝	5.19	8.90182	34.6658	75.1933	1.65	104.99
四川	盐边	3.59	10.0561	26.048	36.7092	1.51	107.64
四川	金阳	4.21	6.79896	14.7729	33.6247	2.03	112.66
四川	宜宾	3.38	9.41182	26.6705	31.534	1.43	118.97
四川	宜宾	3.38	9.41182	26.6705	31.534	1.43	118.97
四川	新龙	4.91	18.2801	33.5236	20.6219	1.33	103.14
四川	旺苍	3.44	7.24536	25.4896	39.1833	1.34	111.25
四川	石渠	4.14	11.4213	15.414	45.7841	1.1	105.8
四川	稻城	4.99	8.50948	46.1066	41.5465	1.28	100
四川	雅江	5.01	12.6381	42.017	22.0014	1.41	102.79
四川	中江	3.39	8.65385	22.5544	28.0732	1.28	115.48
四川	蓬安	3.48	8.67892	27.8515	38.512	1.48	124.72
四川	乐至	3.13	12.3496	21.2886	37.1471	1.25	112.45
四川	威远	3.34	9.62382	25.7601	42.5183	1.32	106.59
四川	安县	3	10.9978	18.3341	46.5245	1.21	107.6
四川	资中	3.4	11.0164	23.4545	32.7974	1.44	114.03
四川	蓬溪	3.15	12.5356	19.1322	31.0849	1.67	120.27
四川	江油	3.06	8.91697	21.2626	50.2597	1.1	105.78
四川	宁南	3.75	8.65246	30.6362	39.4835	1.55	118.56
四川	天全	3.41	9.9757	26.3246	45.266	1.41	105.04
四川	喜德	3.88	8.05676	9.96786	50.0435	1.87	114.01
四川	乐山	3.16	10.5364	23.2452	38.9405	1.18	107.41
四川	平昌	3.45	7.56341	18.9777	33.305	1.81	122.57
四川	合江	2.91	15.1667	20.8774	37.3579	1.22	113.99
四川	郫县	3.14	8.48023	25.1638	45.3099	0.96	107.17
四川	德格	4.83	10.7371	23.7645	45.0356	1.12	105.84
四川	泸县	2.9	13.5724	22.7708	38.5112	1.23	119.85
四川	芦山	3.54	9.63007	26.6806	39.2181	1.38	108.61
四川	德昌	3.76	8.84073	25.8548	36.4137	1.52	114.27
四川	炉霍	4.36	14.89	26.7748	48.5942	1.26	100.19
四川	红原	4.06	18.3846	23.6003	68.6613	1.62	103.46
四川	越西	4.1	8.0577	13.3724	32.8562	1.88	114.72
四川	井研	2.87	14.6086	21.5358	32.6673	1.24	105.19
四川	西昌	3.32	12.5726	19.6382	50.2448	1.34	109.89
四川	马尔	3.36	19.9867	22.5284	44.7135	1.1	101.07
四川	松潘	4.28	11.7755	28.929	27.7546	1.74	105.25
四川	峨边	3.54	11.9082	19.4708	47.8886	1.72	113.2
四川	石棉	3.17	12.9012	16.326	60.6559	1.27	111.07
四川	汶川	3.54	15.0692	22.4339	42.4918	1.43	102.52
四川	金川	4.01	12.2126	28.7817	37.0223	1.62	105.99
四川	江安	3.39	10.2947	24.1595	31.3754	1.51	128.43
四川	夹江	3.25	7.31539	29.4835	35.8227	1.08	104.86
四川	大竹	3.43	8.20575	23.8279	44.406	1.42	128.07
四川	苍溪	3.59	5.16374	37.6184	37.7194	1.24	111.55
四川	雅安	3.31	9.00326	22.6737	47.5498	1.25	105.77
四川	彭州	3.32	7.16785	29.1339	40.7072	1.06	106.55
四川	广汉	3.1	8.54339	23.5109	41.4148	1	104.35
四川	道孚	4.6	14.8716	29.1171	34.3612	1.27	101.86
四川	昭觉	3.97	8.18191	6.77924	32.2651	1.83	113.96
四川	雷波	3.92	9.78812	16.0366	38.2646	1.88	114.06
四川	仪陇	3.68	6.30062	25.7558	36.9698	1.76	138.41
四川	宜宾	3.41	9.22699	25.7007	35.64	1.41	126.39
四川	宜宾	3.41	9.22699	25.7007	35.64	1.41	126.39
四川	安岳	3.42	8.72005	24.8783	29.4469	1.47	126.08
四川	三台	3.27	11.0468	22.3408	42.0659	1.45	112.33
四川	自贡	3.45	8.08494	28.1745	40.915	1.25	114.44
四川	汉源	3.45	7.65921	20.7619	45.9725	1.41	103.75
四川	武胜	3.5	8.37633	25.7241	31.9741	1.55	125.34
四川	南部	3.54	7.59287	29.5504	51.8297	1.53	126.1
四川	宣汉	3.61	8.19393	25.1114	41.332	1.69	126.38
四川	峨眉	3.2	8.01656	24.8085	41.7862	1.05	107.64
四川	峨眉	3.2	8.01656	24.8085	41.7862	1.05	107.64
四川	南溪	3.29	9.41339	22.9022	32.6682	1.42	130.68
四川	金堂	3.16	11.0367	21.3015	35.1885	1.29	112.61
四川	剑阁	3.65	7.72506	29.9451	43.8015	1.53	106.68
四川	富顺	3.61	7.69374	29.986	31.7467	1.48	126.78
四川	盐源	4.17	6.88747	19.7518	24.5564	1.82	117.73
四川	高县	3.56	7.43178	28.4438	28.6294	1.43	123.92
四川	理县	3.73	14.2299	27.5563	28.5544	1.45	105.82
四川	茂县	4.28	5.41896	30.45	20.276	1.71	103.62
四川	木里	4.68	7.1415	30.318	20.8802	1.71	108.89
四川	乡城	5.47	6.36555	54.8109	41.4172	1.52	107.08
四川	犍为	3.14	11.5093	23.8851	33.7689	1.28	111.85
四川	盐亭	3.4	8.11039	30.0049	51.9561	1.3	105.24
四川	白玉	4.92	9.75403	27.9171	37.496	0.97	107.16
四川	荣县	3.36	8.36441	29.237	39.7224	1.23	105.39
四川	绵阳	3.14	10.6547	21.5591	47.8186	1.22	107.84
四川	布拖	3.86	7.58416	11.4771	44.0279	1.93	124.88
四川	得荣	5.52	5.23436	53.7711	17.9487	1.31	107.45
四川	沐川	3.37	10.1007	24.0801	31.6189	1.49	107.85
四川	甘洛	4.01	8.69838	16.4403	51.7373	1.88	118.93
四川	色达	4.07	14.0746	16.2574	46.7323	0.81	96.19
四川	古蔺	3.93	7.69143	25.1032	25.4355	1.85	119.6
四川	康定	3.63	15.0827	22.0665	41.4663	1.19	101.9
四川	南江	3.64	6.13652	25.234	33.483	1.64	122
四川	兴文	3.47	8.04168	28.5157	27.422	1.39	143.74
四川	冕宁	3.99	10.1418	23.7335	35.5915	1.76	114.4
四川	岳池	3.55	8.6267	27.5496	29.1375	1.47	126.35
四川	广元	3.52	7.38042	29.4623	39.4761	1.34	108.25
四川	德阳	3.09	9.78076	19.5842	38.6878	1.1	109.34
四川	普格	3.78	8.12488	13.2373	45.5347	1.78	119.75
四川	梓潼	3.23	7.91162	28.1187	50.3486	1.32	107.35
四川	米易	3.64	7.45043	32.575	40.6114	1.33	109.71
四川	丹巴	4.1	12.6298	34.123	30.5121	1.44	105.45
四川	叙永	3.36	9.98286	25.0683	33.5735	1.46	125.52
四川	筠连	3.81	7.08151	28.8939	36.977	1.72	128.02
四川	新津	3.29	8.02402	30.4174	52.9801	1	103.22
四川	会理	3.91	7.88305	34.9703	37.9845	1.59	107.78
四川	泸定	3.61	10.4921	22.6469	45.653	1.64	103.28
四川	洪雅	3.3	7.2433	32.2138	43.2787	1.18	103.13
四川	通江	3.82	5.56903	27.2014	29.0401	1.72	112.82
四川	平武	3.44	9.57895	22.7694	37.6399	1.55	106.33
宁夏	陶乐	3.71	4.60747	12.1622	32.6036	1.8	105.96
宁夏	中卫	3.81	4.19135	17.8544	28.7591	1.69	115.05
宁夏	灵武	3.89	4.58325	19.7891	34.1318	1.7	115.18
宁夏	固原	4.32	5.83246	20.9705	28.1739	1.93	107.45
宁夏	海原	5.01	1.83035	19.9662	27.8807	2.25	107.35
宁夏	平罗	3.51	4.68912	14.274	29.3464	1.48	107.75
宁夏	同心	4.83	1.5945	17.1497	26.0261	2.15	107.98
宁夏	泾源	4.13	8.17607	18.984	40.8016	2.08	103.81
宁夏	中宁	4	3.95508	19.4071	29.4978	1.82	113.64
宁夏	吴忠	3.98	4.05515	17.9977	31.0242	1.74	112.28
宁夏	银川	3.12	9.56021	10.6061	40.5365	1.16	106.79
宁夏	西吉	5.11	1.8695	25.7576	22.8558	2.21	105.96
宁夏	贺兰	3.58	4.49741	17.0666	34.0055	1.53	107.02
宁夏	隆德	4.12	8.73272	25.4257	24.3939	1.91	109.85
宁夏	永宁	3.72	4.40581	18.4885	37.1165	1.6	109.39
宁夏	盐池	3.84	4.68492	17.3822	24.7392	1.8	120.8
宁夏	兴仁	4	5.01521	13.8735	26.9004	2.17	107.57
宁夏	青铜	3.58	5.29869	15.5704	33.1122	1.49	110.64
宁夏	惠农	0	0	0	0	0	0
安徽	桐城	3.35	8.22614	25.728	19.6165	1.55	111.14
安徽	界首	3.38	8.79955	11.572	14.8613	1.53	149.79
安徽	宁国	3.33	8.64698	20.4639	32.2962	1.29	104.68
安徽	庐江	3.73	6.2697	25.0111	22.0159	1.44	116.16
安徽	寿县	3.66	7.21578	21.4162	19.0384	1.49	118.93
安徽	繁昌	3.28	7.93195	16.8837	28.1704	1.44	114.58
安徽	芜湖	3.21	8.89191	17.4112	36.4334	1.27	113.08
安徽	合肥	3.4	9.16403	16.7114	24.4346	1.24	132.43
安徽	歙县	3.08	13.5668	16.7997	32.1427	1.51	108.28
安徽	祁门	3.15	10.5024	16.0286	28.0514	1.45	105.64
安徽	临泉	3.9	5.16133	17.4926	12.8141	1.68	142.87
安徽	阜阳	3.69	6.15609	16.2365	15.7996	1.58	144.9
安徽	阜阳	3.69	6.15609	16.2365	15.7996	1.58	144.9
安徽	五河	3.83	4.60198	22.2782	18.9394	1.55	132.47
安徽	枞阳	3.33	8.53558	19.5747	17.6904	1.71	121.76
安徽	泾县	3.12	11.4306	17.7074	42.4221	1.4	110.42
安徽	马鞍	3.24	8.52531	17.8453	36.6259	1.25	119.14
安徽	铜陵	3.31	7.02931	16.4442	21.6759	1.47	109.87
安徽	泗县	3.78	5.04737	20.4651	18.5383	1.51	112.6
安徽	旌德	3.39	9.25388	24.3798	40.1189	1.36	112.17
安徽	安庆	3.39	7.78259	23.4939	23.9678	1.61	121.95
安徽	休宁	3.18	10.2965	21.2978	23.1948	1.44	106.07
安徽	绩溪	3.27	10.6959	18.5836	39.0983	1.3	110.65
安徽	怀远	4.07	4.28593	22.8693	19.9298	1.64	138.58
安徽	宿松	3.41	8.52206	21.0102	27.6098	1.83	157.74
安徽	芜湖	3.4	7.55762	19.8319	32.6229	1.49	116.23
安徽	滁州	3.57	6.09986	21.3414	23.5623	1.46	126.93
安徽	霍山	3.29	8.72562	25.1218	25.922	1.39	121.9
安徽	青阳	3.13	9.61624	19.0653	35.6895	1.39	103.86
安徽	广德	3.39	6.48157	19.6421	26.0566	1.39	104.9
安徽	淮南	3.58	6.69264	18.4754	26.6407	1.3	131.05
安徽	阜南	3.84	5.46848	18.0842	16.508	1.73	149.24
安徽	宿州	3.73	5.47997	17.0264	18.3488	1.56	133.08
安徽	宿州	3.73	5.47997	17.0264	18.3488	1.56	133.08
安徽	六安	3.53	7.09032	21.8487	20.4296	1.49	128.5
安徽	凤阳	3.89	4.77229	22.8312	18.3175	1.56	135.09
安徽	东至	3.4	7.43657	22.4206	35.9235	1.63	109.27
安徽	来安	3.53	5.15745	21.2969	20.8064	1.5	119.4
安徽	凤台	3.82	5.76596	21.5316	20.5259	1.53	155.88
安徽	天长	3.55	5.42137	28.8548	28.0136	1.35	113.49
安徽	巢湖	3.55	7.34439	22.3383	24.4994	1.45	129.62
安徽	巢湖	3.55	7.34439	22.3383	24.4994	1.45	129.62
安徽	岳西	3.5	7.42853	25.7407	29.0894	1.65	113.49
安徽	定远	3.75	6.06042	21.0312	20.3578	1.65	148.74
安徽	太湖	3.54	7.53877	28.5801	28.6238	1.74	122.39
安徽	铜陵	3.13	8.33203	13.7412	28.0208	1.18	109.77
安徽	舒城	3.5	7.2578	23.9311	21.7204	1.47	116.03
安徽	黄山	3.1	11.8655	17.0681	30.5105	1.37	106.27
安徽	黄山	3.1	11.8655	17.0681	30.5105	1.37	106.27
安徽	黄山	3.1	11.8655	17.0681	30.5105	1.37	106.27
安徽	黄山	3.1	11.8655	17.0681	30.5105	1.37	106.27
安徽	怀宁	3.53	6.8222	26.8425	21.8105	1.68	127.26
安徽	肥西	3.71	6.53505	20.9393	23.0014	1.44	133.66
安徽	金寨	3.42	7.10752	22.378	17.883	1.46	136.19
安徽	含山	3.48	7.70294	20.6287	22.4087	1.56	138.16
安徽	和县	3.39	8.92282	21.6961	31.8449	1.46	148.06
安徽	蒙城	3.87	5.05395	20.1859	17.2052	1.59	152.67
安徽	涡阳	3.77	5.75571	14.6763	16.3134	1.53	148.69
安徽	全椒	3.32	8.1132	19.2475	27.4544	1.45	134.05
安徽	无为	3.66	6.81276	23.7464	22.8107	1.49	138.33
安徽	当涂	3.47	7.76224	21.9982	30.6525	1.55	126.89
安徽	亳州	3.8	5.2409	17.1671	16.8402	1.53	151.04
安徽	萧县	3.66	6.32672	13.4623	15.3426	1.63	142
安徽	望江	3.33	6.66132	23.8662	27.0819	1.77	113.76
安徽	郎溪	3.32	7.90013	17.2348	32.5549	1.49	109.21
安徽	潜山	3.5	6.09093	28.463	25.5539	1.62	113.34
安徽	肥东	3.71	6.48845	21.7469	19.7286	1.51	146.01
安徽	南陵	3.34	8.5349	19.7887	37.6735	1.54	111.58
安徽	砀山	3.75	5.35672	14.1882	11.7485	1.68	151.48
安徽	蚌埠	3.74	5.69635	20.6677	23.612	1.44	128.84
安徽	太和	3.55	6.38306	13.7969	14.2036	1.54	158.58
安徽	濉溪	3.74	5.2041	16.6841	17.071	1.54	147.22
山东	即墨	3.02	7.67786	11.4341	27.1592	1.02	108.2
山东	牟平	2.66	10.5234	4.71882	43.3682	1.04	103.29
山东	蓬莱	2.73	10.1698	5.74012	42.0926	1.01	107.77
山东	招远	2.81	10.7891	6.95317	41.9406	1.08	108.27
山东	栖霞	2.79	9.41667	5.8508	40.3441	1.15	108.15
山东	海阳	2.65	10.8636	3.85623	35.211	1.09	107.08
山东	寿光	3.31	7.92019	18.8174	20.2111	1.17	107.68
山东	兖州	3.34	7.10529	17.6113	19.8325	1.18	109.96
山东	肥城	3.38	7.23008	17.2928	17.9657	1.23	105.87
山东	禹城	3.46	8.07981	18.0158	17.2835	1.25	106.62
山东	菏泽	3.57	6.91396	13.4099	14.6194	1.4	132.99
山东	诸城	3.39	5.69006	22.6544	20.1808	1.17	111.6
山东	平邑	3.22	7.9974	10.5575	20.563	1.34	121.79
山东	五莲	2.87	9.76727	7.82772	26.6131	1.15	104.48
山东	茌平	3.29	8.45416	11.4212	21.2613	1.37	109.44
山东	曹县	3.77	6.58928	15.5024	12.3867	1.48	131.51
山东	滕州	3.59	6.14538	17.6833	13.6294	1.36	151.05
山东	莒县	2.96	11.2677	3.02885	15.0428	1.32	111.69
山东	枣庄	3.49	6.70038	14.006	14.7217	1.35	141.81
山东	微山	3.69	5.93321	16.4115	14.0126	1.48	140.99
山东	淄博	3.02	8.02152	12.5251	26.4701	1.03	107.8
山东	金乡	3.56	6.27829	15.0619	13.7872	1.42	125.16
山东	广饶	3.26	7.54497	16.0836	22.4613	1.22	109.28
山东	商河	3.76	6.17807	26.5666	16.081	1.22	112.06
山东	鄄城	3.48	6.62082	11.7677	15.7948	1.34	132.71
山东	博兴	3.2	7.30624	17.0322	30.0878	1.13	112.64
山东	巨野	3.37	7.64741	9.42436	17.3027	1.47	133.35
山东	龙口	2.93	7.75456	10.0432	35.6636	1.03	107.03
山东	宁津	3.41	7.02632	15.5412	18.4331	1.29	108.74
山东	莘县	3.58	7.45079	13.2115	13.0681	1.36	126.65
山东	冠县	3.48	8.16119	10.8843	13.4242	1.4	116.87
山东	莱阳	3.07	8.0675	10.0475	25.0491	1.1	111.81
山东	惠民	3.58	5.6028	25.8336	24.5737	1.22	108.52
山东	汶上	3.78	4.66237	22.7876	14.3421	1.41	128.66
山东	乐陵	3.57	7.52309	16.8684	15.3769	1.36	115.72
山东	无棣	3.08	9.6168	8.87424	22.2256	1.3	112.35
山东	莱芜	2.96	8.19701	10.281	19.7636	1.07	107.65
山东	章丘	3.33	6.40283	22.6684	25.1458	1.15	111.35
山东	蒙阴	3.08	8.19661	8.354	16.2348	1.28	112.34
山东	单县	3.57	7.12116	13.5799	11.6388	1.44	136.62
山东	齐河	3.57	7.57076	22.828	18.6585	1.26	105.57
山东	临沂	3.18	9.36024	6.95382	16.9936	1.32	117.08
山东	梁山	3.63	5.8246	17.0979	13.5834	1.37	117.62
山东	高密	3.32	6.08784	18.9787	21.0686	1.16	107.3
山东	邹平	3.32	7.03348	21.3229	26.8896	1.12	109.28
山东	滨州	3.28	7.65348	17.1568	27.2351	1.19	108.98
山东	阳谷	3.5	7.22138	15.835	14.1221	1.39	119.48
山东	郯城	3.48	6.75563	14.1047	16.2498	1.4	122.66
山东	莱西	2.95	9.40543	10.1616	31.5098	1.08	109.95
山东	昌邑	3.23	7.01163	18.6245	27.1821	1.12	109.16
山东	高唐	3.31	8.03142	15.0203	20.2207	1.28	108.67
山东	泰安	3.31	7.55424	15.1636	17.2421	1.18	108.13
山东	聊城	3.45	7.73255	13.6759	16.6891	1.32	118.13
山东	潍坊	3.37	6.40207	19.2158	20.3097	1.16	110.97
山东	昌乐	3.45	6.34252	19.2464	17.5193	1.24	109.16
山东	成武	3.44	7.47077	10.7872	12.9757	1.37	119.34
山东	夏津	3.28	9.0757	12.0065	21.9768	1.3	109.73
山东	文登	2.57	11.9338	2.82252	46.6514	1.05	105.09
山东	烟台	2.82	9.78602	7.33138	36.0635	1.01	107.57
山东	德州	3.4	7.82962	15.6261	19.9186	1.25	108.88
山东	沾化	3.15	9.01216	11.3933	27.5446	1.34	105.87
山东	平阴	3.29	7.45907	18.8964	23.3385	1.29	106.71
山东	平度	3.07	8.67018	12.1471	29.1983	1.17	107.34
山东	东明	3.89	5.3591	17.451	15.2798	1.35	129.41
山东	沂水	3.02	11.0054	3.73114	16.82	1.36	106.38
山东	胶州	3.13	7.83827	14.917	25.5792	1.05	105.35
山东	临朐	3.64	5.35334	20.6217	16.3925	1.35	115.55
山东	费县	3.29	8.71681	7.24862	17.4054	1.41	117.49
山东	威海	2.6	11.3802	3.20001	42.5715	1	106.51
山东	宁阳	3.5	6.76496	17.6228	14.9487	1.33	107.2
山东	临清	3.47	6.92414	15.3516	19.2639	1.32	118.21
山东	郓城	3.33	8.4065	12.1679	16.7165	1.37	145.16
山东	沂源	2.88	8.82329	5.81851	24.4756	1.16	110.73
山东	安丘	3.53	5.40946	19.6596	18.1454	1.24	119.3
山东	青州	3.45	5.52041	21.3365	16.9613	1.17	110.68
山东	莒南	2.95	11.4915	1.99473	15.4006	1.26	112.34
山东	莱州	2.89	9.61058	10.3895	40.1697	1.07	107.53
山东	临邑	3.62	6.0907	20.1603	17.5496	1.23	106.78
山东	东营	3.06	7.9326	11.5787	24.5726	1.12	108.29
山东	东平	3.56	6.64656	21.9695	15.8465	1.34	109.88
山东	济南	3.23	8.57782	19.0204	24.1608	1.01	109.7
山东	乳山	2.57	10.8315	3.20809	40.8235	1.09	105.85
山东	平原	3.34	7.07879	15.8661	20.28	1.24	107.94
山东	济宁	3.49	6.59328	16.4866	16.552	1.32	122.09
山东	日照	2.96	9.77791	6.59688	19.4147	1.19	108.51
山东	泗水	3.19	8.25398	10.1831	19.2716	1.36	111.28
山东	新泰	3.24	7.41542	8.98838	18.4635	1.2	109.34
山东	青岛	0	0	0	0	0	0
山西	平鲁	3.96	6.24574	11.15	27.5348	2.08	111.29
山西	原平	3.38	9.92056	16.1377	48.4435	1.48	100.74
山西	保德	3.8	6.7369	8.84398	21.6233	2.03	108.2
山西	离石	3.64	6.65728	9.19084	35.8981	1.54	117.19
山西	汾阳	3.68	5.84261	16.3548	29.5478	1.59	115.27
山西	河津	4.07	4.64986	23.829	28.4033	1.72	136.24
山西	万荣	4.31	4.20175	37.196	44.6601	1.71	116.72
山西	洪洞	4.32	3.42399	27.9557	25.3956	1.71	113.72
山西	黎城	3.41	10.0272	16.7466	54.5361	1.48	107.9
山西	沁源	3.7	8.04895	16.7799	33.1617	1.7	105.25
山西	沁县	3.62	8.84024	15.3167	40.8898	1.62	114.56
山西	石楼	4.16	3.05672	10.2136	24.5331	1.86	113.41
山西	宁武	3.64	8.93315	12.0262	30.2697	1.74	111.87
山西	晋城	3.54	7.41641	20.9204	46.9209	1.47	99.97
山西	临汾	3.99	4.85568	23.7744	30.5359	1.6	111.37
山西	大同	3.31	7.91784	8.49835	26.0461	1.42	106.65
山西	平陆	3.99	5.7241	28.1154	29.9072	1.57	113.89
山西	武乡	3.66	9.8634	15.943	44.6159	1.8	108.94
山西	神池	3.45	8.85965	10.0436	28.3624	1.54	107.74
山西	和顺	3.37	8.8632	14.0475	29.103	1.47	105.85
山西	朔州	3.71	6.44681	12.865	23.0192	1.72	114.9
山西	朔州	3.71	6.44681	12.865	23.0192	1.72	114.9
山西	阳曲	3.52	9.68371	17.6635	39.3602	1.65	107.72
山西	榆社	3.32	10.5601	7.71566	34.1337	1.77	110.98
山西	左权	3.36	8.27081	13.9022	26.4514	1.47	114.82
山西	代县	3.47	8.68789	16.0479	40.977	1.52	109
山西	安泽	3.49	8.18402	15.0989	24.0437	1.61	107.51
山西	五寨	3.29	10.0684	8.64697	41.8657	1.6	107.23
山西	临猗	4.03	4.88629	36.0544	44.1786	1.6	111.91
山西	五台	3.71	8.79629	17.0618	30.1652	1.58	109.12
山西	五台	3.71	8.79629	17.0618	30.1652	1.58	109.12
山西	阳城	3.42	7.90495	19.9486	67.9212	1.47	97.5
山西	翼城	3.93	4.55007	29.2062	36.8799	1.47	103.43
山西	右玉	3.69	7.22033	13.4659	35.8762	1.77	103.91
山西	兴县	3.93	6.57285	9.65587	20.6652	1.96	111.67
山西	垣曲	3.63	7.65758	17.1694	44.4557	1.55	111.23
山西	交城	3.84	6.10226	15.4678	24.8827	1.77	111.01
山西	高平	3.76	5.33246	29.0212	39.7564	1.45	92.16
山西	河曲	3.52	7.22073	13.701	41.2784	1.79	115.38
山西	寿阳	3.19	12.5607	14.3742	42.533	1.42	106.12
山西	壶关	3.87	6.19992	24.9124	29.8985	1.64	105.22
山西	静乐	3.98	9.15397	15.7891	22.9927	1.75	111.92
山西	侯马	3.57	6.25898	20.5976	33.1948	1.31	111.52
山西	昔阳	3	11.896	8.12514	36.6833	1.47	114.54
山西	太原	3.27	8.42418	14.9621	30.7675	1.07	105.33
山西	平顺	3.56	9.47972	19.2628	35.7356	1.64	109.1
山西	芮城	3.85	5.66308	24.9094	43.9023	1.64	118.01
山西	隰县	4.04	3.66897	16.0156	16.7388	1.59	116.62
山西	岢岚	3.65	8.14445	12.9366	39.1852	1.88	102.65
山西	浑源	3.67	9.47017	10.9355	21.0907	1.69	103.52
山西	临县	3.87	6.57299	10.1763	35.3874	1.95	119.08
山西	大同	3.35	8.3863	8.55303	28.5739	1.67	108.6
山西	岚县	4.13	4.88341	15.9159	26.8089	1.85	113.25
山西	襄垣	3.82	6.98491	24.2693	47.2621	1.51	112.02
山西	陵川	3.67	7.622	22.5722	55.017	1.58	105.73
山西	运城	4.03	4.95222	30.4251	38.3661	1.57	118.48
山西	山阴	3.7	6.45637	13.4207	25.3537	1.75	118.21
山西	广灵	3.52	9.74898	12.6423	43.7407	1.73	110.83
山西	吉县	3.69	8.03198	13.3612	31.5999	1.84	106.59
山西	闻喜	4.12	4.1787	33.8577	38.0269	1.59	120.75
山西	祁县	3.46	7.97939	15.6429	32.5604	1.49	110.86
山西	稷山	4.28	3.82493	34.1348	28.8287	1.64	128.74
山西	清徐	3.83	4.98201	22.1761	25.9285	1.6	103.96
山西	阳泉	3.36	7.40071	15.4711	30.8734	1.29	114.96
山西	繁峙	3.73	7.79706	14.7342	29.8004	1.6	116.56
山西	灵丘	3.45	9.17651	8.74143	29.3067	1.72	108.16
山西	偏关	3.5	8.33707	9.3452	39.0004	1.95	109.98
山西	沁水	3.36	8.4143	18.0026	51.1186	1.5	98.1
山西	蒲县	4.18	4.80079	16.1558	20.383	1.85	108.08
山西	天镇	3.53	8.06776	9.83906	25.4237	1.76	108.17
广东	花都	3.56	13.0863	17.8206	17.093	1.29	130.56
广东	番禺	3.37	12.7336	16.3796	10.2731	0.9	119.13
广东	从化	3.86	10.9553	18.8167	16.2155	1.63	122.38
广东	乐昌	3.48	9.23022	18.075	23.8485	1.74	124.75
广东	南雄	3.46	8.96715	24.3005	28.0866	1.7	120.32
广东	澄海	4.37	4.78957	39.0675	11.428	1.5	106.28
广东	潮阳	5.27	5.08706	31.9734	5.88047	1.86	119.83
广东	顺德	3.48	12.2212	20.2008	10.8246	1.08	125.72
广东	南海	3.14	15.3765	12.7609	8.63869	0.96	127.14
广东	三水	3.19	13.6895	14.9124	12.1465	1.2	124.49
广东	台山	3.42	14.5554	20.8334	18.3423	1.38	118.47
广东	新会	3.4	12.4079	17.9528	12.6858	1.29	113.16
广东	开平	3.13	6.0359	15.4704	45.1094	1.02	107.01
广东	廉江	4.11	9.50434	19.6264	17.6131	2.12	146.44
广东	高州	3.7	11.0031	19.4199	17.0808	1.87	175.4
广东	化州	3.91	11.0413	18.5527	17.9699	2.01	163.8
广东	信宜	3.71	13.4222	16.3889	19.4107	2.11	139.4
广东	惠阳	3.75	12.2567	21.8926	9.50311	1.09	138.48
广东	兴宁	3.78	8.58278	24.0173	18.666	1.87	146.01
广东	陆丰	5.39	3.90718	23.6754	12.1549	2.37	117.84
广东	阳春	3.62	10.4367	18.8784	21.8727	1.68	148.94
广东	佛冈	3.65	12.0769	21.1324	22.0755	1.86	131.01
广东	揭阳	4.8	6.47217	28.4247	9.56986	1.8	121.85
广东	普宁	5.2	5.23497	29.164	8.7267	1.91	118.69
广东	电白	4.58	7.50978	20.4362	13.2031	2.06	158.63
广东	徐闻	4.3	9.3185	20.8677	12.8018	1.86	145.77
广东	四会	3.43	12.2918	22.1312	16.6041	1.41	141.31
广东	连平	3.77	8.67686	26.2832	24.4629	1.92	118.63
广东	和平	3.71	7.73952	24.1602	36.2527	2.04	113.59
广东	新兴	3.64	13.2885	21.5668	13.2273	1.71	125.85
广东	清远	3.75	10.2538	24.0355	22.1805	1.77	129.83
广东	高要	3.53	13.9425	17.5998	9.95198	1.64	148.34
广东	惠来	5.34	5.39434	26.648	5.8407	1.93	116.76
广东	连州	3.6	10.3615	23.8775	24.8272	1.67	117.27
广东	新丰	3.8	9.02355	25.714	24.8987	1.91	131.92
广东	平远	3.73	6.21601	29.3166	36.3344	1.77	123.67
广东	韶关	3.48	9.57505	20.7336	26.6182	1.58	120.59
广东	德庆	3.68	12.0591	20.6959	15.0821	1.67	124.99
广东	阳山	3.93	10.5151	28.2559	24.6654	2.05	125.94
广东	河源	3.9	7.74417	27.9189	26.24	1.96	121.02
广东	湛江	4.19	9.45145	16.7699	15.1108	1.91	143.39
广东	中山	3.62	10.8363	21.9784	10.3035	0.91	121.39
广东	鹤山	3.43	13.2024	22.0892	12.1865	1.15	116.39
广东	罗定	3.66	12.3262	15.0705	17.5595	1.92	153.62
广东	丰顺	3.86	11.1673	22.0296	15.6612	2.02	117.03
广东	龙川	3.88	7.59758	26.8686	22.0524	2	121.28
广东	翁源	3.65	9.48482	22.8224	30.1632	1.86	128.74
广东	大埔	3.34	12.9678	21.1904	31.5461	1.96	123.4
广东	博罗	3.76	9.12683	22.9975	15.1648	1.46	127.24
广东	英德	3.79	9.97988	24.6773	20.5311	1.85	128.36
广东	五华	4.11	8.79776	23.2177	20.9545	2.15	135.95
广东	海丰	4.67	6.85565	25.5947	20.0645	1.87	141.62
广东	东莞	3.15	16.9044	11.0802	4.42071	0.57	135.51
广东	增城	3.81	10.5003	17.2004	12.3754	1.38	127.82
广东	深圳	2.63	25.3249	6.08982	8.57408	0.55	136.84
广东	广州	3.22	14.6348	15.2393	17.7963	0.94	121.08
广东	遂溪	4.17	10.0748	16.3439	11.6641	1.95	139.23
广东	广宁	3.39	13.062	23.1231	17.7778	1.71	149.88
广东	紫金	4.17	7.25159	31.9464	24.6071	2.07	126.35
广东	南澳	3.83	6.58069	21.0813	11.8731	1.68	101.54
广东	潮州	4.19	5.64904	31.2055	10.2625	1.51	115.53
广东	饶平	4.28	5.018	29.8623	10.695	1.6	117.6
广东	怀集	4.46	8.50668	27.3534	15.684	2.2	123.18
广西	邕宁	3.68	10.7684	15.9456	17.0987	1.59	137.28
广西	荔浦	3.37	9.82823	22.5936	29.0204	1.25	103.4
广西	岑溪	4.11	11.2171	18.3273	18.8302	1.91	136.44
广西	崇左	3.78	8.43423	19.9877	15.898	1.49	131.13
广西	来宾	4.25	7.50195	17.8179	17.8637	1.7	123.62
广西	三江	3.94	6.74861	27.4544	37.0619	1.58	118.71
广西	天峨	4.13	5.61076	28.6995	21.7515	1.32	133.94
广西	天等	3.6	9.26137	30.1854	13.4553	1.65	140.13
广西	陆川	4.24	9.61168	18.4169	19.2264	1.86	134.23
广西	德保	3.61	10.8386	29.7165	22.1643	1.37	117.45
广西	柳州	3.34	11.6198	14.5847	39.1271	1.12	112.62
广西	大新	3.79	8.13676	35.4074	17.4489	1.44	115
广西	恭城	3.71	7.45255	24.3437	21.6684	1.32	108.91
广西	环江	3.58	11.7155	18.1176	22.1776	1.49	113.09
广西	兴安	3.4	9.4614	15.2542	25.5229	1.32	114.98
广西	容县	3.49	13.9304	13.939	18.75	1.8	125.49
广西	蒙山	3.88	8.13701	25.3087	29.2105	1.58	119.25
广西	河池	3.3	13.5861	16.4971	36.467	1.17	113.92
广西	钦州	4.09	9.80645	19.0908	17.3761	1.86	137.11
广西	资源	3.46	8.86463	16.0064	32.715	1.44	112.32
广西	博白	4.39	7.88945	19.2816	15.9072	2.06	150.18
广西	桂林	3.4	10.7661	18.5024	29.0587	1.31	116.87
广西	钟山	4.44	8.49412	24.392	25.7811	1.7	125.18
广西	阳朔	3.49	9.44391	22.1654	27.1578	1.48	107.13
广西	罗城	3.81	8.84524	27.5934	33.1771	1.61	105.62
广西	忻城	3.75	8.74527	24.1309	20.1455	1.53	105.19
广西	融水	4.06	6.37778	29.4845	23.7234	1.47	116.72
广西	平果	3.58	10.1168	21.6971	18.8058	1.55	126.45
广西	南宁	3.31	12.4962	14.0074	26.4958	1.11	132.23
广西	上思	3.97	9.45514	19.9353	24.9315	1.78	166.08
广西	巴马	4.03	7.62302	27.1924	18.4974	1.48	131.07
广西	桂平	3.81	10.9811	14.4574	11.1841	1.74	126.31
广西	柳城	3.7	9.28982	21.9911	28.027	1.55	104.82
广西	百色	3.49	9.75117	23.6798	32.3844	1.04	106.56
广西	融安	3.63	9.68419	20.9805	36.096	1.55	108.91
广西	北海	3.95	9.59502	16.809	21.7168	1.6	130.19
广西	梧州	3.94	11.7312	18.1506	20.8445	1.67	128.14
广西	鹿寨	3.58	11.0444	19.0268	32.8222	1.55	107.66
广西	灌阳	3.06	11.7588	10.1763	24.1535	1.51	142.76
广西	田阳	3.49	9.90183	27.8934	21.6943	1.24	103.7
广西	永福	3.59	9.89495	24.3615	27.8216	1.5	120.58
广西	南丹	3.67	11.9733	19.3035	30.1375	1.34	129.14
广西	浦北	4.09	9.58597	18.8353	17.4104	1.78	133.53
广西	柳江	3.78	9.66908	16.7359	19.7368	1.48	115.45
广西	东兰	3.77	9.95798	26.0087	26.1809	1.44	139.79
广西	隆林	4.35	5.23075	30.5964	29.1154	1.56	109.33
广西	贵港	3.85	10.2074	15.8577	14.0311	1.77	128.99
广西	龙州	3.87	7.28783	32.2003	25.925	1.29	103.92
广西	凌云	4.18	6.78408	28.1973	26.7306	1.68	122.65
广西	田东	3.65	10.0907	22.9439	18.0716	1.46	121.75
广西	隆安	3.74	8.24423	25.3759	16.17	1.61	136.67
广西	灵山	4.23	9.93059	19.5259	14.6885	2.02	133.18
广西	上林	3.88	8.45268	23.7025	20.6961	1.78	121.38
广西	横县	3.63	9.32642	19.2581	19.2169	1.68	147.6
广西	都安	3.84	10.5341	24.3541	14.7315	1.5	120.37
广西	全州	3.12	12.6609	9.4809	25.475	1.5	130.07
广西	宾阳	3.99	8.14265	17.6124	15.2428	1.81	137.2
广西	北流	3.87	10.7143	16.0408	15.0358	1.67	145.3
广西	马山	3.97	7.31982	25.5201	16.3742	1.63	127.28
广西	象州	3.65	9.51905	22.5783	31.1561	1.61	116.05
广西	田林	4.11	7.11769	34.7627	23.5957	1.39	111.73
广西	平南	3.94	9.73203	15.9193	13.0894	1.8	132.27
广西	龙胜	3.56	8.61802	28.9231	46.3366	1.43	99.55
广西	宁明	3.95	6.9411	20.6741	18.2594	1.59	125.79
广西	靖西	3.78	8.48026	31.7319	18.4959	1.55	119.35
广西	金秀	3.61	9.65077	23.8565	40.5619	1.56	104.95
广西	玉林	3.91	10.3368	17.2657	16.8991	1.76	142.24
广西	扶绥	3.61	9.74953	16.8358	16.3159	1.48	126.82
广西	平乐	3.99	6.96821	25.5406	22.7754	1.58	116.94
广西	武鸣	3.61	9.14461	18.5259	18.9252	1.51	135.67
广西	昭平	4.2	8.53917	27.8927	25.4245	1.84	129.03
广西	昭平	4.2	8.53917	27.8927	25.4245	1.84	129.03
广西	那坡	3.91	8.24107	33.7231	24.7353	1.26	109.98
广西	贺州	4.23	7.47554	25.2451	24.5631	1.71	120.42
广西	合浦	4.15	8.92755	18.697	20.8555	1.78	132.37
新疆	阿克	3.54	8.69356	9.65418	16.4234	1.38	108.95
新疆	阿克	3.54	8.69356	9.65418	16.4234	1.38	108.95
新疆	阿克	3.54	8.69356	9.65418	16.4234	1.38	108.95
新疆	阿拉	3.13	8.37228	11.3126	47.8665	1.28	102.65
新疆	阿拉	3.13	8.37228	11.3126	47.8665	1.28	102.65
新疆	阿拉	3.12	9.61119	11.9979	29.0224	1.25	110.25
新疆	阿拉	3.12	9.61119	11.9979	29.0224	1.25	110.25
新疆	托克	3.52	5.97808	15.9645	28.9339	1.61	115.42
新疆	巴里	3.87	2.9253	13.6832	24.2896	1.46	0
新疆	阿图	4.71	4.56693	18.4825	142.494	2.2	0
新疆	塔什	5.94	3.99209	30.4545	68.0648	1.97	0
新疆	察布	0	0	0	0	0	0
新疆	乌苏	3.72	5.25908	13.2689	52.35	1.33	0
新疆	和布	0	0	0	0	0	0
新疆	吉木	3.62	4.15812	15.0538	27.8965	1.43	0
新疆	吉木	3.62	4.15812	15.0538	27.8965	1.43	0
新疆	柯坪	4.76	4.29564	18.3702	176.803	2.43	0
新疆	塔城	3.47	5.79972	10.838	42.2394	1.24	0
新疆	策勒	3.87	9.04131	9.25658	321.885	1.87	0
新疆	富蕴	4.39	3.52986	14.1634	33.9629	1.36	0
新疆	伊吾	3.76	6.00354	7.44351	48.4234	1.35	0
新疆	伽师	4.38	5.36413	13.4096	201.58	2.26	0
新疆	沙湾	3.64	5.40267	13.9596	43.4869	1.4	0
新疆	哈密	3.16	7.64992	8.07202	54.9663	1.22	0
新疆	尉犁	3.24	9.52715	7.80498	99.0233	1.36	0
新疆	木垒	3.9	3.07692	16.2846	29.9539	1.59	0
新疆	焉耆	3.57	6.95191	11.5247	67.0568	1.59	0
新疆	哈巴	4.45	2.92683	14.8049	27.1039	1.48	0
新疆	和静	3.46	7.96808	10.4585	69.3623	1.48	0
新疆	民丰	3.8	8.1803	6.60625	224.217	1.8	0
新疆	乌鲁	2.87	12.5994	7.83284	49.8982	0.84	0
新疆	麦盖	4.12	6.48116	12.0627	223.911	1.85	0
新疆	博乐	3.46	6.61859	9.37118	53.0239	1.32	0
新疆	阿克	4.51	5.55525	15.5702	244.543	2.27	0
新疆	阿克	4.51	5.55525	15.5702	244.543	2.27	0
新疆	阿克	4.51	5.55525	15.5702	244.543	2.27	0
新疆	昭苏	4.42	3.70495	14.5407	50.2693	1.74	0
新疆	岳普	4.34	6.15925	17.0257	348.71	2.1	0
新疆	巩留	4.46	3.15888	15.4846	45.2368	1.54	0
新疆	伊宁	4.57	3.09487	16.7725	69.4583	1.68	0
新疆	伊宁	4.57	3.09487	16.7725	69.4583	1.68	0
新疆	温泉	3.8	5.04997	12.5314	41.9287	1.56	0
新疆	沙雅	4.23	6.88007	14.1386	244.591	1.87	0
新疆	乌什	4.32	7.43295	13.5358	157.515	1.92	0
新疆	特克	4.84	2.56856	18.0198	34.7632	1.81	0
新疆	喀什	3.92	7.19401	14.2317	159.146	1.56	0
新疆	乌恰	4.42	6.26537	17.064	183.018	2.07	0
新疆	库车	4.22	6.77822	15.9884	178.377	1.71	0
新疆	霍城	3.91	4.66721	14.4937	51.7056	1.52	0
新疆	玛纳	3.41	5.9308	12.1333	37.0215	1.26	0
新疆	石河	2.85	9.8289	7.59935	52.6988	1.13	0
新疆	新和	4.17	6.20442	15.2989	214.411	1.79	0
新疆	拜城	4.23	7.29913	14.0455	212.585	1.98	0
新疆	乌鲁	2.95	16.3053	7.61974	31.9859	1.22	0
新疆	且末	3.85	8.38247	7.78575	142.608	1.56	0
新疆	阿瓦	4.19	5.97199	12.2399	234.268	1.94	0
新疆	叶城	4.57	6.11367	14.8638	210.897	1.94	0
新疆	鄯善	4.13	5.89624	16.9214	118.939	1.59	0
新疆	和田	3.79	9.3624	10.2766	179.326	1.27	0
新疆	福海	3.76	4.75741	10.5527	30.7793	1.45	0
新疆	皮山	4.08	8.41284	10.1715	252.023	1.68	0
新疆	裕民	3.86	4.59724	10.7619	35.0147	1.5	0
新疆	布尔	4.3	3.67456	14.2978	32.1382	1.36	0
新疆	额敏	3.8	4.47617	11.3013	40.129	1.42	0
新疆	托克	4.26	3.30363	16.5182	91.419	1.49	0
新疆	巴楚	4.21	6.19888	12.6092	242.461	1.93	0
新疆	轮台	3.77	8.84743	10.2114	154.442	1.54	0
新疆	尼勒	4.57	2.9893	14.4483	35.5134	1.58	0
新疆	昌吉	3.06	8.74259	8.42403	36.9365	1.02	0
新疆	奇台	3.61	4.36264	15.5279	29.3973	1.47	0
新疆	和硕	3.35	8.36818	9.72849	63.5085	1.46	0
新疆	若羌	3.31	10.5988	8.0782	92.0683	1.49	0
新疆	库尔	3.03	10.8543	6.97651	78.6004	1.25	0
新疆	精河	3.72	4.89035	11.7819	63.5272	1.5	0
新疆	于田	4.25	6.5836	10.4429	307.143	1.97	0
新疆	和田	4.22	8.21373	11.9711	379.476	2.25	0
新疆	克拉	2.74	8.84372	2.59324	50.378	0.99	0
新疆	阿勒	3.65	5.43776	10.5552	30.7889	1.32	0
新疆	泽普	3.92	7.91348	11.6557	265.688	1.88	0
新疆	呼图	3.43	5.60425	10.839	36.8897	1.37	0
新疆	英吉	4.44	6.10681	14.3277	310.157	2.33	0
新疆	阿合	4.91	3.65404	21.8064	94.7288	1.8	0
新疆	新源	4.21	3.87172	11.306	35.4008	1.51	0
新疆	吉木	4.01	3.61641	11.6696	31.927	1.42	0
新疆	吉木	4.01	3.61641	11.6696	31.927	1.42	0
新疆	托里	4.31	3.61511	13.4439	33.0869	1.53	0
新疆	莎车	4.36	6.89466	15.2815	243.534	1.9	0
新疆	青河	4.83	2.55323	17.3764	28.5864	1.78	0
新疆	阿克	3.35	9.38832	8.38924	116.762	1.47	0
新疆	阿克	3.35	9.38832	8.38924	116.762	1.47	0
新疆	阿克	3.35	9.38832	8.38924	116.762	1.47	0
新疆	伊宁	3.63	6.78926	12.2282	66.2479	1.37	0
新疆	伊宁	3.63	6.78926	12.2282	66.2479	1.37	0
江苏	六合	3.4	7.01821	26.884	21.0337	1.33	111.6
江苏	无锡	3.07	9.25844	21.3262	32.4004	0.99	111.92
江苏	新沂	3.57	7.04773	17.8909	17.6458	1.37	127.74
江苏	溧阳	2.96	9.24188	17.347	31.1723	1.16	117.4
江苏	金坛	2.72	12.3105	13.8651	34.6368	1.05	109.03
江苏	大丰	2.8	9.76435	11.4234	24.7371	1.04	107.07
江苏	高邮	3.19	7.99474	28.7948	23.5333	1.12	106.47
江苏	江都	3	10.5658	26.0184	25.4389	1.08	113.45
江苏	扬中	3.17	9.91719	26.3685	30.4645	1.03	111.68
江苏	句容	3.08	8.54188	21.1422	26.0375	1.16	106.79
江苏	泰兴	3.25	8.48197	28.5691	24.5312	1.14	134.84
江苏	丹阳	3.05	10.3449	21.2576	34.0801	1.05	110.72
江苏	盱眙	3.72	3.88387	28.2021	19.0203	1.34	117.36
江苏	灌南	3.96	3.90284	23.0079	20.9389	1.52	171.92
江苏	赣榆	3.67	5.93284	15.931	15.3523	1.56	183.51
江苏	高淳	2.83	12.0306	15.5628	41.7841	1.2	110.45
江苏	南京	2.92	12.1164	15.7916	31.1638	0.96	111.57
江苏	如东	3.02	9.27083	24.2993	32.6726	1	100.94
江苏	邳州	3.65	5.38293	17.669	15.0941	1.38	143.39
江苏	如皋	3.36	7.43574	35.3023	26.6554	1.12	114.04
江苏	扬州	3.12	9.22351	25.9852	23.1608	1.07	112.97
江苏	睢宁	3.7	5.74422	21.3577	21.9833	1.53	149.5
江苏	沛县	3.73	5.36549	16.5395	18.7773	1.45	142.16
江苏	宝应	3.16	8.53922	26.171	19.3625	1.19	120.28
江苏	滨海	3.54	7.09225	17.7541	21.1521	1.46	143.87
江苏	常州	2.99	10.0603	19.0148	31.1715	0.98	111.17
江苏	无锡	2.95	10.4212	17.2464	32.725	0.85	114.08
江苏	启东	2.39	16.125	4.7267	35.8415	0.97	102.38
江苏	泗洪	3.82	4.74969	23.2799	20.7885	1.37	121.99
江苏	建湖	3.27	7.95305	21.1002	18.3955	1.23	129.35
江苏	泗阳	4.09	3.98261	29.3538	15.9112	1.43	155.04
江苏	宿迁	3.98	4.47254	25.9879	18.5407	1.47	135.62
江苏	宿迁	3.98	4.47254	25.9879	18.5407	1.47	135.62
江苏	灌云	3.89	4.01991	19.4117	18.0678	1.62	170.25
江苏	海安	3	9.69937	26.5794	26.4401	1.03	106.53
江苏	溧水	2.98	9.36878	16.5513	32.5271	1.27	108.14
江苏	常熟	3.24	9.52797	30.267	25.7039	0.9	105.3
江苏	洪泽	3.45	5.81176	28.8213	17.3509	1.16	110.23
江苏	江阴	3.32	7.18379	26.5829	30.3359	1.09	114.87
江苏	海门	2.58	14.9074	12.9766	29.9999	1	102.69
江苏	沭阳	4.13	3.67265	25.5431	16.5251	1.54	131.14
江苏	南通	2.87	11.5804	20.0441	28.8943	1	105.02
江苏	泰州	3.14	9.20814	24.0218	22.8902	1.11	126.31
江苏	宜兴	2.93	9.46272	17.7724	33.5407	1.04	108.51
江苏	丰县	3.63	5.50625	16.9259	16.662	1.47	163.18
江苏	东海	3.77	5.73155	21.1308	20.3632	1.59	157.96
江苏	涟水	4.02	4.09927	29.1229	19.7827	1.54	135.62
江苏	阜宁	3.64	5.71644	25.0178	19.0229	1.29	122.26
江苏	射阳	3.09	7.99137	14.1246	23.7116	1.16	114.76
江苏	靖江	3.26	8.16336	27.5631	24.8162	1.1	114.06
江苏	仪征	3.14	8.97275	24.4976	25.7627	1.16	112.49
江苏	徐州	3.51	6.5556	16.2458	19.7338	1.34	138.91
江苏	连云	3.71	5.40643	18.6827	19.9157	1.49	163.47
江苏	东台	2.95	10.0312	17.7958	23.8526	1.08	114.28
江苏	昆山	3.23	8.92403	25.7793	31.4898	0.89	110.42
江苏	吴江	3.25	9.69406	31.5151	29.6661	0.98	105.66
江苏	兴化	3.07	9.76433	17.3698	18.4985	1.19	135.73
江西	乐平	3.7	5.61923	19.3656	35.973	1.83	139.13
江西	瑞昌	3.84	4.97927	23.8864	40.2916	1.71	129.81
江西	贵溪	3.75	6.17457	22.9673	31.0344	1.66	134.1
江西	瑞金	4.12	4.49644	26.2364	30.7205	1.85	135.13
江西	南康	3.66	6.24175	25.6094	19.349	1.66	135.78
江西	德兴	3.38	7.55598	14.5014	43.1848	1.54	112.69
江西	波阳	4.18	3.51798	27.2434	31.3956	1.88	138.69
江西	婺源	3.75	6.74631	23.3987	39.579	1.71	109.5
江西	全南	3.51	7.92952	20.8692	39.2844	1.58	108.5
江西	兴国	3.96	5.3055	28.7022	37.949	1.8	140.46
江西	石城	4.07	4.28456	24.6255	33.586	1.89	131.82
江西	遂川	4.07	5.04818	25.3824	23.8896	1.68	129.03
江西	德安	3.56	6.88531	16.9323	38.3768	1.53	115.02
江西	广昌	4.12	5.19494	26.3617	26.3243	1.82	126.45
江西	吉安	3.84	5.52536	22.3563	26.9619	1.73	132.45
江西	吉安	3.84	5.52536	22.3563	26.9619	1.73	132.45
江西	万载	3.84	6.26808	20.2245	38.552	1.78	121.67
江西	进贤	4.22	3.39156	29.687	21.8443	1.74	154.99
江西	峡江	3.61	6.13104	15.0454	28.9296	1.76	141.31
江西	九江	4.05	4.41919	25.0642	24.6691	1.82	143.77
江西	九江	4.05	4.41919	25.0642	24.6691	1.82	143.77
江西	赣县	3.99	4.62753	27.7501	24.9478	1.76	138.43
江西	靖安	3.6	9.74807	19.8437	57.2482	1.48	117.34
江西	余江	3.68	6.89877	21.9931	32.8684	1.76	151.01
江西	丰城	4.13	3.74852	29.4201	22.7144	1.74	158.68
江西	上饶	3.92	5.23666	23.9531	30.5743	1.82	131.35
江西	星子	4.04	4.97333	24.0178	20.7951	1.85	138.7
江西	崇义	3.59	6.70849	20.9012	33.0247	1.6	114.3
江西	资溪	3.7	7.31301	21.7469	39.7528	1.6	118.11
江西	新建	4.05	5.47218	20.5624	19.7793	1.83	134.31
江西	新建	4.05	5.47218	20.5624	19.7793	1.83	134.31
江西	奉新	3.53	10.2839	17.4891	38.1658	1.73	123.49
江西	余干	4.23	3.47711	26.9368	29.1634	2.08	152.25
江西	万年	3.78	4.87948	24.3951	29.9321	1.74	141.36
江西	九江	3.87	5.86581	24.1264	35.7975	1.65	123.78
江西	寻乌	4.17	4.55579	24.5757	39.2528	1.96	128.15
江西	于都	4.28	4.76411	30.8139	29.3166	1.99	143.68
江西	永新	4.17	4.12619	31.6328	24.2713	1.71	118.84
江西	修水	4.39	4.60461	33.3286	41.1289	1.61	113.64
江西	永修	3.66	6.01781	19.4593	31.9281	1.65	130.16
江西	铜鼓	3.74	9.66622	20.5292	68.9655	1.63	108.26
江西	定南	3.88	6.99611	25.9209	38.5064	1.86	113.19
江西	樟树	3.77	5.76308	23.0807	24.3181	1.61	134.24
江西	永丰	3.97	4.01974	21.2241	33.5467	1.92	151.17
江西	铅山	3.71	6.75768	22.1023	29.3015	1.73	121.58
江西	新余	3.19	7.48515	11.1983	31.6182	1.41	125.46
江西	分宜	3.34	7.36164	11.923	34.4185	1.56	119.03
江西	大余	3.4	6.84221	20.466	21.8384	1.53	116.87
江西	弋阳	3.63	6.8113	20.9246	30.4217	1.78	136.21
江西	彭泽	3.72	5.2755	23.2306	29.2586	1.7	113.84
江西	上高	3.41	7.82138	15.6882	41.0622	1.63	139.37
江西	东乡	3.88	5.18834	23.7963	30.903	1.76	158.86
江西	宁都	3.82	5.51376	20.2951	28.8814	1.81	133.48
江西	湖口	3.86	6.16708	27.7805	34.4938	1.8	127.22
江西	景德	3.55	6.68793	18.0608	36.999	1.55	127.66
江西	武宁	3.9	6.86165	25.7703	48.1789	1.7	109.72
江西	都昌	4.19	4.41054	26.7218	36.7393	2.04	132.92
江西	新干	3.28	8.30504	13.6454	27.0226	1.74	147.89
江西	崇仁	4.07	4.81292	22.1197	27.444	1.91	153.06
江西	会昌	4.21	4.05999	29.6568	32.5065	1.87	127.56
江西	安义	3.86	6.44134	21.5661	32.2259	1.89	148.01
江西	乐安	3.92	5.03696	21.256	30.9858	1.91	138.86
江西	上饶	4.13	4.81449	26.8649	27.0729	1.96	123.75
江西	广丰	4.13	5.28351	23.4203	22.0896	2	127.81
江西	南昌	3.68	6.7243	21.6728	27.3254	1.38	143.42
江西	南昌	3.68	6.7243	21.6728	27.3254	1.38	143.42
江西	玉山	3.83	5.64839	24.1488	32.8318	1.76	127.71
江西	吉水	3.75	5.07614	20.8133	25.6621	1.8	158
江西	南丰	3.9	3.68995	21.2627	20.4982	1.75	128.28
江西	万安	3.98	5.00264	24.7045	30.4353	1.74	117.55
江西	井冈	3.9	7.50694	21.636	34.417	1.62	109.52
江西	黎川	3.79	5.51281	25.6663	20.6476	1.74	140.25
江西	南城	3.89	3.51527	25.6402	22.5016	1.58	122.57
江西	宜黄	3.85	5.12495	21.7153	33.3816	1.75	121.62
江西	南昌	3.91	5.01146	27.143	22.408	1.63	162.74
江西	南昌	3.91	5.01146	27.143	22.408	1.63	162.74
江西	上犹	3.25	9.12549	22.304	30.6646	1.66	120.19
江西	泰和	4	5.16385	23.4492	25.8317	1.83	120
江西	宜春	3.72	6.48169	21.0365	32.5531	1.67	137.19
江西	安远	4.24	4.13496	27.883	32.8104	1.88	129.03
江西	莲花	4.02	5.2654	25.1678	27.9392	1.85	113.17
江西	信丰	3.82	5.39032	25.9528	32.6362	1.77	124.41
江西	安福	3.86	4.6931	25.0848	31.4074	1.68	111.69
江西	宜丰	3.33	9.37781	12.9626	44.3842	1.55	116.1
江西	萍乡	3.91	4.21361	25.7639	30.0368	1.58	111.44
江西	高安	3.64	5.72127	19.3323	29.2351	1.66	146.96
江西	横峰	3.6	6.54542	21.4549	30.002	1.8	127.97
江西	龙南	3.76	6.88136	21.2388	29.5805	1.65	117.01
江西	金溪	3.99	4.75745	23.2396	26.4779	1.8	131.69
江西	东乡	5.33	1.18633	37.6507	30.4252	1.7	121.75
河北	遵化	3.51	5.54775	19.264	30.0478	1.33	104.69
河北	迁安	3.5	5.30866	17.028	28.0301	1.4	109.12
河北	青龙	3.61	5.09471	20.7948	28.6825	1.49	129.39
河北	围场	3.38	5.97225	17.1738	29.7467	1.49	118.24
河北	平山	3.74	8.70346	22.6067	25.8331	1.43	108.25
河北	张家	4.82	3.15299	36.4675	15.449	1.81	99.84
河北	平泉	3.48	4.50672	20.3105	29.7818	1.3	115.27
河北	滦县	3.3	5.36207	13.2448	27.6084	1.26	104.29
河北	清河	3.08	5.49778	13.7956	41.8685	1.05	116.39
河北	邢台	3.72	7.09232	17.8804	21.8793	1.42	112.25
河北	尚义	2.9	7.92951	6.26396	34.0136	1.42	101.74
河北	张家	3.12	8.12467	22.841	28.4044	0.9	108.37
河北	泊头	3.6	5.26326	17.9133	21.4542	1.26	117.93
河北	涉县	3.38	10.9995	12.2409	34.5539	1.52	126.25
河北	张家	2.98	9.88857	9.2813	39.878	1.28	106.33
河北	邢台	3.87	6.18459	19.8221	16.6076	1.4	121.57
河北	清河	4.04	6.68096	18.1634	12.5286	1.46	142.87
河北	隆化	3.39	6.2944	17.7642	31.994	1.39	131.6
河北	怀来	3.16	8.12942	11.351	40.3392	1.33	102.75
河北	张北	2.81	9.91328	5.86833	37.1067	1.4	101.78
河北	饶阳	3.85	5.99338	26.3154	19.4041	1.27	115.17
河北	威县	3.87	7.04381	18.8001	12.0565	1.39	118.71
河北	涿州	3.54	5.79747	22.2052	24.3325	1.16	111.41
河北	衡水	3.57	6.86634	18.92	17.1959	1.28	113.5
河北	任丘	3.49	4.94445	14.1887	29.9145	1.32	116.81
河北	崇礼	2.86	10.6199	6.30156	37.8019	1.4	100.46
河北	承德	3.36	5.84581	17.6939	33.6472	1.32	115.05
河北	承德	3.36	5.84581	17.6939	33.6472	1.32	115.05
河北	巨鹿	3.95	5.79726	19.8899	16.7845	1.42	117.01
河北	石家	3.7	6.80342	23.5396	22.2106	1.25	113.11
河北	盐山	3.91	3.45259	20.9758	12.9883	1.35	132.76
河北	沧州	3.58	4.88552	16.9438	21.8383	1.32	122.49
河北	宣化	3.01	10.3928	8.56985	42.5766	1.37	108.16
河北	内丘	3.93	5.34046	22.3803	18.4322	1.41	112.72
河北	涿鹿	3.12	10.0179	13.2191	42.6218	1.3	106.8
河北	唐山	3.28	5.90679	15.9937	33.852	1.17	107.05
河北	玉田	3.55	5.34703	19.3359	27.608	1.27	108.52
河北	抚宁	3.33	5.03003	16.5549	31.9382	1.3	108.79
河北	黄骅	3.44	4.72284	13.5464	25.8922	1.45	149.01
河北	邯郸	3.96	5.62267	21.1924	18.1133	1.4	123
河北	曲阳	3.96	5.97401	18.0557	16.2086	1.41	112
河北	保定	3.73	5.68282	21.808	21.9533	1.27	114.12
河北	文安	3.73	4.15086	16.8869	19.9335	1.51	136.61
河北	宁晋	3.98	5.91716	24.4928	19.4224	1.41	127.77
河北	吴桥	3.44	5.88735	18.6948	19.7527	1.18	108.68
河北	武安	3.69	7.4603	18.384	23.6502	1.5	133.2
河北	丰宁	3.27	6.18392	14.7138	32.924	1.38	112.05
河北	昌黎	3.15	6.35783	13.6374	30.6921	1.14	106.68
河北	井陉	3.6	7.15375	23.1794	30.3116	1.4	116.08
河北	大名	4.45	3.46595	27.7668	10.1035	1.36	126.47
河北	曲周	4.17	5.34382	22.7027	13.2562	1.55	120.4
河北	深州	3.65	7.20664	23.3164	17.7674	1.34	114.71
河北	定州	3.89	4.80614	27.285	23.2271	1.33	113.9
河北	承德	3.4	5.90879	19.9126	32.3422	1.36	112.92
河北	承德	3.4	5.90879	19.9126	32.3422	1.36	112.92
河北	徐水	3.83	4.44059	22.5417	25.2874	1.36	110.59
河北	廊坊	3.73	4.55066	21.7893	21.1914	1.32	120.95
河北	磁县	4.13	4.51919	24.932	19.7595	1.46	123.78
河北	新乐	4.05	4.46268	26.6954	21.8266	1.45	112.97
河北	阜平	3.35	8.58287	15.0284	21.8126	1.37	108.33
河北	隆尧	4.01	5.81515	25.1686	16.7031	1.39	130.17
河北	南宫	3.72	6.6439	21.7459	12.2502	1.35	116.44
河北	故城	3.77	5.44992	18.6852	12.7568	1.34	120.05
河北	涞源	3.21	11.3219	12.0154	39.3746	1.34	111.98
河北	易县	3.64	6.47431	20.8382	23.6334	1.29	108.23
河北	蔚县	3.17	12.8776	13.3508	42.7526	1.4	112.9
河北	康保	2.94	8.30315	7.50263	34.3148	1.36	103.69
河北	献县	3.81	4.37066	19.409	15.9742	1.39	119.71
河北	肃宁	3.79	5.20027	23.0415	20.9465	1.36	118.51
河北	河间	3.7	4.86489	19.3782	23.283	1.35	120.26
河北	兴隆	3.51	5.33134	22.3016	40.111	1.37	107.71
河北	高阳	3.63	6.47787	20.272	21.349	1.26	114.08
河北	滦平	3.44	5.89602	18.8852	30.0126	1.36	106.76
河北	临城	3.71	5.41817	19.4109	21.801	1.38	120.09
河北	秦皇	3.18	6.58113	13.9313	33.618	1.16	111.05
河北	安国	3.68	6.02225	23.69	24.313	1.24	116.11
河北	怀安	3.03	9.502	8.90736	39.7808	1.41	104.93
河北	安新	3.51	6.22189	13.9602	20.6945	1.32	117.14
河北	赤城	2.99	10.49	10.3823	41.8992	1.38	105.23
河北	乐亭	3.07	6.14704	13.6342	29.6284	1.15	105.11
河北	赞皇	3.86	6.23689	16.8064	11.6138	1.39	126.94
河北	沽源	2.93	9.06701	7.80258	34.9335	1.4	105.08
河北	辛集	3.61	9.38677	26.0717	19.0851	1.28	109.5
河北	邯郸	0	0	0	0	0	0
河南	荥阳	3.71	5.68664	24.6977	27.9202	1.41	115.28
河南	新郑	3.73	5.02292	23.2675	25.5964	1.37	127.77
河南	舞阳	3.36	8.56622	22.3005	24.0227	1.34	123.76
河南	原阳	4.36	2.87749	31.196	15.5605	1.51	139.8
河南	沁阳	4.01	4.20636	29.5727	29.0232	1.44	121.74
河南	长葛	3.84	4.54559	27.1806	20.552	1.36	137.09
河南	商丘	3.73	5.97673	12.5962	14.9274	1.63	140.79
河南	永城	3.52	6.93785	10.7045	18.7522	1.52	135.36
河南	项城	4.04	4.2675	24.1575	11.0825	1.46	158.51
河南	许昌	3.7	5.55795	22.6054	20.3016	1.39	144.94
河南	新蔡	3.75	5.25642	19.8412	14.4968	1.4	139.23
河南	郑州	3.53	8.40886	20.4849	28.4457	1.18	119.58
河南	汝南	3.58	5.78946	23.1408	15.3048	1.38	132.34
河南	南阳	3.41	9.31016	18.7032	19.9168	1.31	122.95
河南	南阳	3.41	9.31016	18.7032	19.9168	1.31	122.95
河南	南乐	4.17	4.54456	23.8983	14.327	1.48	126.96
河南	孟津	3.69	6.5877	23.2733	29.8468	1.48	108.86
河南	漯河	3.57	6.94657	21.4926	21.3097	1.31	143.73
河南	滑县	3.86	6.05825	20.4468	19.0007	1.48	123.08
河南	三门	2.88	15.4787	8.139	20.4371	1.36	120.22
河南	柘城	3.72	6.3016	12.1993	13.8933	1.74	157.38
河南	扶沟	3.92	5.01551	24.6794	15.4206	1.59	154.55
河南	太康	3.92	4.91919	15.7813	9.8535	1.63	149.38
河南	兰考	4.13	3.46836	21.0215	13.1552	1.59	141.95
河南	济源	3.84	4.46036	23.4261	24.8853	1.43	120.71
河南	汝阳	3.81	5.66507	21.1012	24.3842	1.59	132.98
河南	虞城	3.69	6.21933	10.7404	12.1095	1.64	135.57
河南	民权	4.06	4.60869	15.503	13.5282	1.76	138
河南	遂平	3.56	6.46835	25.3316	24.6008	1.35	120.41
河南	延津	4.06	3.98597	27.3995	18.9237	1.42	123.09
河南	沈丘	3.93	5.19143	20.9662	11.0133	1.54	149.89
河南	卫辉	3.88	3.40321	25.2183	20.4959	1.31	107.22
河南	郸城	3.81	6.00183	14.6853	14.0065	1.66	152.33
河南	清丰	3.97	5.00486	23.6402	17.7794	1.48	134.28
河南	夏邑	3.54	7.38243	7.64977	16.5972	1.76	145.59
河南	偃师	4.03	4.94001	27.8029	27.3349	1.52	130.71
河南	驻马	3.61	6.19144	21.2789	18.2614	1.4	134.54
河南	修武	4.12	2.95681	27.7527	26.2456	1.54	144.89
河南	鲁山	3.88	5.83367	22.7786	23.884	1.38	131.19
河南	淮阳	3.87	5.20774	18.5476	11.2266	1.57	148.03
河南	泌阳	3.66	6.77071	19.3204	16.3396	1.46	143.91
河南	中牟	4	3.38485	27.8774	16.4078	1.44	133.98
河南	新安	3.8	5.15403	19.4982	28.0313	1.54	115.01
河南	平舆	3.75	5.52247	22.5142	12.8115	1.5	132.83
河南	焦作	3.95	4.29878	26.2962	27.1112	1.41	128.55
河南	辉县	3.86	4.73033	24.4313	26.6758	1.46	121.22
河南	郏县	3.64	6.5918	20.968	23.4884	1.32	137.87
河南	卢氏	3.66	6.11691	20.5007	30.2568	1.42	110.21
河南	杞县	3.98	4.18409	18.8346	13.1126	1.54	146.79
河南	确山	3.33	6.48971	19.1235	23.623	1.3	123.18
河南	开封	3.9	4.52315	21.6514	17.2742	1.41	137.29
河南	内乡	3.4	8.95878	22.0658	22.9477	1.3	120.96
河南	封丘	4.21	3.51804	28.6275	19.1604	1.47	135.97
河南	新乡	3.98	4.23117	26.0925	22.409	1.37	127.43
河南	西华	3.9	4.98144	22.2304	13.607	1.58	159.45
河南	潢川	3.54	6.35379	20.022	23.1396	1.59	142.53
河南	信阳	3.35	8.09331	17.2472	24.5916	1.56	135.5
河南	洛宁	3.93	4.74803	19.9365	29.6623	1.53	117.03
河南	淅川	3.48	8.61725	19.6199	18.9891	1.39	131.34
河南	西平	3.58	6.45261	25.4088	21.6346	1.34	123.93
河南	宝丰	3.74	5.98041	20.4276	22.2689	1.35	119.31
河南	桐柏	3.26	10.6027	12.208	19.3399	1.34	112.96
河南	叶县	3.91	5.63434	24.5011	19.0205	1.27	121.53
河南	鹿邑	3.77	6.01242	13.5567	13.9318	1.75	144.37
河南	范县	3.93	5.02692	19.1879	14.5933	1.44	139.07
河南	罗山	3.22	9.80789	16.3595	24.2475	1.57	122.86
河南	睢县	3.86	5.30297	14.1788	11.2735	1.7	141.66
河南	唐河	3.49	9.11068	19.4561	17.117	1.33	124.35
河南	新乡	4.27	2.77092	32.7242	21.0771	1.48	123.89
河南	长垣	4.15	4.57371	25.621	17.9343	1.49	145.54
河南	濮阳	4.03	6.01967	23.4948	20.3128	1.48	135.15
河南	内黄	3.99	4.82574	24.8165	18.9478	1.49	136.79
河南	许昌	3.64	5.90544	21.9887	21.4939	1.37	142.92
河南	三门	3.59	7.41505	20.2462	32.1573	1.31	112.74
河南	镇平	3.49	9.42124	21.17	20.2487	1.33	128.47
河南	西峡	3.37	9.51774	23.2865	29.117	1.27	114.64
河南	栾川	3.61	6.81061	20.3617	34.7198	1.47	117.93
河南	光山	3.43	8.11772	19.3128	19.1427	1.67	147.25
河南	新野	3.22	10.9967	17.0766	22.0189	1.39	116.98
河南	宜阳	4.09	4.39639	23.2433	22.8929	1.59	126.04
河南	灵宝	3.86	6.99868	25.8926	32.5217	1.43	120.41
河南	开封	4.04	3.97664	23.2942	12.4842	1.54	131.93
河南	渑池	3.65	7.54621	19.8864	22.867	1.32	109.07
河南	方城	3.37	9.98479	17.0778	20.141	1.35	119.17
河南	上蔡	3.88	5.37554	23.4748	13.9458	1.57	156.65
河南	濮阳	3.93	5.5463	21.4352	18.3162	1.43	133.91
河南	鄢陵	3.77	5.3519	23.2652	12.2075	1.47	152.5
河南	安阳	3.75	5.94865	21.3891	25.2887	1.39	125.06
河南	安阳	3.84	5.09596	22.079	26.2104	1.45	125.91
河南	息县	3.67	6.44717	20.3432	22.2478	1.62	127.94
河南	正阳	3.43	6.34372	17.2273	20.5774	1.42	122.61
河南	武陟	4.33	3.61397	30.7265	22.2392	1.66	141.86
河南	商城	3.38	7.41384	19.8277	25.4102	1.69	147.5
河南	襄城	3.39	7.32258	16.6566	19.1825	1.45	146.91
河南	固始	3.22	9.00893	16.0619	25.0966	1.63	146.08
河南	淮滨	3.7	5.32607	18.567	22.9029	1.65	142.95
河南	邓州	3.45	8.81882	19.8162	15.1193	1.4	137.89
河南	新县	3.09	10.7525	14.6343	22.2692	1.59	132.2
河南	汝州	3.98	6.97231	25.0614	23.9561	1.5	127.21
河南	禹州	3.78	5.16341	24.6086	24.4675	1.46	146.86
河南	尉氏	4.08	3.85028	28.2097	18.6588	1.5	144.8
河南	伊川	4.19	4.97423	24.6537	20.7831	1.65	137.84
河南	博爱	4.06	3.83092	27.7602	25.2514	1.48	145.65
河南	汤阴	3.83	4.5736	25.5574	26.5197	1.4	118.97
河南	南阳	0	0	0	0	0	0
河南	商丘	0	0	0	0	0	0
浙江	建德	3.06	11.9848	17.9412	32.1736	1.33	115.91
浙江	富阳	3.22	10.3703	18.9714	27.547	1.26	113.18
浙江	乐清	3.36	11.6974	13.9685	19.1908	1.39	138.56
浙江	平湖	3.53	7.35027	40.5816	30.7439	1.04	98.66
浙江	温岭	2.84	15.7665	8.85422	22.3172	1.2	115.07
浙江	温州	3.35	11.8339	15.3632	22.9218	1.35	133.15
浙江	绍兴	2.88	14.5369	13.8465	22.3687	1.12	107.51
浙江	江山	2.85	14.6682	14.1647	29.6922	1.4	112.81
浙江	嘉兴	3.38	9.14038	34.0819	30.261	1.08	103.09
浙江	龙泉	3.27	11.3558	20.3462	33.4204	1.34	106.82
浙江	金华	2.76	17.5968	8.94308	26.8544	1.2	120.43
浙江	绍兴	3.03	12.1094	18.1102	17.8075	1.15	106.76
浙江	云和	3.25	12.1456	20.282	38.6339	1.31	107.49
浙江	仙居	2.8	18.4838	9.71537	35.1987	1.27	114.99
浙江	丽水	3	15.8173	13.8192	35.4531	1.35	110.57
浙江	余姚	2.95	11.8586	16.0133	27.84	1.12	104.97
浙江	宁海	2.82	15.987	9.09887	30.1914	1.28	127.18
浙江	东阳	2.79	18.5205	10.8566	21.3592	1.21	118.54
浙江	杭州	2.98	13.1321	19.0228	28.6546	1.02	108.44
浙江	瑞安	3.49	10.4158	19.7817	17.8134	1.37	124.17
浙江	泰顺	3.26	16.4276	19.3562	47.2872	1.52	121.5
浙江	永康	2.89	17.3362	7.93112	29.7593	1.28	117.11
浙江	湖州	3.36	9.4005	29.5612	34.8026	1.16	104.42
浙江	嵊泗	2.81	13.2102	10.6843	45.9016	1.12	98.25
浙江	遂昌	2.98	14.2712	16.1335	36.7647	1.37	105.81
浙江	淳安	2.75	17.2668	13.3391	39.8025	1.37	107.94
浙江	临海	2.99	13.38	12.9321	20.5909	1.22	117.56
浙江	衢州	2.93	12.8303	15.3547	32.2196	1.34	109.98
浙江	兰溪	2.93	14.3855	14.0292	28.0378	1.31	119.93
浙江	义乌	2.72	18.417	7.63502	20.5532	1.08	131.71
浙江	桐庐	3.01	12.3466	15.6785	35.8661	1.29	109.87
浙江	玉环	3.07	11.1545	10.9867	22.1867	1.24	115.74
浙江	开化	2.8	14.6352	14.2252	37.766	1.47	108.45
浙江	安吉	3.16	9.68429	20.8043	33.072	1.25	101.95
浙江	慈溪	2.91	11.0753	12.2076	27.1436	1.09	105.85
浙江	平阳	3.38	10.3327	14.1063	30.2454	1.46	134.59
湖北	黄陂	3.43	9.1385	16.4143	19.5393	1.52	136.41
湖北	新洲	3.74	7.88878	22.0777	21.2711	1.56	176.75
湖北	宜昌	3.12	10.5371	19.1906	39.7738	1.22	105.17
湖北	襄阳	3.73	6.2034	20.5566	21.6106	1.53	119.46
湖北	宜城	3.61	6.49601	24.691	29.1736	1.38	105.92
湖北	汉川	3.88	5.50529	21.5446	16.7403	1.54	161.54
湖北	松滋	3.47	6.41034	30.0821	35.3508	1.32	105.2
湖北	建始	3.58	7.80224	25.0253	34.1272	1.44	105.04
湖北	巴东	3.39	10.6101	20.9872	35.9507	1.43	103.1
湖北	通城	3.86	8.62629	24.1392	37.468	1.8	124.8
湖北	郧西	3.56	9.48061	19.5234	32.7599	1.69	119.17
湖北	英山	3.41	8.87664	23.0999	44.855	1.43	126.65
湖北	黄梅	4.04	4.73806	27.5816	22.1347	1.79	166.2
湖北	秭归	3.14	10.3786	17.7315	39.6407	1.3	105.45
湖北	仙桃	3.85	4.04488	23.4249	20.0357	1.55	163.63
湖北	广水	3.85	6.35368	19.7453	25.4326	1.73	119.58
湖北	房县	3.72	5.55125	20.685	31.1903	1.6	109.2
湖北	竹溪	3.63	5.53895	20.2589	28.9319	1.58	129.15
湖北	黄石	3.84	6.73147	19.5769	37.1209	1.57	149.76
湖北	五峰	3.13	11.811	18.0152	62.736	1.41	105.89
湖北	浠水	3.76	6.69754	24.3709	35.3143	1.64	155.93
湖北	宜昌	3.16	9.9915	19.7791	42.9169	1.19	106.22
湖北	应城	3.72	4.87036	19.9942	28.6018	1.52	136.98
湖北	竹山	3.5	7.87332	19.7824	34.5287	1.64	142.02
湖北	荆门	3.52	6.10853	25.479	31.5123	1.33	109.31
湖北	红安	3.69	7.53229	17.0547	15.9711	1.63	139.89
湖北	罗田	3.49	8.34046	21.7418	38.6914	1.61	159.3
湖北	南漳	3.63	8.44825	25.7248	38.4713	1.5	105.99
湖北	公安	3.63	5.25965	26.5205	36.5553	1.43	107.73
湖北	远安	3.07	12.4658	16.4086	49.2146	1.26	109.79
湖北	大悟	3.75	8.63079	17.5973	18.6464	1.65	121.26
湖北	监利	3.99	4.91066	25.7531	26.823	1.65	160.16
湖北	当阳	3.29	6.60438	21.0126	36.1691	1.21	107.78
湖北	鄂州	3.68	6.84662	18.2198	23.6392	1.46	167.88
湖北	枣阳	3.48	8.80867	16.2613	23.8053	1.45	113.24
湖北	老河	3.65	5.93914	19.8625	22.9095	1.41	115.28
湖北	蕲春	3.92	6.70778	26.1404	37.3967	1.73	152.74
湖北	石首	3.57	7.03713	22.9365	39.1791	1.47	115.21
湖北	嘉鱼	3.79	6.45198	20.6804	24.1462	1.53	147.73
湖北	宣恩	3.66	6.06084	22.5485	38.0016	1.57	113.44
湖北	京山	3.52	5.75234	22.3561	29.9952	1.41	112.07
湖北	云梦	3.93	5.04219	25.6628	20.38	1.56	154.7
湖北	安陆	3.79	4.87347	24.307	21.3959	1.53	117.69
湖北	兴山	2.88	18.6882	15.5674	49.8403	1.4	104.03
湖北	通山	3.84	8.25362	18.3238	31.3034	1.82	131.59
湖北	武汉	3.18	10.1865	15.7981	31.4025	1.04	130.27
湖北	阳新	4.59	3.88948	25.2705	28.996	1.99	150.94
湖北	武穴	3.98	6.38211	26.2667	31.4105	1.78	197.29
湖北	咸宁	3.81	8.0634	19.498	30.123	1.64	137.68
湖北	麻城	3.7	8.49367	22.9515	21.3472	1.64	144.31
湖北	咸丰	3.45	9.93743	18.2645	40.3381	1.54	112.03
湖北	孝感	3.85	5.8157	21.5454	20.1158	1.55	142.65
湖北	长阳	3.3	11.585	22.2736	45.6998	1.38	102.43
湖北	随州	3.56	7.71567	18.3428	25.7192	1.59	113.35
湖北	谷城	3.6	7.35536	22.8355	29.2654	1.45	108.95
湖北	恩施	3.48	7.66582	22.6164	31.5682	1.33	106.57
湖北	利川	3.66	6.99437	19.2653	36.2979	1.68	115.51
湖北	崇阳	4.24	6.11955	23.8682	25.2754	1.66	128.93
湖北	洪湖	3.79	4.67817	21.368	23.8313	1.49	171.32
湖北	保康	3.47	11.2943	24.0194	39.8443	1.46	101.62
湖北	钟祥	3.66	5.34017	30.1471	24.9406	1.35	108.93
湖北	潜江	3.7	4.65124	25.7445	28.5606	1.38	113.49
湖北	天门	3.31	7.69844	19.863	25.1625	1.57	176.48
湖南	浏阳	3.57	8.63712	28.9472	36.0271	1.4	110.46
湖南	常宁	3.66	7.49897	22.7331	23.6972	1.54	164.2
湖南	新晃	3.58	9.09173	25.8481	48.2559	1.52	135.16
湖南	芷江	3.39	8.09541	21.2081	48.4277	1.47	113.62
湖南	攸县	3.54	6.4832	30.1484	36.442	1.49	108.43
湖南	邵阳	3.78	7.28111	18.0938	24.0773	1.65	146.38
湖南	邵阳	3.78	7.28111	18.0938	24.0773	1.65	146.38
湖南	辰溪	3.65	7.32118	20.397	36.0708	1.5	119.78
湖南	永顺	3.76	7.19054	22.6942	29.8338	1.65	126.22
湖南	邵阳	3.53	8.68336	18.4298	27.0412	1.5	138.82
湖南	邵阳	3.53	8.68336	18.4298	27.0412	1.5	138.82
湖南	邵东	3.47	10.957	19.2617	28.2429	1.48	151.74
湖南	宁乡	3.22	9.87841	20.8774	31.1493	1.39	109.22
湖南	张家	4.82	3.15299	36.4675	15.449	1.81	99.84
湖南	新化	3.77	6.78326	22.2322	26.0516	1.63	124.08
湖南	桂东	3.71	7.40246	19.1501	24.6855	1.4	109.81
湖南	嘉禾	3.36	10.8014	10.9001	44.0667	1.63	166.32
湖南	绥宁	3.74	8.4828	23.4679	26.7592	1.47	120.02
湖南	祁阳	3.6	7.48029	22.7071	26.8064	1.4	127.04
湖南	花垣	4.04	7.36156	28.0432	30.8782	1.6	122.61
湖南	石门	3.28	7.48433	23.7705	47.253	1.24	106.13
湖南	湘潭	3.3	8.94371	22.0361	35.4004	1.29	122.23
湖南	隆回	3.57	8.60147	17.9723	23.8893	1.47	142.2
湖南	蓝山	3.61	9.40608	17.48	36.3468	1.65	138.09
湖南	城步	3.6	8.22447	19.2083	31.2617	1.65	105.39
湖南	岳阳	3.46	8.73881	20.1023	37.9352	1.43	123.92
湖南	古丈	3.64	10.078	19.6146	29.8996	1.68	114.45
湖南	会同	3.56	6.49688	20.8298	33.6972	1.48	123.04
湖南	麻阳	3.84	5.93012	26.0439	24.0165	1.47	117.34
湖南	张家	3.12	8.12467	22.841	28.4044	0.9	108.37
湖南	张家	2.98	9.88857	9.2813	39.878	1.28	106.33
湖南	洪江	3.25	9.0309	19.0534	49.6279	1.3	115.55
湖南	双峰	3.52	7.53862	21.4335	25.2833	1.62	134.06
湖南	临澧	3.33	5.21124	24.9916	45.8965	1.2	105.52
湖南	安仁	3.55	6.52053	16.5487	26.0971	1.7	131.93
湖南	涟源	3.46	9.56898	17.5773	27.416	1.64	146.46
湖南	凤凰	4.11	6.74404	26.2466	26.3248	1.7	120.11
湖南	临武	3.45	11.6373	12.6648	27.8363	1.43	144.03
湖南	江永	3.61	9.41747	17.4881	24.8483	1.54	128.78
湖南	道县	3.71	10.2465	17.8587	19.9974	1.44	167.2
湖南	桃江	3.33	8.88242	20.1725	31.121	1.44	118.14
湖南	郴州	3.44	9.83113	13.7566	29.6395	1.46	134.95
湖南	祁东	3.39	10.0531	16.6124	32.6393	1.59	141.74
湖南	湘潭	3.5	7.95079	26.1978	28.999	1.5	125.66
湖南	新邵	3.45	9.7877	17.134	26.4465	1.61	142.54
湖南	吉首	3.52	10.8508	19.6241	33.4867	1.28	111.01
湖南	岳阳	3.51	8.45599	18.6259	35.959	1.55	135.87
湖南	宜章	3.84	7.51621	15.777	20.4402	1.54	151.85
湖南	东安	3.67	9.41443	23.3109	25.8707	1.47	117.97
湖南	桑植	3.59	7.62583	22.5184	41.6696	1.49	108.24
湖南	衡阳	3.51	8.68175	20.4622	27.8482	1.48	141.85
湖南	衡阳	3.51	8.68175	20.4622	27.8482	1.48	141.85
湖南	汉寿	3.5	5.89875	23.1595	42.263	1.46	115.78
湖南	桃源	3.41	7.86043	28.4381	52.2182	1.25	107.27
湖南	衡山	3.69	7.38396	28.1003	28.1352	1.56	129.29
湖南	临湘	3.54	7.44315	18.4711	39.5467	1.55	140.06
湖南	桂阳	3.51	9.44108	13.1351	25.9664	1.64	139.3
湖南	衡南	3.69	7.27421	21.8999	21.4504	1.57	150.56
湖南	武冈	3.54	6.4071	19.8703	25.8763	1.47	138.91
湖南	湘乡	3.26	10.3501	22.6533	32.7233	1.46	125.32
湖南	资兴	3.15	11.6326	14.0889	37.1659	1.29	109.4
湖南	华容	3.6	7.93152	21.7621	37.7039	1.51	112.36
湖南	宁远	3.77	9.05456	19.7348	21.5836	1.44	161.96
湖南	沅江	3.36	7.96396	17.1991	37.5441	1.41	112.83
湖南	江华	3.99	9.12667	26.3386	23.7789	1.53	128.09
湖南	新宁	3.59	8.58246	18.6369	27.2497	1.62	122.25
湖南	永州	3.64	9.29813	20.2962	25.6195	1.45	136.65
湖南	湘阴	3.55	9.93733	23.5415	31.307	1.51	125.65
湖南	泸溪	3.98	7.03071	25.6838	21.1573	1.86	112.61
湖南	沅陵	3.71	6.61055	24.5083	35.6595	1.48	112.19
湖南	龙山	3.82	7.06381	23.091	27.2703	1.77	112.74
湖南	平江	3.66	8.5198	26.6948	44.4069	1.54	116.24
湖南	保靖	3.83	8.62509	25.2213	31.8036	1.65	111.77
湖南	衡阳	3.57	9.20734	22.3507	22.4615	1.61	146.4
湖南	衡阳	3.57	9.20734	22.3507	22.4615	1.61	146.4
湖南	洞口	3.54	5.89088	20.1315	29.1753	1.52	142.86
湖南	常德	3.34	7.26065	24.0971	45.0964	1.23	108.65
湖南	汝城	3.48	9.9999	15.0893	28.3411	1.57	132.96
湖南	茶陵	3.61	5.55033	25.1058	32.2274	1.68	108.16
湖南	永兴	3.53	9.35965	15.4471	23.0659	1.47	133.52
湖南	安化	3.56	8.65046	23.0872	33.7449	1.46	106.5
湖南	南县	3.49	6.83176	21.5552	36.0769	1.4	111.59
湖南	澧县	3.29	6.94484	25.3967	41.1774	1.2	106.18
湖南	通道	3.91	6.0815	27.8559	32.3594	1.61	112.54
湖南	耒阳	3.76	7.09903	21.1237	24.2526	1.6	147.01
湖南	安乡	3.48	5.29884	23.1295	38.0667	1.26	109.63
湖南	慈利	3.23	10.6472	20.8498	45.4752	1.36	106.33
湖南	醴陵	3.71	7.66536	32.258	31.6975	1.48	109.47
湖南	新田	3.58	10.2233	13.5807	25.2236	1.64	154.45
湖南	溆浦	3.61	5.38828	21.9133	42.3154	1.5	111.31
甘肃	肃南	3.44	7.51697	16.4421	35.4359	1.47	105.14
甘肃	肃南	3.44	7.51697	16.4421	35.4359	1.47	105.14
甘肃	肃南	3.44	7.51697	16.4421	35.4359	1.47	105.14
甘肃	武都	4.15	6.30225	32.6528	30.1764	1.54	104.61
甘肃	西峰	3.86	5.78905	24.8969	38.4989	1.5	141.14
甘肃	永昌	3.6	4.30181	21.1766	22.1748	1.41	148.69
甘肃	清水	4.31	4.06937	33.4975	15.0161	1.69	109.25
甘肃	张家	4.82	3.15299	36.4675	15.449	1.81	99.84
甘肃	陇西	4.18	4.46477	29.7101	19.19	1.72	128.69
甘肃	正宁	3.97	4.40492	24.635	18.2442	1.78	146.4
甘肃	宁县	4.19	3.44313	29.6413	22.3296	1.67	137.37
甘肃	临夏	4.69	1.76714	40.9725	69.8703	1.8	133.69
甘肃	酒泉	3.21	8.10976	17.5713	30.0623	1.28	109.63
甘肃	皋兰	4.05	3.27672	27.8049	22.5876	1.6	132.08
甘肃	天水	4.33	4.43825	30.6341	16.871	1.66	114.37
甘肃	环县	4.48	6.26301	35.7788	21.3041	1.9	123.78
甘肃	康县	3.94	9.00194	36.5512	42.432	1.47	104.06
甘肃	泾川	3.89	5.95988	30.5772	29.5333	1.69	125.95
甘肃	张家	3.12	8.12467	22.841	28.4044	0.9	108.37
甘肃	兰州	3.28	8.89555	17.5722	33.811	1.06	113.78
甘肃	靖远	4.77	2.39605	29.2447	10.995	1.82	117.03
甘肃	张家	2.98	9.88857	9.2813	39.878	1.28	106.33
甘肃	灵台	3.49	13.1579	24.9516	30.1608	1.69	132.91
甘肃	合水	4.03	4.76026	26.075	25.2722	1.76	123.39
甘肃	景泰	4.11	4.14087	24.9844	15.9331	1.63	136.52
甘肃	甘谷	4.63	3.81989	32.8076	12.9514	1.82	117.48
甘肃	永登	3.89	3.94942	27.7745	26.0086	1.51	125.34
甘肃	成县	3.98	8.41954	30.9173	40.6026	1.46	113.44
甘肃	金塔	3.53	5.06875	22.9011	29.0465	1.49	113.43
甘肃	武山	4.42	3.34421	31.6672	17.9971	1.69	121.03
甘肃	华亭	3.61	7.96829	24.4135	35.1482	1.42	113.27
甘肃	古浪	4.38	3.38656	30.2459	13.0743	1.76	131.83
甘肃	宕昌	4.44	3.57254	41.493	28.8968	1.54	106.08
甘肃	白银	4.23	4.23565	24.9573	17.8102	1.65	117.88
甘肃	敦煌	3.19	8.45611	12.7173	34.7948	1.31	111.24
甘肃	渭源	4.17	4.75843	35.9107	22.4921	1.55	113.62
甘肃	临泽	3.52	7.28895	24.441	30.1687	1.46	111.98
甘肃	临洮	4.28	3.44089	35.3376	25.2403	1.55	112.17
甘肃	高台	3.62	5.10257	25.6723	27.7541	1.45	124.65
甘肃	东乡	3.88	5.18834	23.7963	30.903	1.76	158.86
甘肃	民勤	4.07	4.6871	32.0872	17.7559	1.55	142.37
甘肃	秦安	4.62	4.32038	35.9279	11.1045	1.76	114.7
甘肃	临潭	4.14	7.12493	36.0823	45.3419	1.75	111.46
甘肃	文县	3.93	6.06358	26.0683	24.3346	1.49	101.73
甘肃	通渭	4.81	2.85265	40.1089	14.0715	1.93	118.73
甘肃	庄浪	4.49	2.57575	37.5384	13.6981	1.67	130.38
甘肃	夏河	4.87	6.89192	47.968	61.6292	1.57	108.51
甘肃	会宁	4.76	2.38327	34.0041	12.3416	1.89	109.06
甘肃	玉门	3.02	10.0174	10.404	35.8693	1.2	107.68
甘肃	山丹	3.59	4.9371	24.1619	27.3064	1.44	125.24
甘肃	静宁	4.45	3.11805	37.8468	12.374	1.7	128.73
甘肃	徽县	4	7.38503	33.0779	34.1698	1.46	109.06
甘肃	漳县	4.65	2.43976	37.0102	14.9204	1.78	107.28
甘肃	临夏	3.89	4.93731	27.1403	54.4655	1.33	120.63
甘肃	榆中	4.02	4.37522	30.4985	22.3282	1.47	114.65
甘肃	礼县	4.63	3.82752	42.2532	24.0445	1.7	115.29
甘肃	岷县	4.37	3.40796	38.6086	29.1834	1.56	108.7
甘肃	民乐	3.84	4.37241	27.3862	27.8386	1.51	140.15
甘肃	张掖	3.48	5.88323	21.7248	29.3534	1.31	114.53
甘肃	和政	4.7	2.2485	40.0357	60.3984	1.86	124.6
甘肃	镇原	4.34	4.28217	35.8975	18.7688	1.65	119.86
甘肃	武威	3.74	6.38684	23.1701	16.1881	1.47	160.39
甘肃	东乡	5.33	1.18633	37.6507	30.4252	1.7	121.75
甘肃	清水	3.41	6.98342	8.94793	28.1837	1.86	120.39
福建	同安	3.6	7.51012	20.6872	15.0675	1.32	112.58
福建	莆田	4.1	6.33588	36.3239	13.7099	1.53	132.65
福建	南安	3.82	7.39042	21.5592	18.0598	1.62	129.29
福建	建阳	3.27	11.3684	18.1276	37.3189	1.38	112
福建	漳平	3.43	8.23177	11.8381	25.4968	1.63	116.84
福建	福安	3.76	10.2019	20.9076	20.6304	1.58	147.55
福建	德化	3.35	11.6652	10.6681	17.3969	1.67	122.33
福建	福州	3.47	10.0704	18.6019	21.7614	1.27	128.5
福建	福鼎	3.61	9.91684	17.6942	33.296	1.71	120.02
福建	古田	3.74	7.61071	21.1697	27.9344	1.61	117.64
福建	长汀	3.92	6.57629	29.1086	28.886	1.59	134.35
福建	建宁	3.49	6.98969	24.5998	34.6739	1.58	108.55
福建	周宁	4.16	7.69423	26.9335	26.9576	1.71	131.24
福建	平和	3.93	6.37273	24.2418	11.7143	1.56	137.34
福建	仙游	3.72	6.92086	22.3199	23.1282	1.6	142.06
福建	明溪	3.61	8.15042	24.5724	40.1428	1.53	117.39
福建	政和	3.98	4.91869	22.6247	22.6418	1.75	138.08
福建	邵武	3.16	10.4039	15.6075	32.195	1.34	116.9
福建	永泰	3.79	7.48901	23.2233	26.6621	1.75	136.21
福建	连江	3.76	6.82875	22.1409	18.5689	1.43	130.05
福建	龙海	3.65	7.1792	21.1151	13.4702	1.36	111.63
福建	大田	3.73	8.53175	19.0714	29.8454	1.89	143.07
福建	建瓯	3.49	6.51639	20.5029	28.174	1.4	111.2
福建	松溪	3.44	8.73834	15.5302	30.5146	1.6	113.76
福建	安溪	4.21	4.35667	20.5234	14.7965	1.82	137.82
福建	永春	3.59	9.64555	17.7249	20.5943	1.61	125.03
福建	晋江	3.75	6.52939	18.1459	10.1572	1.23	124.95
福建	闽侯	3.62	9.15841	25.5113	21.7437	1.35	121.4
福建	沙县	3.38	8.88061	19.537	31.459	1.36	118.73
福建	南平	3.32	9.68937	18.3937	32.9603	1.41	115.69
福建	泰宁	3.57	6.53933	24.8989	32.4744	1.56	112.32
福建	柘荣	3.7	12.2441	21.4698	28.645	1.63	113.35
福建	厦门	2.94	16.5993	12.6325	17.6394	0.91	116.41
福建	罗源	3.51	9.30145	18.4264	24.2861	1.64	116.77
福建	将乐	3.66	6.30536	26.5322	32.2717	1.53	123.51
福建	永安	3.21	11.3173	15.8324	38.3461	1.33	117.2
福建	华安	3.62	6.55996	18.2342	19.6929	1.38	108.83
福建	三明	3.48	8.7154	20.9354	33.7308	1.52	123.5
福建	宁化	3.63	7.48423	27.5873	27.1456	1.65	123.44
福建	南靖	3.54	7.68732	22.5047	18.8508	1.38	110.83
福建	平潭	3.83	5.44119	13.7514	22.9303	1.82	140.82
福建	龙岩	3.61	8.33331	21.8952	28.0653	1.58	120.11
福建	武平	3.74	6.59966	24.6181	31.9625	1.71	113.1
福建	莆田	3.88	7.14233	30.341	17.1697	1.47	134.63
福建	闽清	3.63	7.12837	22.6432	26.2073	1.5	136.08
福建	寿宁	4.04	6.90269	24.2679	27.5919	1.86	129.57
福建	诏安	3.96	5.36567	20.823	11.3338	1.43	119.71
福建	诏安	3.96	5.36567	20.823	11.3338	1.43	119.71
福建	永定	3.57	8.86254	21.8504	23.3948	1.72	116.34
福建	福清	3.82	7.56314	20.536	21.279	1.48	134.49
福建	连城	3.84	7.20068	21.4909	28.8466	1.73	125.52
福建	长乐	3.39	13.3987	13.0591	18.5383	1.52	142.56
福建	上杭	3.78	6.92219	31.9869	30.3209	1.66	119.44
福建	光泽	3.43	7.73028	20.1204	33.9312	1.53	122.65
福建	顺昌	3.36	9.50315	20.2134	36.518	1.43	113.39
福建	漳浦	3.93	4.98463	21.3064	13.5291	1.47	112.96
福建	霞浦	3.66	8.86497	19.6722	23.764	1.67	126.1
福建	尤溪	3.86	5.17552	26.1566	30.8545	1.74	136.77
福建	宁德	3.77	9.09758	20.9275	26.2838	1.65	125.72
福建	屏南	3.88	7.79636	23.0908	26.8216	1.72	116.58
福建	浦城	3.15	10.578	18.6537	41.1779	1.43	113.86
西藏	班戈	4.82	11.0612	25.4154	87.232	1.85	0
西藏	波密	4.58	15.7406	23.4469	44.5168	1.59	0
西藏	拉萨	3.71	16.905	18.1038	43.1958	1.24	0
西藏	嘉黎	5.44	12.5578	29.6761	31.2132	1.65	0
西藏	那曲	4.61	11.6546	21.8319	51.8426	1.57	0
西藏	日喀	4.58	14.2981	27.9832	29.0282	1.46	0
西藏	林芝	3.21	19.764	14.2308	49.0654	1.2	0
西藏	申扎	5.17	12.2423	28.6711	77.5558	1.85	0
西藏	昌都	4.8	10.8104	24.6903	58.2803	1.13	0
西藏	索县	5.9	13.9644	30.8752	37.7541	1.48	0
西藏	隆子	4.03	12.9956	19.2147	36.5419	1.49	0
西藏	丁青	7.02	7.10773	38.6768	57.2626	1.52	0
西藏	定日	5.3	8.99586	26.8382	49.4213	1.96	0
西藏	江孜	5.32	10.5626	37.174	35.2622	1.58	0
贵州	盘县	3.89	6.8235	11.4767	28.9868	2	116.95
贵州	威宁	4.16	3.40877	16.3212	19.1625	1.98	90
贵州	道真	3.53	7.10983	22.9548	25.1392	1.76	117.71
贵州	务川	3.74	5.8516	17.7025	35.0257	1.97	114.66
贵州	赤水	3.24	9.3612	23.5733	44.8533	1.45	114.61
贵州	仁怀	3.58	7.0238	12.0577	20.313	1.62	119.62
贵州	玉屏	3.47	8.12153	18.6543	37.9318	1.62	133.19
贵州	印江	3.35	9.86882	15.3014	29.5509	1.79	124.44
贵州	松桃	3.97	7.85177	20.6955	30.2933	2.15	109.94
贵州	安顺	3.85	6.37046	18.9613	41.074	1.8	116.58
贵州	关岭	4.07	5.47515	22.668	31.1997	1.97	130.06
贵州	镇宁	4.07	5.74369	20.7118	35.1271	1.88	117.43
贵州	紫云	4.12	5.56211	23.7409	39.2659	2.04	120.91
贵州	福泉	3.73	8.02408	15.4514	30.4765	1.78	112.58
贵州	麻江	4.02	6.28887	26.2159	29.063	1.75	119.28
贵州	从江	4.3	4.711	31.9252	24.6033	1.66	132.21
贵州	兴义	3.82	6.3461	18.9135	28.0233	1.65	118.67
贵州	凯里	3.59	9.0372	18.5405	41.8284	1.35	130.51
贵州	贵定	3.93	7.0675	23.2182	38.3042	1.77	107.54
贵州	晴隆	3.96	6.20724	16.2549	34.3224	2.06	117.44
贵州	独山	3.88	7.48329	26.5375	33.7682	1.76	123.56
贵州	安龙	3.89	6.48689	18.3611	35.1207	1.92	109.59
贵州	丹寨	3.77	7.6478	26.1495	32.7359	1.7	143.21
贵州	龙里	3.85	8.20142	22.5133	33.8412	1.78	107.85
贵州	江口	3.61	7.96421	19.5091	34.469	1.85	127.93
贵州	绥阳	3.84	5.54603	24.626	26.6567	1.8	115.04
贵州	长顺	4.04	7.02362	22.6061	32.6087	1.89	105.2
贵州	黔西	3.84	6.32203	15.6338	34.1495	1.97	112.25
贵州	施秉	3.85	6.00243	21.1852	33.7715	1.79	116.85
贵州	遵义	3.8	5.68385	22.9971	32.8007	1.82	123.37
贵州	普安	3.89	6.91782	15.4435	30.0894	2.12	112.21
贵州	纳雍	3.93	5.30145	12.926	32.4734	2.13	100.84
贵州	开阳	3.58	7.26772	17.4199	35.1823	1.76	112.52
贵州	瓮安	3.62	6.69933	16.9159	30.975	1.79	119.08
贵州	普定	3.95	6.16548	17.685	45.1457	2.06	118.08
贵州	习水	3.8	6.65567	22.9096	30.5282	1.97	118.21
贵州	沿河	3.64	8.06359	10.6359	25.7746	2	114.68
贵州	大方	3.91	7.16809	10.902	24.322	2.03	112.87
贵州	贵阳	3.24	11.2348	13.7831	53.6524	1.26	108.73
贵州	黎平	4.09	5.61833	28.4749	32.2255	1.87	125.17
贵州	剑河	3.94	7.40694	22.5131	41.5068	1.8	134.54
贵州	遵义	3.65	6.63089	21.2525	34.1401	1.73	116.13
贵州	册亨	4.35	5.6307	27.9396	21.1882	1.79	106.54
贵州	三都	4.26	6.40606	23.754	28.0518	1.82	123.04
贵州	都匀	3.55	8.54864	23.4334	46.9988	1.32	124.12
贵州	德江	3.66	6.36703	12.3484	23.4651	1.91	115.34
贵州	石阡	3.61	6.85213	20.9602	29.6959	1.77	126.54
贵州	万山	3.22	10.7301	18.1204	54.902	1.65	125.83
贵州	湄潭	3.41	7.20595	17.2636	39.707	1.68	115.07
贵州	息烽	3.49	8.46562	17.057	38.7238	1.72	113.79
贵州	岑巩	3.67	6.58106	18.7938	34.2672	1.94	122.34
贵州	兴仁	4	5.01521	13.8735	26.9004	2.17	107.57
贵州	罗甸	4.18	5.18664	32.5909	26.6863	1.54	120.39
贵州	锦屏	3.79	7.59248	21.2382	36.3095	1.99	129.35
贵州	榕江	4.2	4.74407	22.3995	34.5018	1.85	122.91
贵州	思南	3.41	8.43784	16.2047	28.3255	1.81	118.22
贵州	六枝	3.69	7.44049	15.3903	43.7604	1.86	119.16
贵州	余庆	3.3	7.13165	19.5573	36.5986	1.56	121.5
贵州	金沙	3.62	6.62452	19.2908	39.0028	1.65	123.04
贵州	铜仁	3.4	9.46542	18.3045	42.1013	1.47	124.69
贵州	三穗	3.59	8.62219	19.7345	43.6177	1.95	115.26
贵州	凤冈	3.56	5.93034	16.4608	30.0792	1.8	110.42
贵州	镇远	3.68	7.50787	20.3319	34.0031	1.74	119.97
贵州	毕节	3.88	6.89767	14.5779	29.683	2.04	107.4
贵州	清镇	3.66	7.99698	14.4642	39.7345	1.77	106.19
贵州	水城	4.02	4.39583	17.3727	38.2906	2.04	117.08
贵州	正安	3.72	7.35294	24.3921	24.8914	1.85	122.98
贵州	惠水	4.19	5.67384	28.0255	29.6892	1.8	108.37
贵州	赫章	4.08	4.40181	17.5103	32.9052	2.14	96.46
贵州	桐梓	3.84	5.35584	23.4609	29.9577	1.83	110.76
贵州	贞丰	4.04	5.77566	21.6337	28.5729	2.01	104.54
贵州	雷山	3.91	8.17381	24.611	29.5012	1.82	136.93
贵州	望谟	4.64	3.26426	36.5488	27.5467	1.75	105.03
贵州	荔波	3.89	7.73916	22.3884	30.0784	1.67	118.64
贵州	平坝	3.53	7.32574	14.5902	40.8922	1.63	112.26
贵州	织金	4.12	5.25475	15.1361	24.8728	1.88	108.28
贵州	台江	4.06	6.23366	23.0847	28.8581	1.76	123.7
贵州	天柱	3.7	7.63819	23.0409	38.781	1.87	146.98
辽宁	新民	3.24	4.92264	16.5203	34.9748	1.21	110.56
辽宁	清原	3.23	6.61563	14.9742	45.0805	1.25	105.97
辽宁	北镇	3.3	4.81587	18.8032	35.3727	1.18	110.32
辽宁	建昌	3.66	4.5259	21.4143	26.901	1.48	147.47
辽宁	连山	3.03	7.08617	11.6314	36.9916	1.03	110.83
辽宁	法库	3.3	5.19175	20.1362	34.2906	1.23	123.29
辽宁	康平	3.41	3.68395	21.9142	25.8494	1.22	109.21
辽宁	凌源	3.45	4.0157	19.8127	27.5141	1.22	126.43
辽宁	朝阳	3.45	4.89843	18.9262	24.0855	1.29	118.89
辽宁	阜新	3.5	3.62082	22.5271	26.0496	1.2	109.66
辽宁	绥中	3.35	4.98819	17.1445	31.7495	1.26	128.02
辽宁	朝阳	3.36	4.53879	18.8875	30.5162	1.19	119.95
辽宁	建平	3.43	3.98967	20.1825	31.9614	1.28	131.9
辽宁	建平	3.43	3.98967	20.1825	31.9614	1.28	131.9
辽宁	宽甸	3.43	4.03727	22.1982	42.3383	1.24	108.52
辽宁	西丰	3.39	4.97132	20.4831	46.2524	1.29	108.98
辽宁	大洼	3.3	3.94644	16.6228	38.9042	1.2	113.54
辽宁	新宾	3.47	4.51307	18.6904	43.3315	1.31	102.73
辽宁	辽阳	3.21	5.38302	15.4706	38.7602	1.2	117.65
辽宁	辽阳	3.21	5.38302	15.4706	38.7602	1.2	117.65
辽宁	铁岭	3.21	5.89701	17.0901	36.8688	1.22	114.8
辽宁	开原	3.23	6.53737	17.3024	42.0443	1.22	112.68
辽宁	本溪	3.19	6.99028	16.9957	50.1235	1.01	110.78
辽宁	本溪	3.19	6.99028	16.9957	50.1235	1.01	110.78
辽宁	本溪	3.34	4.84419	17.0333	46.145	1.28	114.34
辽宁	本溪	3.34	4.84419	17.0333	46.145	1.28	114.34
辽宁	沈阳	3.04	7.91608	15.4536	45.6469	0.92	110.85
辽宁	北票	3.25	4.91197	19.0938	36.4265	1.14	109.56
辽宁	丹东	3.23	5.71173	18.4966	45.2981	1.07	107.51
辽宁	彰武	3.35	3.60792	19.9804	29.3818	1.17	107.52
辽宁	海城	3.32	5.43098	17.2112	40.1778	1.14	129.38
辽宁	台安	3.45	3.73796	21.8893	29.4539	1.2	119.98
辽宁	兴城	3.27	4.56526	15.8132	30.1879	1.19	122.55
辽宁	瓦房	3.04	6.06209	12.6524	38.838	1.13	111.91
辽宁	东港	3.32	4.67814	19.6971	42.0918	1.15	105.46
辽宁	庄河	3.22	4.17038	19.0763	35.2491	1.18	105.21
辽宁	黑山	3.25	4.88	19.3022	32.7143	1.13	107.06
辽宁	岫岩	3.66	3.82238	24.1072	36.1494	1.33	114.1
辽宁	铁岭	3.24	5.63097	17.3348	38.7264	1.16	111.06
辽宁	昌图	3.35	4.97897	20.2163	29.5023	1.21	110.14
辽宁	义县	3.32	6.22304	19.5215	37.613	1.22	108.39
辽宁	阜新	3.25	4.64153	18.1143	34.6877	1.05	108.16
辽宁	长海	3.24	5.49959	13.7115	51.6515	1.28	107.3
辽宁	长海	3.24	5.49959	13.7115	51.6515	1.28	107.3
辽宁	长海	3.24	5.49959	13.7115	51.6515	1.28	107.3
辽宁	长海	3.24	5.49959	13.7115	51.6515	1.28	107.3
辽宁	长海	3.24	5.49959	13.7115	51.6515	1.28	107.3
辽宁	桓仁	3.57	4.62936	20.329	46.5906	1.27	110.14
辽宁	辽阳	3.09	6.25727	13.7628	46.0802	1.07	113.71
辽宁	辽中	3.1	5.80989	13.3809	40.9263	1.18	118.93
辽宁	鞍山	3.23	6.0725	17.3968	43.1969	1.03	119.38
辽宁	锦州	3.14	6.2557	16.4402	38.4286	1.04	108.58
辽宁	营口	3.34	4.95924	17.4394	39.341	1.15	121.37
辽宁	营口	3.34	4.95924	17.4394	39.341	1.15	121.37
辽宁	大连	2.99	7.63403	13.4207	38.2716	0.94	107.58
重庆	涪陵	3.29	8.54649	24.4506	45.231	1.16	108.43
重庆	长寿	3.16	9.1968	20.1979	44.2563	1.21	111.03
重庆	黔江	3.22	12.02	18.3488	30.8682	1.54	130.31
重庆	秀山	3.51	9.52936	20.594	34.1198	1.82	123.83
重庆	酉阳	3.12	11.7823	14.4945	33.5461	1.73	133.27
重庆	彭水	3.44	8.15794	20.6177	39.3266	1.64	139.37
重庆	江津	3.02	12.5057	22.5211	49.0952	1.15	108.89
重庆	合川	3.27	9.71141	26.0428	40.977	1.25	115.67
重庆	永川	3.02	10.9166	19.1166	45.4506	1.2	114.1
重庆	南川	3.52	4.74839	32.2483	38.6923	1.2	108.5
重庆	石柱	3.18	10.6375	15.2296	47.3469	1.57	111.9
重庆	巫山	3.58	6.59703	20.7215	28.594	1.63	114.72
重庆	武隆	3.19	10.7288	23.6349	40.5678	1.41	107.43
重庆	垫江	3.52	6.82739	25.3068	39.7978	1.44	124.92
重庆	丰都	3.35	8.71107	21.455	39.2962	1.32	114.68
重庆	大足	3.64	6.85259	29.1949	31.294	1.44	143.55
重庆	云阳	3.69	6.80027	25.8503	45.7518	1.75	118.02
重庆	城口	3.69	6.95853	22.3415	46.5309	1.58	112.51
重庆	綦江	3.43	9.87222	26.3706	43.7352	1.28	106.03
重庆	荣昌	3.04	11.619	19.5741	36.7227	1.35	114.3
重庆	巫溪	3.19	9.93873	18.1687	43.5004	1.79	107.74
重庆	奉节	3.23	9.59448	15.0362	39.1677	1.77	118.18
重庆	璧山	3.12	10.9819	22.9471	45.7347	1.18	109.68
重庆	铜梁	3.3	9.31031	28.3614	43.5035	1.25	122.22
重庆	潼南	3.61	7.55337	27.5909	31.3611	1.64	147.17
重庆	开县	3.36	8.61667	21.2295	44.4157	1.6	129.08
重庆	梁平	3.36	8.05866	25.1656	49.8971	1.37	125.74
重庆	忠县	3.3	8.60886	22.7297	41.2987	1.38	112.51
陕西	临潼	3.85	5.86169	27.6026	29.1848	1.5	121.7
陕西	长安	3.8	6.09944	26.6447	29.77	1.47	130.97
陕西	耀县	3.72	5.28873	21.4557	27.7232	1.49	122.84
陕西	宝鸡	3.98	4.6814	28.457	35.3484	1.51	126.9
陕西	兴平	3.98	4.20707	26.904	31.9776	1.58	146.56
陕西	吴旗	3.87	4.74607	18.5443	22.0195	1.87	132.42
陕西	渭南	3.79	6.82938	27.5509	34.8323	1.48	119.81
陕西	富平	3.88	4.8665	27.9138	26.4346	1.53	123.67
陕西	绥德	3.5	9.09606	10.0088	25.7672	1.81	145.49
陕西	米脂	3.84	5.81762	16.7334	23.1368	1.79	140.02
陕西	洛南	3.57	9.99824	21.9021	35.4095	1.63	117.5
陕西	延长	3.55	6.641	11.7475	29.9074	1.88	118.44
陕西	宁强	3.65	6.49796	31.4555	28.6177	1.43	104.99
陕西	旬阳	3.48	10.7154	23.3231	30.3837	1.59	124.28
陕西	神木	3.64	7.36187	11.9707	20.9633	1.73	144.96
陕西	清涧	3.59	8.4954	6.72553	21.1868	1.95	135.4
陕西	略阳	3.53	12.565	27.8319	34.5332	1.33	101.68
陕西	黄龙	3.2	17.685	14.5459	36.3985	1.62	103.23
陕西	黄陵	3.48	11.7915	14.3572	31.2088	1.58	119.34
陕西	定边	4.13	3.63895	21.9437	23.5374	1.8	137.21
陕西	太白	3.56	12.6004	20.6215	34.1949	1.6	101.96
陕西	白河	3.52	8.99763	21.0421	33.7766	1.77	120.93
陕西	志丹	4	5.7526	14.7469	13.7308	1.89	130.78
陕西	汉中	3.22	10.5517	21.8191	37.316	1.3	113.73
陕西	宁陕	3.51	12.586	18.8648	48.3008	1.59	103.12
陕西	蓝田	3.83	6.14837	26.9578	28.862	1.65	127.12
陕西	平利	3.3	10.9466	19.1064	36.9638	1.6	117.4
陕西	千阳	3.58	6.31618	23.3332	35.488	1.64	122.97
陕西	汉阴	3.25	11.7868	15.2943	35.8477	1.73	128.45
陕西	铜川	3.44	8.32347	18.0421	37.2304	1.39	112.51
陕西	陇县	3.84	4.54413	26.713	37.3972	1.63	133.86
陕西	城固	3.07	11.2015	19.7879	39.7881	1.34	112.86
陕西	勉县	3.26	7.97651	23.9527	37.6696	1.17	111.85
陕西	宜君	3.46	14.5122	18.0042	31.4247	1.62	106.82
陕西	礼泉	3.98	5.56719	24.9039	23.3132	1.58	156.69
陕西	西乡	3.16	10.7436	18.4653	40.5754	1.44	117.72
陕西	韩城	3.61	8.67379	23.6123	33.6915	1.47	127.52
陕西	富县	3.72	8.3868	17.0346	22.9919	1.64	129.76
陕西	洋县	3.15	12.6659	22.3342	33.7273	1.42	140.51
陕西	宜川	3.73	6.03868	16.6351	29.9305	1.71	114.17
陕西	潼关	4	6.24149	24.6938	35.8146	1.67	115.5
陕西	大荔	3.94	5.84391	31.5308	36.2885	1.47	121.07
陕西	石泉	3.28	11.5968	16.4063	44.3306	1.54	120.13
陕西	延川	3.69	5.82192	6.73669	17.6148	1.87	125.17
陕西	子长	3.95	5.1491	10.1469	20.9925	2.1	117.03
陕西	宝鸡	3.58	8.14634	23.0055	33.3684	1.44	130.22
陕西	扶风	3.86	8.20227	26.9556	29.1189	1.67	155.83
陕西	安塞	3.77	6.68879	11.6003	19.1592	1.95	123.86
陕西	旬邑	3.84	10.5731	23.0211	30.2522	1.57	154.48
陕西	留坝	3.43	11.7891	22.8435	50.2172	1.5	103.46
陕西	子洲	3.88	6.26535	10.6731	16.707	1.98	141.49
陕西	岐山	3.56	8.74754	23.0743	28.4987	1.53	144.77
陕西	永寿	4.02	5.11191	23.4328	25.1233	1.57	144.01
陕西	蒲城	3.8	7.03325	29.7347	35.053	1.49	117.62
陕西	长武	3.68	7.9825	23.4942	33.2776	1.64	144.33
陕西	吴堡	3.48	10.2789	9.78277	32.5609	1.81	126.77
陕西	丹凤	3.85	5.65606	22.974	24.234	1.6	126.1
陕西	横山	4.29	2.68733	20.5533	18.5111	1.92	150.67
陕西	眉县	3.61	9.14403	24.4689	34.2404	1.54	134.22
陕西	榆林	3.78	6.43533	13.62	21.315	1.76	141.96
陕西	镇巴	3.49	10.7464	25.3121	37.8336	1.46	117.44
陕西	泾阳	4.06	5.17035	30.6318	29.3095	1.51	126.56
陕西	乾县	4.15	4.31451	24.8285	27.1002	1.58	152.91
陕西	淳化	3.89	5.05865	20.1896	30.2538	1.73	126.72
陕西	彬县	3.85	9.36017	22.5438	27.9846	1.69	149.23
陕西	府谷	3.7	7.21977	13.6965	19.5529	1.61	149.09
陕西	佛坪	3.46	13.0243	20.267	46.4339	1.4	117.36
陕西	商南	3.57	11.1241	20.5136	27.0167	1.72	112.21
陕西	山阳	3.7	8.62477	18.7037	27.5949	1.74	131.73
陕西	佳县	3.63	8.1669	8.86846	22.0665	1.75	146.29
陕西	武功	4.11	4.56045	26.0299	26.2664	1.74	150.9
陕西	紫阳	3.4	13.0982	21.0186	36.316	1.71	116.03
陕西	凤翔	3.7	8.67318	26.872	27.2434	1.56	134.49
陕西	华县	3.62	7.87688	25.1733	39.5907	1.39	106.27
陕西	洛川	3.71	9.8273	18.6084	28.2194	1.56	134.84
陕西	户县	3.86	4.3381	31.5688	32.3472	1.44	151.61
陕西	延安	3.66	7.49843	12.7924	24.4712	1.73	123.09
陕西	靖边	4.09	3.57982	16.0134	17.2804	1.76	143.46
陕西	安康	3.42	10.7822	19.75	34.7322	1.64	124.45
陕西	麟游	3.64	10.8511	20.8027	26.9427	1.73	102.94
陕西	澄城	3.72	7.65303	26.794	39.1303	1.51	123.13
陕西	镇安	3.56	10.5451	22.5066	42.114	1.72	119.84
陕西	柞水	3.51	12.6717	18.3902	39.5592	1.73	116.98
陕西	镇坪	3.53	6.98946	20.2148	46.5005	1.59	106.61
陕西	周至	4.1	3.81586	29.7851	30.3585	1.67	160.43
陕西	凤县	3.51	10.6323	23.2383	35.8738	1.44	100.23
青海	大通	3.38	9.64357	16.7478	33.6519	1.32	114.76
青海	清水	4.31	4.06937	33.4975	15.0161	1.69	109.25
青海	清水	3.41	6.98342	8.94793	28.1837	1.86	120.39
青海	民和	4.58	5.06482	31.8332	52.3861	1.87	0
青海	湟中	4.16	3.93714	29.2377	39.3928	1.65	0
青海	玉树	4.6	8.60739	18.5537	48.5515	1.4	0
青海	同德	5.36	7.19236	40.2909	38.0695	1.63	0
青海	达日	4.2	10.5649	15.9278	48.2804	1.43	0
青海	互助	4.28	4.48282	31.0513	43.3336	1.72	0
青海	刚察	3.93	14.1421	24.2191	63.3855	1.63	0
青海	兴海	4.67	5.82532	28.2853	58.705	1.79	0
青海	贵南	4.83	6.43537	34.1671	50.7812	1.59	0
青海	杂多	5.56	6.87156	22.0499	30.5533	1.94	0
青海	海晏	3.56	10.245	18.2745	55.3571	1.46	0
青海	玛沁	3.82	14.7792	18.2333	89.3579	1.64	0
青海	乐都	3.87	4.61021	26.7465	43.7873	1.71	0
青海	甘德	4.65	10.2763	21.9341	83.3872	1.84	0
青海	贵德	4.06	5.07997	29.5165	64.1471	1.54	0
青海	都兰	3.79	9.8494	17.7789	53.7717	1.65	0
青海	天峻	4.3	10.6133	27.5276	103.537	1.76	0
青海	曲麻	4.56	7.48417	19.0558	82.153	1.73	0
青海	门源	4.43	4.73993	28.1626	58.597	1.86	0
青海	西宁	3.57	7.09232	20.3301	53.8277	1.35	0
青海	德令	3.08	14.6439	8.63953	48.6987	1.27	0
青海	囊谦	5.85	4.9672	29.3658	18.3162	1.43	0
青海	共和	3.99	8.73672	23.5137	56.7597	1.5	0
青海	泽库	4.89	9.05616	32.2472	35.7143	1.77	0
青海	同仁	4.32	11.4791	33.4684	42.8491	1.52	0
青海	化隆	4.79	3.44694	31.6	99.0777	1.76	0
青海	循化	4.94	4.23581	36.1766	99.2031	1.74	0
青海	祁连	4.25	5.03432	22.3589	92.954	1.75	0
青海	湟源	3.97	3.73046	25.4749	32.4126	1.51	0
青海	久治	4.55	13.0809	25.8667	63.3681	1.64	0
青海	尖扎	3.98	13.9274	26.0231	88.5837	1.53	0
青海	格尔	3.19	10.979	7.07007	40.9237	1.26	0
青海	格尔	3.19	10.979	7.07007	40.9237	1.26	0
青海	玛多	4	14.3994	14.2478	113.718	2.05	0
内蒙古	海拉	3.06	5.62944	11.1114	42.43	0.94	104.11
内蒙古	额尔	3.09	4.71776	8.80911	49.7823	1.15	104.42
内蒙古	莫力	3.73	3.90438	15.9277	49.9124	1.59	105.82
内蒙古	集宁	2.96	6.93783	7.571	32.5526	0.93	102.91
内蒙古	丰镇	3.27	8.76588	10.1038	29.5579	1.45	110.54
内蒙古	东胜	2.77	13.957	5.19972	29.7131	0.99	111.23
内蒙古	临河	3.29	5.14011	11.8419	33.2218	1.23	107.01
内蒙古	喀喇	3.43	4.75526	21.4234	27.255	1.28	124.19
内蒙古	正蓝	3.3	5.74799	10.8897	30.3301	1.46	109.61
内蒙古	清水	4.31	4.06937	33.4975	15.0161	1.69	109.25
内蒙古	苏尼	3.07	7.21191	7.55456	38.1769	1.28	101.87
内蒙古	苏尼	3.07	7.21191	7.55456	38.1769	1.28	101.87
内蒙古	克什	3.36	4.6306	15.1528	30.621	1.44	111.95
内蒙古	乌兰	3.24	4.9104	12.569	46.0093	1.08	103.36
内蒙古	巴彦	3.68	3.01988	20.8196	27.5387	1.48	110.92
内蒙古	磴口	3.28	5.38268	12.8522	36.0819	1.35	105.9
内蒙古	西乌	3.67	3.78695	14.2549	34.1179	1.39	107.77
内蒙古	鄂伦	3.39	4.34696	12.3575	50.2735	1.21	106.82
内蒙古	阿拉	3.13	8.37228	11.3126	47.8665	1.28	102.65
内蒙古	呼和	3.07	9.53533	9.44188	29.4657	1.16	111.39
内蒙古	武川	3.25	6.67519	13.2561	26.9519	1.49	109.16
内蒙古	杭锦	3.16	7.58537	11.3609	35.7032	1.51	107.33
内蒙古	杭锦	3.16	7.58537	11.3609	35.7032	1.51	107.33
内蒙古	土默	3.13	8.57036	6.51266	32.4948	1.52	114.46
内蒙古	陈巴	3.26	5.44747	10.3891	46.5517	1.28	104.4
内蒙古	伊金	3.02	10.2241	9.73154	39.797	1.48	115.9
内蒙古	乌拉	3.31	6.43998	12.1613	36.6108	1.46	109.35
内蒙古	乌拉	3.31	6.43998	12.1613	36.6108	1.46	109.35
内蒙古	乌拉	3.31	6.43998	12.1613	36.6108	1.46	109.35
内蒙古	达拉	3.21	6.54226	11.2381	25.514	1.55	108.08
内蒙古	包头	2.95	8.74432	7.80718	39.8893	1.13	105.54
内蒙古	卓资	3.24	9.61856	11.6234	31.6078	1.54	107.44
内蒙古	二连	2.72	12.0572	2.20699	21.4365	1.06	101.64
内蒙古	太仆	3.17	6.25504	9.58881	34.9519	1.4	103.25
内蒙古	化德	2.94	7.24226	6.4673	26.4411	1.4	101.87
内蒙古	镶黄	3.29	5.6828	11.4027	36.4827	1.42	99.55
内蒙古	库伦	3.89	2.88341	19.8029	17.3861	1.36	110.58
内蒙古	扎赉	3.78	4.35317	15.2078	30.1033	1.47	102.93
内蒙古	巴林	3.57	3.67323	17.7146	25.8776	1.41	106.48
内蒙古	巴林	3.57	3.67323	17.7146	25.8776	1.41	106.48
内蒙古	扎兰	3.62	4.02894	16.1732	42.6325	1.32	106.05
内蒙古	新巴	3.4	4.79177	11.5989	38.059	1.38	103.96
内蒙古	新巴	3.4	4.79177	11.5989	38.059	1.38	103.96
内蒙古	土默	3.44	6.81497	14.6271	33.897	1.53	113.86
内蒙古	乌拉	3.32	5.91354	12.8788	35.1153	1.45	104.35
内蒙古	乌拉	3.32	5.91354	12.8788	35.1153	1.45	104.35
内蒙古	乌拉	3.32	5.91354	12.8788	35.1153	1.45	104.35
内蒙古	额济	2.74	14.2973	7.52134	62.9584	1.22	106.23
内蒙古	正镶	3.25	6.24064	10.2049	27.3838	1.4	103.58
内蒙古	扎鲁	3.89	2.80724	17.3241	24.1876	1.44	104.76
内蒙古	商都	3.11	7.68591	7.57313	29.6546	1.37	96.59
内蒙古	阿荣	3.79	3.86911	16.3255	41.0794	1.52	105.56
内蒙古	和林	3.66	5.97123	17.9796	21.5241	1.61	123.28
内蒙古	兴和	3.36	6.80518	9.70993	27.8876	1.59	104.5
内蒙古	杭锦	3.64	3.65974	18.2252	27.5621	1.44	104.58
内蒙古	杭锦	3.64	3.65974	18.2252	27.5621	1.44	104.58
内蒙古	鄂温	3.26	4.87854	9.8538	52.6316	1.19	104.69
内蒙古	突泉	3.56	4.53738	17.0281	28.3757	1.47	111.16
内蒙古	阿鲁	3.6	4.55151	18.6618	28.4738	1.36	107.88
内蒙古	通辽	3.76	3.30053	18.668	21.8766	1.36	109.63
内蒙古	准格	3.09	9.59967	10.0036	30.1865	1.52	114.34
内蒙古	阿拉	3.12	9.61119	11.9979	29.0224	1.25	110.25
内蒙古	敖汉	3.76	3.47033	21.2535	24.1169	1.38	116.02
内蒙古	凉城	3.06	10.0926	10.7186	35.7918	1.52	116.5
内蒙古	固阳	3.26	8.29175	13.56	38.0882	1.44	108.03
内蒙古	牙克	3.05	6.00123	11.4346	51.261	1.05	104.72
内蒙古	阿巴	3.21	6.97755	9.58204	40.3466	1.38	99.25
内蒙古	托克	3.52	5.97808	15.9645	28.9339	1.61	115.42
内蒙古	赤峰	3.58	4.30122	19.0427	28.7634	1.35	119.8
内蒙古	四子	3.28	5.99177	12.2243	26.774	1.46	108.87
内蒙古	巴林	3.44	4.77442	14.8091	24.2471	1.36	115.13
内蒙古	巴林	3.44	4.77442	14.8091	24.2471	1.36	115.13
内蒙古	东乌	3.36	6.58154	11.0807	29.076	1.4	103.18
内蒙古	乌审	3.32	7.39652	13.1731	37.2465	1.54	118.8
内蒙古	乌审	3.32	7.39652	13.1731	37.2465	1.54	118.8
内蒙古	奈曼	3.93	2.76975	21.9624	19.138	1.41	114.05
内蒙古	鄂托	3.06	8.87523	9.76531	47.8019	1.35	108.57
内蒙古	五原	3.41	4.66094	14.0813	33.0937	1.44	106.44
内蒙古	乌拉	3.27	6.88138	10.3814	33.5534	1.39	105.54
内蒙古	乌拉	3.27	6.88138	10.3814	33.5534	1.39	105.54
内蒙古	乌拉	3.27	6.88138	10.3814	33.5534	1.39	105.54
内蒙古	宁城	3.81	3.76918	21.5373	27.2659	1.4	122.45
内蒙古	林西	3.3	5.77679	16.3218	27.7272	1.28	111.29
内蒙古	开鲁	3.69	3.51879	18.5756	26.0502	1.38	115.69
内蒙古	苏尼	3.31	7.76577	10.018	49.2091	1.41	100.71
内蒙古	苏尼	3.31	7.76577	10.018	49.2091	1.41	100.71
内蒙古	鄂托	3.27	7.57492	13.6138	40.0882	1.57	102.64
内蒙古	多伦	3.57	6.00051	13.75	30.2126	1.43	106.56
内蒙古	翁牛	3.78	2.9885	22.7097	26.0065	1.41	126.66
内蒙古	喀喇	3.86	3.95862	23.6688	28.6039	1.47	120.51
内蒙古	锡林	3.05	7.38261	7.63319	39.2653	1.06	105.01
内蒙古	新巴	3.4	6.4195	11.4546	49.4978	1.34	106.49
内蒙古	新巴	3.4	6.4195	11.4546	49.4978	1.34	106.49
内蒙古	清水	3.41	6.98342	8.94793	28.1837	1.86	120.39
内蒙古	额尔	0	0	0	0	0	0
内蒙古	托克	4.26	3.30363	16.5182	91.419	1.49	0
内蒙古	乌兰	3.53	11.4135	13.336	50.5511	1.54	0
黑龙江	呼兰	3.44	3.87775	17.7485	32.9331	1.31	109.21
黑龙江	阿城	3.29	5.70722	16.5195	44.9647	1.17	107.85
黑龙江	五常	3.52	4.13577	20.5162	43.2512	1.34	109.44
黑龙江	讷河	3.37	4.39121	16.6736	34.1794	1.3	106.99
黑龙江	虎林	3.02	5.35166	10.316	47.4889	1.12	106.94
黑龙江	宁安	3.32	5.09332	14.2873	40.9351	1.19	105.1
黑龙江	穆棱	3.29	6.26194	11.953	35.1573	1.25	108.99
黑龙江	嫩江	3.13	5.78166	11.9035	49.2412	1.21	105.16
黑龙江	海伦	3.67	2.83764	21.4948	26.8597	1.33	106.85
黑龙江	富锦	3.39	3.99832	14.453	33.5506	1.27	110.14
黑龙江	绥棱	3.31	3.92757	16.5021	36.0454	1.23	109.65
黑龙江	宾县	3.46	4.02904	18.899	30.4213	1.3	112.84
黑龙江	勃利	3.28	4.50816	15.6902	50.9611	1.28	106.15
黑龙江	巴彦	3.68	3.01988	20.8196	27.5387	1.48	110.92
黑龙江	牡丹	3.17	6.28229	12.9018	47.2299	1.1	108.11
黑龙江	望奎	3.68	2.62094	22.0783	25.4076	1.42	107.65
黑龙江	齐齐	3.3	5.3792	15.7208	36.9626	1.21	107.75
黑龙江	龙江	3.48	4.06023	17.6009	33.0014	1.32	106.28
黑龙江	鹤岗	3.02	6.14236	10.372	51.9	1.07	105.85
黑龙江	萝北	2.99	5.01444	10.1425	50.8011	1.1	105.87
黑龙江	逊克	3.15	4.88316	10.9582	53.2655	1.27	102.24
黑龙江	东宁	3.13	5.4671	10.3421	47.1629	1.2	110.4
黑龙江	肇东	3.65	2.8094	19.9157	27.013	1.34	111.65
黑龙江	依兰	3.45	3.70861	16.5167	46.4204	1.31	108.67
黑龙江	宝清	3.25	4.7576	13.3091	46.5768	1.28	107.86
黑龙江	塔河	3.04	4.59482	10.3416	51.2992	1.09	105.28
黑龙江	佳木	3.23	5.22416	13.7608	42.3009	1.16	110.01
黑龙江	富裕	3.23	5.41491	13.5591	34.5932	1.29	106.44
黑龙江	安达	3.28	5.93481	15.2047	29.703	1.22	110.19
黑龙江	桦南	3.44	4.04708	16.9106	42.6622	1.33	111.31
黑龙江	北安	3.06	7.33591	12.556	46.961	1.17	104.42
黑龙江	汤原	3.2	5.02221	13.2331	48.9518	1.28	108.96
黑龙江	铁力	3.08	5.27435	12.8197	44.7026	1.14	107.45
黑龙江	伊春	2.95	6.56135	11.381	52.5923	1.05	107.64
黑龙江	呼玛	3.13	5.16603	9.45431	46.565	1.2	105.09
黑龙江	集贤	3.2	4.31179	13.8137	43.9051	1.23	104.47
黑龙江	尚志	3.34	6.25292	14.3869	43.3855	1.27	108.44
黑龙江	通河	3.25	4.13952	14.4659	51.9114	1.23	111
黑龙江	鸡西	3.08	6.57686	12.1182	56.8903	1.06	108.6
黑龙江	林口	3.39	5.40995	15.8708	49.9011	1.31	108.42
黑龙江	密山	3.18	5.55427	13.5566	48.94	1.14	108.78
黑龙江	哈尔	3.27	5.74921	16.5536	41.0524	1.11	109.58
黑龙江	双鸭	3.1	5.11684	11.8125	50.8335	1.17	106.24
黑龙江	庆安	3.51	3.65886	20.3978	29.9272	1.27	110.92
黑龙江	嘉荫	3.17	4.90025	10.9286	54.9188	1.27	112.89
黑龙江	依安	3.33	5.99302	14.8595	32.1642	1.38	107.71
黑龙江	双城	3.54	4.50432	21.1048	29.7116	1.31	110.03
黑龙江	延寿	3.44	5.20836	15.6396	42.5569	1.34	108.27
黑龙江	肇州	3.51	2.43744	18.8428	25.7434	1.37	110.39
黑龙江	木兰	3.4	5.90967	15.7055	39.755	1.35	106.72
黑龙江	克山	3.4	4.19425	17.1718	36.5392	1.3	108.44
黑龙江	克东	3.39	5.60267	16.4471	36.8723	1.34	103.53
黑龙江	绥滨	3.17	4.32358	11.5247	46.0559	1.3	104.48
黑龙江	兰西	3.64	2.39647	20.6438	26.6406	1.44	124.11
黑龙江	肇源	3.49	2.81393	18.5851	25.3336	1.38	109.29
黑龙江	拜泉	3.58	5.04837	18.0993	25.721	1.44	111.8
黑龙江	青冈	3.64	4.9123	20.6963	23.0287	1.41	113.71
黑龙江	林甸	3.28	3.41014	13.0205	31.4565	1.35	109.9
黑龙江	明水	3.65	2.74196	18.8048	24.8299	1.47	123.21
黑龙江	绥芬	2.94	7.46866	7.46866	33.7889	1.03	109.39
黑龙江	孙吴	3.14	4.90478	10.0307	48.8387	1.25	105.95
黑龙江	甘南	3.39	4.49654	13.2871	37.9916	1.31	112.22
