# Supplementary material for: The Lineage Theory of the Regional Variation of Individualism/Collectivism in China
Source: Front Psychol. 2021 Jan 20;11:596762. doi: 10.3389/fpsyg.2020.596762 (PMC7854463; doi:10.3389/fpsyg.2020.596762)
Supplement: Supplementary file 2 [file Table_2.xlsx]

## Sheet: results-20201209-130808
Province	County name	Rice planting ratio	Lineage development	Per capita GDP of 2010	Proportion of non-agricultural population	Climatic Demands	Income Resources	Income Resources * Climatic Demands	Family scale of 2010	Percentage of individuals living alone at 2010	Percentage of three-generation families of 2010	Sex ratio at birth of 2010	Divorce rate of 2010	Fertility rate of 2010	Jan_temp2000	Feb_temp2000	Mar_temp2000	Apr_temp2000	May_temp2000	Jun_temp2000	Jul_temp2000	Aug_temp2000	Sep_temp2000	Oct_temp2000	Nov_temp2000	Dec_temp2000	Area
北京	延庆	1.316	0.763827	21347	40.22	37.1	9.02585	334.859	2.78	14.6209	10.8364	103.655	2.18373	1.14	-11.2	-5.7	4	11.5	18.3	24	25.9	22.5	17.8	9.3	-0.8	-5.1	华北
北京	密云	0.315028	0.758433	3226	34.44	37.8	9.64497	364.58	2.49	19.3891	8.49782	104.638	1.61124	1.15	-8.7	-3.8	6.4	13.4	19.9	26.3	29.1	25	20.4	11.6	1.5	-2.7	华北
北京	昌平	5.46632	0.716227	2474	53.28	35.7	9.05896	323.405	2.43	24.7157	9.83744	113.153	1.92553	0.79	-6.7	-1.3	8.1	15	21.2	27.2	29	25.5	21.4	12.3	2.5	-1.2	华北
北京	顺义	0.719243	0.733938	98959	39.95	36.8	13.5131	497.284	2.66	20.5628	13.978	112.246	1.50157	1.03	-7.9	-2.7	7.1	14.1	20.6	26.3	28.9	25	20.6	11.8	2.1	-1.9	华北
北京	大兴	1.03314	0.734564	2285	34.54	35.5	12.8986	457.9	2.53	20.0186	9.83088	108.208	2.02005	1.1	-5.9	-1.1	8.7	15	21.1	27.2	29.6	26.1	22.4	12.8	3.3	-0.2	华北
北京	怀柔	0.900103	0.832103	39668	36.78	36.7	9.6177	352.97	2.6	17.6169	9.36698	104.286	1.83162	1.15	-8.3	-3.4	6.8	13.8	20	26.1	28.4	24.8	20.4	11.4	1.7	-2.3	华北
北京	平谷	0.261894	0.754254	28353	42.14	37.2	9.1289	339.595	2.88	13.5437	16.4116	105.601	1.54452	1.28	-7.9	-2.9	6.9	13.9	20.5	26.5	29.3	25.4	20.9	12.2	2.2	-1.8	华北
北京	朝阳	4.92941	0.786307	2255	5.16	35.3	4.09925	144.703	3.18	9.64662	18.665	113.608	0.992262	1.48	-6.5	-1.6	8	14.5	20.8	26.3	28.8	25.2	20.7	11.8	2.3	-1.4	华北
上海	松江	85.5189	0.701822	5696	41.38	24	13.652	327.648	2.55	19.5041	12.028	117.83	1.69443	0.95	4.5	4	10.3	15.5	20.7	24.4	28.5	27.5	23.6	19.2	12	8.2	长江流域
上海	金山	93.5043	0.656499	4966	50.33	24	14.0305	336.733	2.78	15.7895	19.2917	108.012	2.27984	1.06	4.4	4	10.2	15.3	20.5	24.5	28.4	27.5	23.5	19.1	11.9	8.3	长江流域
上海	青浦	92.8005	0.706706	5432	33.53	24.4	8.80522	214.847	2.43	22.0019	10.2724	117.099	1.61856	1.11	4.4	4.1	10.5	15.8	21.1	24.8	28.8	27.8	23.8	19	12	8.3	长江流域
上海	崇明	74.5168	0.675978	27629	31.85	24	8.97081	215.299	2.22	22.8108	6.02897	107.317	1.55589	1.15	4.2	3.3	9.7	15.1	20.4	24.1	28.2	27.7	23.3	18.9	11.8	8	长江流域
上海	奉贤	94.9611	0.676296	4555	37.55	23.4	10.4925	245.525	2.41	21.7259	7.81319	117.711	1.97915	1.12	4.8	4.1	10.2	15.4	20.4	24.2	28.2	27.5	23.4	19.2	12.2	8.4	长江流域
上海	南汇	94.6863	0.776978	83946	62.84	23	8.91121	204.958	2.51	19.7868	10.6769	114.776	2.5806	0.92	5.3	4.3	10.3	15.4	20.5	24.4	28.3	27.6	23.8	19.7	13	8.9	长江流域
天津	蓟县	0.66272	0.738206	70403	15.24	36.9	6.84553	252.6	3.32	8.51316	23.6601	112.358	1.16978	1.47	-7.2	-2.1	7.8	14.5	20.8	27	29.7	26.1	22.4	12.8	3.2	-1	华北
天津	宝坻	9.23211	0.721377	70403	17.23	37.4	6.97887	261.01	3.1	8.31315	17.528	114.45	0.9924	1.29	-8.2	-2.8	6.9	13.8	19.7	26	29.2	25.4	21.1	12.1	2.4	-1.8	华北
天津	静海	0.20788	0.813309	70403	44.56	35.5	8.76441	311.137	2.64	13.6777	8.14136	114.103	2.29416	0.92	-6.3	-1.7	8.1	15	20.8	26.9	29.2	26.4	22.1	13.3	3.9	0	华北
天津	武清	0.660589	0.739818	70403	16.11	36	6.39303	230.149	3.31	7.55121	26.1549	108.153	1.17475	1.22	-6.7	-1.8	7.8	14.8	20.4	26.4	29.3	26	22.1	12.8	3.5	-0.8	华北
天津	北辰	11.9506	0.674052	70403	50.24		7.715		2.8	12.5634	12.9229	113.293	2.00038	0.98													华北
浙江	杭州	97.6661	0.638814	68340	42.5	25.1	7.09226	178.016	2.59	23.0166	15.0278	109.04	1.90915	1.06	4.3	4.7	11.2	17.1	22.7	25.3	29.4	28.3	24.3	19.1	11.5	8.7	长江流域
浙江	湖州	95.8904	0.694789	68340	26.65	25.8	0	0	2.93	14.6351	22.0854	107.682	1.90259	1.2	3.5	4.2	10.8	16.8	22.1	25.3	29.3	28.1	23.9	18.6	10.9	8.3	长江流域
浙江	瑞安	81.9373	0.758065	38454	12.62	18.6	5.60575	104.267	2.86	17.4152	13.0635	124.1	1.24406	1.5	9.1	7.7	12.3	16.4	22	24.7	27.7	27.7	25.6	21.7	15.9	13	长江流域
浙江	遂昌	82.8689	0.832753	24929	17.22	20.7	6.94062	143.671	2.62	18.055	13.5131	105.593	1.80462	1.5	6.9	6.8	11.7	17	22.5	24	27.6	26.8	23.8	19.7	12.5	9.5	华北
浙江	临海	93.1846	0.815073	28292	13.68	21.6	5.23293	113.031	2.74	18.6679	14.0625	130.236	1.36046	1.44	7	6.9	11.9	17.2	22.6	24.9	28.6	27.8	25	20.8	14.1	10.8	华北
浙江	江山	88.2055	0.892396	28552	17.84	23.2	6.48972	150.562	2.56	20.3398	12.4275	106.138	1.54536	1.57	6.3	5.8	11.7	17	23.3	25.1	29.5	27.9	24.5	19.7	12.3	9.3	华北
浙江	慈溪	67.4477	0.747583	7337	11.96	24.1	3.33808	80.4478	2.36	22.3557	5.46963	109.297	1.38856	1.26	5.1	4.7	10.8	16.3	21.9	25.2	29.2	28	24.1	19.5	12.2	8.7	长江流域
浙江	温州	90.2819	0.787037	32071	16.5	19	5.69058	108.121	2.76	19.3313	11.9145	127.258	1.38914	1.45	9.1	8	12.6	17.1	22.6	24.8	28.1	27.8	25.6	21.8	15.6	12.7	华北
浙江	宁海	80.315	0.711539	4585	16.44	22.3	4.87398	108.69	2.56	19.569	10.6193	114.011	1.72325	1.39	6	5.6	11.1	16.2	21.6	24.6	28.3	27.4	24.3	19.9	13.3	9.9	长江流域
浙江	金华	93.3579	0.904762	38473	18.39	23.8	9.11412	216.916	2.45	24.3912	7.49352	120.727	1.35912	1.33	6.1	5.9	11.9	17.8	23.9	25.3	29.9	28.3	25.2	20.1	12.7	9.5	华北
浙江	仙居	86.5881	0.923077	2449	11.36	22	5.396	118.712	2.72	20.2811	11.612	121.677	1.44909	1.58	6.6	6.6	11.8	17.2	23	24.8	28.6	27.4	24.5	20.2	13.3	10.1	华北
浙江	龙泉	79.5407	0.849315	21748	14.64	19.7	6.73578	132.695	2.86	15.3545	16.0924	106.793	1.39152	1.52	8.1	8.2	12.7	17.5	22.7	24.2	27.8	27	23.9	20.9	13.9	10.9	华北
浙江	丽水	75.068	0.818182	28292	17.57	21.2	6.39136	135.497	2.59	21.1405	10.1928	107.27	1.76519	1.52	7.9	7.8	12.8	18.2	23.9	25.4	29.1	27.8	25.4	20.9	13.5	10.5	华北
浙江	平阳	82.1134	0.82726	23421	16.85	19.1	4.37347	83.5332	2.88	16.3087	13.6668	121.318	1.82046	1.52	8.8	7.7	12.4	16.6	22.1	24.9	27.9	27.9	25.1	21.4	15.9	12.6	华北
浙江	桐庐	85.61	0.697544	49286	29.41	24.9	7.75032	192.983	2.84	17.6029	19.8396	107.88	1.1135	1.21	4.7	4.9	11.3	17.1	22.7	25.4	29.6	27.9	24	19.3	11.4	8.4	长江流域
浙江	永康	95.1527	0.945637	54396	12.35	23.1	6.5215	150.647	2.46	24.7606	5.58527	118.832	1.06614	1.46	6.5	6.2	11.8	17.9	23.7	25	29.6	28.2	25.2	20.1	12.8	9.4	华北
浙江	衢州	95.6479	0.734694	22843	20.76	23.1	9.09484	210.091	2.59	18.6046	13.0612	107.446	1.64857	1.46	6.1	5.9	11.7	17.2	23.3	24.8	29.2	27.7	24.6	19.7	12.4	9.2	长江流域
浙江	嘉兴	96.6196	0.691824	4223	26.62	24.8	14.7151	364.935	2.88	16.5769	22.8614	106.195	1.67847	1.15	4.2	4.3	10.8	16.5	21.8	25	29	28.1	23.9	19.1	11.7	8.4	长江流域
浙江	绍兴	98.036	0.721986	1788	27.95	25	9.16728	229.182	2.58	19.5173	11.6277	109.386	1.3424	1.22	4.5	4.7	11.2	17.1	22.8	25.4	29.5	28.1	23.9	19.2	11.5	8.6	长江流域
浙江	东阳	88.2716	0.865672	3562	14.4	24	6.43121	154.349	2.45	25.2283	9.55942	119.153	1.03257	1.35	5.8	5.6	11.7	17.5	23.7	25.2	29.8	28.2	24.7	19.7	12.5	9.1	华北
浙江	绍兴	98.036	0.719118	1788	27.68	25	0	0	2.59	19.5827	11.5446	113.843	0.854002	1.29	4.5	4.7	11.2	17.1	22.8	25.4	29.5	28.1	23.9	19.2	11.5	8.6	长江流域
浙江	余姚	95.2349	0.667042	68157	17.07	24	6.73557	161.654	2.63	18.1671	13.0367	110.958	1.56069	1.23	5.3	5	11.1	16.6	22.3	25.2	29.3	28.1	24.1	19.5	12.2	9	长江流域
浙江	云和	73.1343	0.855814	29732	15.94	20.4	4.23858	86.467	2.94	14.5804	16.7147	99.2427	1.95577	1.42	7.6	7.3	12.3	17.5	23.2	24.4	28	27.2	24.4	20.3	13.2	10.2	华北
浙江	兰溪	97.2451	0.729307	27255	18.95	23.8	8.52646	202.93	2.68	18.6376	14.574	117.084	1.68872	1.42	6.3	6.1	12.1	17.8	24	25.4	30.1	28.5	25.2	20.2	12.7	9.5	长江流域
浙江	安吉	91.0926	0.662692	41568	18.79	26	6.62639	172.286	2.79	16.6196	18.1014	102.041	2.02462	1.3	3.3	4	10.8	16.7	22.4	25.2	29.3	27.8	23.3	18.4	10.6	7.7	长江流域
浙江	义乌	94.3409	0.870048	8434	17.75	24.4	7.90112	192.787	2.35	27.5121	4.77107	132.497	1.19014	1.24	5.6	5.4	11.8	17.8	23.9	25.5	30	28.5	25	19.8	12.5	9.3	华北
浙江	泰顺	58.256	0.886128	1143	11.27	18.3	3.88665	71.1258	2.7	23.5475	16.1616	112.313	2.86482	1.74	6.8	6.1	10.8	15.2	20.3	22.6	25.1	24.5	22.2	18.9	12.9	9.7	华北
浙江	玉环	73.0428	0.881081	73894	27.72	18.9	3.77607	71.3678	2.6	20.7666	9.69048	114.555	1.69522	1.43	8	6.5	11.3	15.5	20.9	23.2	26.9	27.1	25	20.8	15.3	12.1	华北
浙江	淳安	77.1674	0.645661	2596	38.99	23.7	4.85775	115.129	2.76	23.8496	23.836	106.924	1.51002	1.12	5.6	5.4	11.1	16.8	22.5	24.8	29.3	27.9	24.3	19.3	12.1	9.1	长江流域
浙江	开化	81.2358	0.869215	19992	15.25	22.8	5.47921	124.926	2.55	18.9041	13.2238	109.083	1.3245	1.62	5.7	5.3	10.9	16.4	21.9	24.1	28.5	27.2	23.6	19.2	11.6	8.6	华北
浙江	嵊泗	0	0.911765	742	36.63	20.7	0.370491	7.66916	2.33	21.8618	7.94599	104.016	2.81902	1.28	6.3	4.9	10.3	14.5	19.3	23.3	27	27.1	23.9	20.3	14.6	10.6	华北
浙江	平湖	97.4241	0.756944	759	26.79	24.3	14.4088	350.133	2.88	17.4275	24.5998	103.868	1.63016	1.03	4.5	4.1	10.4	15.7	21	24.5	28.8	28.1	23.9	19.2	12	8.5	长江流域
浙江	乐清	90.0901	0.798112	4223	7.92	19.3	5.09781	98.3877	2.76	20.4779	11.3817	132.133	1.21713	1.5	8.8	7.8	12.4	16.7	22.1	24.5	28.1	27.9	25.7	21.9	16.5	12.8	华北
浙江	建德	87.1077	0.891732	3755	19.35	23.5	8.21461	193.043	2.42	22.3114	11.1659	108.266	1.74027	1.44	5.5	5.5	11.3	16.9	22.4	24.5	29	27.6	24.1	19.4	11.9	8.9	华北
浙江	温岭	89.1164	0.791248	48916	11.91	20.6	5.55227	114.377	2.49	22.3958	8.73432	116.388	1.17343	1.38	7.6	6.7	12	16.6	22	24.7	28.2	27.7	25.1	20.7	14.8	11.4	华北
浙江	富阳	91.9268	0.752181	6411	25.92	25.1	6.47943	162.634	2.64	18.3105	14.867	105.588	2.08547	1.36	4.3	4.6	11.1	17	22.6	25.2	29.4	28.1	24	19.1	11.3	8.5	长江流域
浙江	镇江	95.7279	0.612069	63881	34.42		2.3602		2.92	12.8883	21.6007	111.841	1.66908	1.06													长江流域
浙江	海宁	93.6411	0.755576	6938	21.09		11.0726		3.08	14.9477	29.5276	105.831	1.47011	1.19													长江流域
浙江	武义	88.1362	0.796834	38473	13.63		7.71117		2.38	25.4547	6.30798	107.813	1.51137	1.38													华北
浙江	奉化	93.2506	0.782609	46617	18.61		7.25514		2.48	18.6623	7.65796	107.924	2.4196	1.26													长江流域
浙江	天台	88.0901	0.836186	255	19.18		4.5464		2.54	24.4795	9.92766	122.079	1.50253	1.64													华北
浙江	宁波	94.5991	0.592335	547	26.13		10.5484		2.47	20.1403	7.46394	113.086	1.74944	1.18													长江流域
安徽	宿松	63.0581	0.851485	13124	16.29	26.5	5.05636	133.994	2.72	17.9286	12.7925	144.138	0.799898	1.86	3.4	5.2	11.9	17.3	23	25.7	29.9	27.6	23.7	18.4	10.4	7.9	华北
安徽	阜南	2.17617	0.799604	18932	7.62	28.3	4.94691	139.997	3.04	22.7498	17.5181	122.214	0.863136	1.94	-0.1	3.4	10.9	16.7	22.3	25.2	28.2	26.9	22	15.9	7.7	6	华北
安徽	芜湖	89.6844	0.634447	1749	19.35	27.2	6.15067	167.298	2.61	21.3383	13.5315	111.09	1.30046	1.5	2.9	4.6	11.5	17.8	23.4	26.3	30.1	28.3	24.3	18.5	10.6	7.9	长江流域
安徽	寿县	48.2297	0.702703	1945	14.48	27.9	5.82273	162.454	2.59	22.5155	12.0962	136.485	0.960661	1.75	0.5	3.2	10.9	16.4	21.9	25.3	28.4	27	22.1	16.7	8.2	6.2	长江流域
安徽	蒙城	2.47584	0.812245	2173	10.53	28.3	5.99575	169.68	3.23	13.8148	19.1249	132.657	1.0037	1.75	0.1	3.4	11.1	17.2	22.7	25.7	28.4	27.3	22.8	16.3	8.1	5.7	华北
安徽	旌德	91.1755	0.74269	4974	16.99	25.2	46.6578	1175.78	2.99	14.4297	24.0461	104.44	2.32245	1.44	3.3	4.1	11	16.6	22.1	25	28.5	26.8	22.5	17.9	10.1	7.3	长江流域
安徽	金寨	60.9226	0.696599	14612	15.25	27.9	2.93095	81.7734	2.87	19.0633	20.0295	157.885	0.687981	1.57	1	4.4	12	18.1	23.3	25.4	28.9	26.8	22.3	16.3	8.4	7.1	长江流域
安徽	歙县	49.9465	0.90303	1498	15.18	24.2	4.44461	107.559	2.92	16.9684	21.3499	104.975	1.28498	1.51	4.6	4.9	11.3	16.7	22.2	24.6	28.8	27.2	23.4	18.7	11	7.7	华北
安徽	含山	84.9234	0.71875	153	20.17	27.1	7.50776	203.46	2.98	20.411	21.3736	136.122	0.983812	1.51	2	3.8	11	16.9	22.4	25.5	29.1	27.5	23.3	17.6	9.5	6.8	长江流域
安徽	和县	74.9103	0.701362	13411	14.83	27.1	8.08072	218.987	3.12	19.5083	25.2658	145.333	1.07779	1.51	2.2	4.1	11.1	17.2	22.7	25.8	29.3	27.9	23.5	17.8	10.1	7.3	长江流域
安徽	怀远	13.7719	0.684244	1855	16.35	28.5	6.66517	189.957	3.19	14.6628	19.1951	123.873	1.14716	1.76	0.6	3.4	11.5	17.5	22.7	25.5	29.1	27.5	23	16.9	8.7	6.2	长江流域
安徽	泾县	85.1524	0.803419	27213	20.2	26.2	5.19259	136.046	2.75	17.0489	17.654	105.791	2.12798	1.45	2.9	4.3	10.9	16.9	22.1	25.1	29.1	27	22.9	18.1	10.2	7.5	华北
安徽	青阳	90.8102	0.744108	6785	18.38	27.1	2.61107	70.7601	2.92	14.5633	21.9106	106.366	1.47371	1.45	2.9	4.4	11.5	17.4	22.8	25.7	30	27.3	23.3	17.9	9.8	7.2	长江流域
安徽	定远	39.8069	0.703729	13261	15.1	28	9.46294	264.962	3.3	13.1208	20.841	138.419	0.993015	1.7	0.7	3.1	10.7	16.5	22.1	25	28.7	27.2	22.7	16.9	8.8	6.2	长江流域
安徽	天长	62.371	0.707586	1577	21.17	26.7	10.0249	267.665	3.12	10.2371	24.3572	113.339	0.955854	1.39	1.5	3	10.3	16.3	21.6	24.8	28.2	27.5	23.1	17.7	9.5	6.3	长江流域
安徽	怀宁	82.0055	0.904514	19853	14.15	26.4	4.33027	114.319	3.46	10.7162	31.4399	127.831	0.768698	1.64	3	4.8	11.6	17.2	22.7	25.6	29.4	27.5	23.2	17.9	9.8	7.2	华北
安徽	望江	76.5058	0.766716	2492	11.79	26.7	5.35918	143.09	3.48	8.12261	32.3214	119.533	0.798858	1.64	3.3	5	12	17.4	23.1	26	30	27.8	23.7	18.3	10.3	7.7	长江流域
安徽	泗县	0.647985	0.800733	1358	7.87	27.3	5.71133	155.919	3.49	9.81247	25.0181	121.509	1.01364	1.58	0.5	2.6	10.1	16.1	21.5	24.9	27.8	26.9	22.4	16.5	8	5.3	华北
安徽	凤阳	35.0337	0.79005	16396	17.12	27.9	9.4184	262.773	3.28	11.3935	19.8528	132.765	1.23292	1.58	0.5	2.9	10.4	16.3	21.9	25	28.4	27.2	22.5	16.8	8.3	6	华北
安徽	凤台	30.7478	0.859927	19928	25	28.3	5.50444	155.776	3.07	13.0663	16.2154	139.091	1.26871	1.58	0.4	3.4	11.2	17.1	22.4	25.5	28.7	27.2	22.5	16.5	8.4	6.3	华北
安徽	舒城	83.3337	0.649053	1787	17.33	27.6	5.56564	153.612	2.8	18.2723	19.4565	113.952	0.864241	1.52	1.7	4	11.6	17.2	22.6	25.3	29.3	27.5	23	17	8.8	6.5	长江流域
安徽	庐江	88.0339	0.695594	19423	14.46	27.6	5.5	151.8	3.02	16.4369	21.9774	127.315	0.733549	1.59	2	4.3	11.6	17.3	22.8	25.5	29.6	27.5	23.3	17.3	9.3	7	长江流域
安徽	祁门	74.1893	0.912195	1541	23.47	23.6	3.51657	82.991	2.72	18.5816	16.7411	102.558	1.32004	1.59	4.4	4.9	10.7	16.2	21.7	24.3	28	26.6	23.1	18.5	10.6	7.4	华北
安徽	岳西	60.7607	0.919776	8378	12.16	24.7	3.83372	94.693	2.93	15.3525	21.0537	108.351	0.796045	1.59	1.9	3.2	10.1	15.4	20.5	23.2	26.6	24.8	21	16	8.4	5.8	华北
安徽	铜陵	72.9242	0.78125	817	18.97	27.6	3.87677	106.999	2.62	16.25	11.167	106.741	1.16066	1.53	2.4	4.4	11.5	17.3	23	25.8	30	27.8	23.8	17.9	9.9	7.6	长江流域
安徽	来安	50.163	0.657895	11777	15.87	27.4	8.64642	236.912	3.08	14.5361	21.8063	109.527	0.943638	1.53	1	3.1	10.4	16.2	21.8	24.9	28.4	27.1	22.8	17.3	9.1	6.2	长江流域
安徽	当涂	77.2336	0.735752	16774	18.32	26.8	8.18346	219.317	3.09	16.9221	22.5311	118.231	1.29146	1.47	2.4	4.1	11	17.1	22.6	25.7	29.2	27.7	23.7	18.2	10.3	7.4	长江流域
安徽	枞阳	76.2839	0.810928	15388	12.29	27.6	2.61107	72.0656	3.42	12.3645	27.4684	120.584	0.764656	1.66	2.7	4.9	12.2	17.7	23.3	26.1	30.3	28	24.2	18.1	10.3	7.6	华北
安徽	繁昌	89.6844	0.708881	9766	27.57	26.9	6.15067	165.453	2.62	21.9799	12.9238	110.369	1.82165	1.35	2.5	4.1	11.2	17	22.3	25.4	29.4	27.4	23.3	18.1	9.7	7.4	长江流域
安徽	东至	81.1796	0.717435	897	14.07	26	5.48015	142.484	3.33	9.05631	27.6041	110.945	0.92771	1.6	3.5	4.9	11.6	17.1	22.6	25.6	29.5	27.3	23.7	18.4	10	7.6	长江流域
安徽	肥东	54.0107	0.741791	2427	17.16	27.8	8.23134	228.831	2.84	17.9941	14.6652	136.121	0.897727	1.6	1.6	4	11.5	17.4	22.9	25.9	29.4	27.7	23.4	17.5	9.4	7	长江流域
安徽	广德	77.2875	0.663685	1124	15.88	25.9	5.66074	146.613	3.09	10.5039	23.353	109.314	1.52652	1.48	2.7	3.8	10.2	16.3	21.8	25.1	28.6	27.3	22.9	18	10	7.4	长江流域
安徽	萧县	0.027868	0.771429	1993	10.84	28.5	4.3317	123.454	3.17	11.485	14.8057	125.379	0.908336	1.73	-0.5	2.2	10.1	16.2	21.5	25.4	28	26.8	22.4	15.6	7.2	4.5	长江流域
安徽	绩溪	91.1755	0.912547	9473	26.6	24.5	4.91456	120.407	2.75	16.7221	18.1006	107.989	1.48134	1.42	4.1	4.5	10.9	16.5	21.9	24.4	28.6	27.3	23.2	18.6	10.9	7.5	华北
安徽	肥西	77.6218	0.714401	14989	18.16	27.9	8.23134	229.654	2.76	21.1585	14.0311	118.721	0.873843	1.42	1.4	3.7	11.1	17	22.6	25.5	29.3	27.4	22.9	17	8.8	6.5	长江流域
安徽	霍山	62.3642	0.748166	2897	14.85	27.7	2.01596	55.8422	3.13	10.8402	25.5099	114.944	0.989298	1.36	1.4	4.2	11.8	17.6	22.8	25.4	29.1	26.9	22.1	16.7	8.4	6.6	长江流域
安徽	郎溪	77.243	0.613744	11992	17.68	26.3	5.36465	141.09	2.98	14.4204	19.433	109.124	1.41248	1.55	3	4.4	11.1	17.1	22.8	25.8	29.3	28.1	23.8	18.6	10.7	7.9	长江流域
安徽	南陵	92.1148	0.679157	15487	22.58	26.7	6.15067	164.223	2.57	20.4032	13.6568	115.891	1.34512	1.55	2.7	4.1	10.8	17.1	22.6	25.3	29.4	27.3	23.1	18	9.7	7.2	长江流域
安徽	全椒	59.157	0.643548	16568	27.75	27.2	12.6461	343.975	2.86	13.6329	15.4197	124.632	0.969153	1.49	1.8	4	11.1	16.9	22.5	25.5	29	27.7	23.5	17.7	9.7	6.8	长江流域
安徽	休宁	76.4234	0.841346	9799	12.74	24.3	5.30819	128.989	3.23	12.2235	29.1589	108.893	1.34605	1.37	4.6	4.9	11.1	16.6	22.4	24.6	28.9	26.9	23.3	18.7	10.8	7.6	华北
安徽	五河	15.283	0.813899	14779	12.17	27.5	6.96916	191.652	3.41	11.1716	23.946	132.452	1.03746	1.56	0.7	2.9	10.2	16	21.4	24.9	28.2	27.1	22.8	17	8.5	6	华北
安徽	太湖	78.8581	0.848943	21415	10.68	26.4	5.13029	135.44	3.43	10.9796	30.5275	122.438	0.851292	1.56	3.1	5.2	12	17.6	23.2	25.6	29.5	27.9	23.9	18.4	10.6	7.8	华北
安徽	无为	88.4197	0.677457	25715	13.67	27.4	5.66276	155.16	3.21	16.1726	24.0436	137.327	1.02258	1.56	2.4	4.3	11.4	17.5	23.1	26.1	29.8	27.9	23.8	18.1	10.1	7.4	长江流域
安徽	潜山	90.5842	0.77998		9.97	26.4	5.77473	152.453	3.35	10.0911	31.1119	116.719	0.837435	1.56	3.1	5.1	11.9	17.6	22.9	25.6	29.5	27.7	23.8	18.1	10.4	7.6	长江流域
安徽	临泉	0.0362368	0.827445	3795	7.22	28.6	3.55833	101.768	3.14	15.3828	16.149	127.895	0.265337	1.81	-0.3	4	11.6	17.3	22.9	25.7	28.3	27.4	22.4	15.9	8	5.7	华北
安徽	铜陵	72.9242	0.656626	3261	59.41	27.6	1.83686	50.6973	2.64	16.3	10.5502	108.553	2.15889	1.25	2.4	4.4	11.5	17.3	23	25.8	30	27.8	23.8	17.9	9.9	7.6	长江流域
安徽	滁州	54.265	0.724867	11777	23.19	27.3	10.4304	284.75	3.06	13.8527	19.1063	123.078	1.17178	1.5	1.6	3.7	11.1	17.1	22.6	25.3	28.9	27.5	23.4	17.4	9.5	6.8	长江流域
安徽	黄山	71.8602	0.832258	1498	26.31	25.6	4.44461	113.782	2.84	17.9442	19.4348	105.251	1.65596	1.38	3.1	4.1	10.7	16.6	21.9	24.9	28.7	26.4	22.5	17.8	9.7	7.1	华北
安徽	宿州	8.23347	0.769231	11168	15.34	27.9	3.82431	106.698	3.2	12.0063	17.3885	127.725	1.04129	1.64	0.3	3.2	10.8	16.8	22.3	25.6	28.2	27.2	23	16.3	7.9	5.5	长江流域
安徽	芜湖	89.7673	0.655814	1749	45.55	27.2	6.15067	167.298	2.59	21.8599	12.9862	113.271	1.99382	1.21	2.9	4.6	11.5	17.8	23.4	26.3	30.1	28.3	24.3	18.5	10.6	7.9	长江流域
安徽	亳州	0	0.744487	2897	9.24	29	4.65047	134.864	3.2	14.2689	17.2772	131.731	1.09861	1.71	-0.9	3.4	11.6	17.2	22.4	25.7	28.1	27.1	22.5	15.7	7.8	5.2	长江流域
安徽	巢湖	83.2716	0.670442	19423	18.31	28	6.45524	180.747	3.05	17.0541	21.7702	132.766	0.98441	1.53	2.1	4.1	11.6	17.6	23.2	26.2	30.1	28.1	23.8	17.9	9.9	7.3	长江流域
安徽	濉溪	0.0393931	0.779145	3261	15.24	28	5.854	163.912	3.5	8.56345	21.8146	138.062	1.00813	1.53	-0.2	2.5	10.5	16.5	21.6	25.5	27.8	26.8	22.4	15.7	7.4	4.8	长江流域
安徽	马鞍	59.9746	0.736842	16774	49.59	27.2	5.14074	139.828	2.84	17.2436	15.9684	115.005	2.33651	1.22	2.4	4.2	11.4	17.4	22.9	25.8	29.6	28	23.8	18.1	10.3	7.5	长江流域
安徽	安庆	77.9356	0.797469	19853	20.06	27.5	3.09928	85.2301	3.17	13.0916	24.3698	121.476	0.966839	1.54	3.2	5.2	12.3	18.1	23.7	26.5	30.7	28.4	24.6	18.6	10.6	7.9	华北
安徽	阜阳	2.17617	0.786102	3795	12.94	28.5	2.02633	57.7503	2.99	18.0078	14.8517	129.339	0.636304	1.73	-0.4	3.5	11.1	16.9	22.4	25.2	28.1	27	22.1	16	7.8	5.8	长江流域
安徽	涡阳	0	0.76178		8.49	28.3	4.80048	135.854	3.22	14.8865	17.3861	134.213	1.19039	1.73	-0.5	2.8	10.3	16.4	21.9	25.4	27.8	26.9	22.4	15.7	7.5	5	长江流域
安徽	合肥	57.7717	0.679128		44.79	28.4	5.08317	144.362	2.67	20.3418	10.9405	123.253	1.41224	1.17	1.5	4.3	12	17.9	23.4	26.2	29.9	27.8	23.6	17.4	9.4	7.2	长江流域
安徽	淮南	29.4006	0.72		50.33	28.9	4.13228	119.423	2.92	14.2207	13.9173	127.487	1.98477	1.36	0.9	4	11.9	17.9	23.4	25.9	29.8	28	23.5	17.1	9	6.8	长江流域
安徽	六安	58.1393	0.716578		16.68	28.8	3.83381	110.414	2.97	17.6408	19.4177	137.66	0.946686	1.55	1.1	4.3	12.3	18.2	23.7	25.9	29.9	27.8	23.2	16.9	8.7	7	长江流域
安徽	蚌埠	5.34095	0.831461		31.29	28.1	3.93037	110.443	3.15	14.4552	19.1574	124.939	1.62064	1.49	0.8	3.4	11.3	17.5	23	25.6	28.9	27.4	23.1	17	8.6	6.4	华北
安徽	太和	0	0.813262	12251	9.1	28.6	3.74296	107.049	3.01	16.0555	13.8921	132.149	0.250538	1.74	-0.3	3.5	11.6	17.6	22.9	25.7	28.3	27	22.4	15.9	8.1	5.9	华北
安徽	砀山	0.16009	0.751795	6816	14.73	29.5	4.77496	140.861	3.07	12.3684	12.6344	140.16	0.836983	1.68	-1.4	2.8	11.3	16.9	22.1	25.9	28.1	26.9	22.3	15.3	7.4	4.6	长江流域
安徽	界首	0	0.858564		20.43	28.9	4.09777	118.426	2.78	19.1685	12.437	134.358	0.792102	1.71	-0.5	3.7	11.8	17.5	22.8	25.8	28.4	27	22.2	15.7	8	5.7	华北
安徽	宁国	81.5006	0.731013		23.08	25.7	4.33632	111.443	2.61	19.1578	13.2759	101.956	2.11813	1.34	2.8	3.9	10.8	16.6	22	24.9	28.5	27	22.7	18	10	7.5	长江流域
安徽	桐城	87.1451	0.735849		14.77	26.6	4.73401	125.925	3.42	9.83681	31.0695	109.758	0.76803	1.47	2.2	4.1	11.2	16.7	22.1	24.8	28.8	26.9	23	17.3	9.5	6.7	长江流域
安徽	盐城	48.5825	0.715768		29.01		7.23705		2.91	14.1391	19.9592	130.167	0.899512	1.32													长江流域
安徽	长丰	44.4301	0.753086		15.66		6.89509		2.72	20.4998	11.195	121.711	0.917263	1.6													长江流域
安徽	宣州	83.1778	0		24.65		5.63571		2.78	15.7943	15.5837	110.12	1.44583	1.44													长江流域
福建	周宁	47.1619	0.941909	24161.3	10.36	16.9	4.07314	68.8361	2.72	26.0099	13.9922	125.327	1.41517	1.92	6.5	5.6	10.2	14.1	18.8	21.7	23.4	22.8	20.1	17.4	12	9.1	华南
福建	厦门	34.2717	0.754173		35.7	14.6	8.24088	120.317	2.42	28.9191	8.77329	121.289	1.5964	1.03	13.7	12.5	16.2	19	23.7	26.1	28.3	26.9	26.3	24.6	20	16.7	华南
福建	寿宁	33.5843	0.912088	2662.52	11.64	17.7	3.41563	60.4567	2.98	19.9591	14.7254	128.07	1.32032	1.88	6.1	5.3	10.2	14.1	19.2	21.4	23.8	23.2	20.7	17.8	12.1	9	华南
福建	连城	59.8817	0.96139	31965.2	14.2	17.2	6.04221	103.926	2.77	18.7397	13.9474	136.371	1.15286	1.75	10.2	9.7	14.8	19.1	23.9	25.9	27.4	25.9	24.3	22	15.4	12	华南
福建	上杭	58.3956	0.910113	33862.5	13.7	16.6	5.48701	91.0844	2.89	19.5155	22.4499	123.344	1.00296	1.69	11.2	11.3	16.4	20.3	24.5	26.3	27.8	26.9	25.2	23.2	16.7	13.4	华南
福建	建宁	53.6117	0.863071	35681.2	15.86	20.4	9.00131	183.627	3.1	13.2063	24.6134	122.672	1.01488	1.63	6.6	6.4	12.2	17.2	22.7	24.6	27	25.9	22.8	19.2	12.1	9	华南
福建	宁德	38.8912	0.909931		17.58	17.2	3.67654	63.2366	2.99	20.6137	16.2101	117.194	1.84557	1.63	11	9.2	13.8	17.5	23.2	25.6	28.2	27.6	26.1	23.1	17.3	14.4	华南
福建	沙县	65.5033	0.917526	469.82	26.54	17.3	7.0695	122.302	2.88	20.4656	17.9206	122.586	1.75451	1.57	10.9	10.9	14.8	19.1	24.2	25.8	28.2	27.4	25.2	22.7	16.1	12.7	华南
福建	三明	54.5718	0.862069		25.57	16.8	5.25754	88.3266	3.04	15.5388	20.0593	127.724	1.68865	1.57	11.2	10.6	14.8	19.1	24.1	25.6	28	26.7	25.2	22.6	16.1	12.6	华南
福建	松溪	43.5304	0.832636	1916.19	16.92	19.4	6.81314	132.175	2.85	17.3014	14.0327	112.411	1.26066	1.76	8.8	8.6	13.1	17.7	23.2	24.6	28.2	26.9	24.3	21.3	14.6	11.4	华南
福建	永安	56.3611	0.80916	52676.6	34.38	16.9	6.80642	115.028	2.91	16.3347	16.9255	113.073	2.35832	1.45	11	10.9	15.3	19.6	24.6	26.2	27.9	26.7	25.4	22.8	16.1	12.3	华南
福建	南靖	78.3917	0.956834	3298.79	13.5	14.1	7.29679	102.885	3.4	9.60558	28.1945	110.07	0.89692	1.45	14.4	14.3	17.7	20.2	24.6	26.9	28.5	27.3	26.5	24.9	20.1	16.6	华南
福建	柘荣	31.7484	0.986394	3637.99	12.08	17.8	4.91121	87.4196	3.16	21.0828	19.5565	111.896	2.4905	1.7	6.9	6	10.9	14.9	19.9	22.6	24.7	24.2	21.6	18.7	13	9.8	华南
福建	闽清	51.5953	0.887417	35469.2	17.65	16.2	6.04134	97.8696	2.86	22.4626	18.2258	123.571	1.50449	1.7	12.2	11	15.5	19.3	24.2	26.2	28.4	27.6	26.2	23.7	18	14.8	华南
福建	光泽	45.4372	0.794594	2559.36	21.79	20.2	8.3148	167.959	2.91	17.9312	18.163	115.484	1.45887	1.7	7.7	7.3	12.7	17.1	22.9	24.3	27.9	26.4	23.4	20.1	12.8	9.8	华南
福建	浦城	58.5018	0.748344	21225.7	21.09	19.7	7.66529	151.006	2.8	18.9721	15.438	106.794	1.41596	1.7	7.8	7.6	12.5	17.1	22.9	24.2	27.5	26.5	23.7	20.3	13.3	10.2	华南
福建	古田	45.3148	0.875502	25291.9	17.13	16.4	5.56815	91.3177	2.86	21.2676	17.1032	109.732	2.02048	1.64	10.4	9.8	13.9	17.9	22.9	24.8	26.8	26.1	24.2	21.9	15.9	12.7	华南
福建	泰宁	49.0347	0.850932	41195.9	17.68	19.7	8.00821	157.762	3.18	13.9198	25.3547	125	1.41255	1.64	7.4	7.4	12.4	17.1	22.4	24.3	27.1	26	23.1	20	13.2	9.8	华南
福建	晋江	32.109	0.965278		7.4	14.8	6.22046	92.0628	2.97	17.3812	14.2564	132.952	0.772892	1.33	13.7	12.2	16.2	19.1	24.1	26.1	28.5	27.4	26.9	24.6	19.7	16.5	华南
福建	明溪	57.6544	0.833333	3934.96	23.25	17.8	8.46392	150.658	2.91	18.1182	19.1049	115.628	1.97839	1.58	9.4	9.3	13.5	18.2	23.1	24.8	27.2	26	23.7	21.3	14.7	11.1	华南
福建	邵武	49.9758	0.725962		33.15	19.5	9.28566	181.07	2.67	19.6798	13.0979	112.013	1.8086	1.52	8.2	8.2	12.9	17.4	22.9	24.7	27.7	26.6	23.9	20.9	13.8	10.5	华南
福建	长乐	63.0696	0.925562	4446.45	11.36	16.7	4.63021	77.3245	2.85	21.3179	12.5951	139.774	1.64326	1.52	12	10.1	14.6	18.3	23.7	26.1	28.7	27.9	26.4	23.5	18.3	15.1	华南
福建	永泰	44.5986	0.92126	29255.8	14.6	15.7	4.50101	70.6658	2.84	21.7904	16.2127	133.34	1.43672	1.77	12.1	10.7	15.5	19.2	23.9	26.3	27.8	27.1	25.7	23.5	17.7	14.6	华南
福建	诏安	46.6874	0.986742	16263.2	10.9	14.1	6.17133	87.0158	3.89	6.90939	28.3137	122.57	0.769315	1.46	14.9	14.1	17.7	20.7	24.7	27.3	29	27.6	26.9	26	20.8	17.6	华南
福建	诏安	46.6874	0.986742	16263.2	10.9	14.1	6.17133	87.0158	3.89	6.90939	28.3137	122.57	0.769315	1.46	14.9	14.1	17.7	20.7	24.7	27.3	29	27.6	26.9	26	20.8	17.6	华南
福建	平和	76.3182	0.977723	17597.6	10.15	14.1	5.93173	83.6374	3.48	10.8605	24.8604	128.16	0.817698	1.71	14.5	14.4	18	20.3	24.7	27	28.6	27.2	26.3	24.8	19.9	16.3	华南
福建	德化	42.1034	0.969231	36589.4	14.43	14.9	4.30118	64.0876	2.67	20.7295	8.04102	129.522	0.728297	1.65	10.9	10	14.3	17.9	22.1	24.3	25.8	24.8	23.5	21.5	16.3	12.9	华南
福建	福鼎	40.3381	0.764407	25276.9	18.55	18.3	5.03858	92.206	2.96	20.6753	16.6232	111.299	1.89113	1.65	9.7	8.4	12.9	16.9	22.4	25	28	27.6	25.5	22.2	16.5	13.2	华南
福建	将乐	60.5781	0.893204	35998.6	18.76	17.9	8.43721	151.026	3.19	14.6649	25.5634	123.499	1.12486	1.65	10.1	10.1	14.1	18.7	23.7	25.5	28	27	24.6	22.1	15.5	12.2	华南
福建	宁化	52.4985	0.904959	21589.8	13.99	19	7.969	151.411	3.25	14.4212	26.9856	136.217	0.972456	1.65	8.3	7.8	13.2	17.8	23.5	25.2	27.3	25.9	23.5	20.5	13.5	10.4	华南
福建	霞浦	38.8606	0.886793	2354.49	14.01	17.3	4.77701	82.6422	3.05	17.6063	16.2132	117.441	1.65817	1.65	10.8	8.9	13.2	16.9	22.6	25.6	28.1	27.9	25.8	22.8	17.4	14.2	华南
福建	仙游	40.0901	0.87488	16951.5	8.82	14.9	19.1437	285.241	3.2	16.261	21.1951	130.115	1.27765	1.59	13.4	12	16.1	19.2	24.2	26.4	28.3	27.2	26.5	24.4	19.5	16	华南
福建	南平	48.5558	0.792049		26.56	17.2	5.90016	101.483	2.83	18.3294	16.2763	112.503	1.63053	1.59	11.3	10.7	14.8	19	24.4	25.8	28.5	27.6	25.9	22.9	16.4	13.1	华南
福建	政和	50.5028	0.922078	13959.2	16.26	18.6	5.31545	98.8674	2.97	17.8351	14.8857	131.135	1.26945	1.84	9.7	9.5	13.6	18	23.7	24.9	28.3	26.8	24.4	21.7	15.5	11.9	华南
福建	永定	52.0571	0.943263	3599.8	11.35	15	4.52507	67.8761	2.78	21.6827	16.8987	125.517	0.980069	1.84	12.2	12.1	16.8	19.9	24	26	27.2	26.3	24.8	23.5	17.2	14	华南
福建	漳浦	56.3433	0.966926	1868.62	10.52	14.1	6.60979	93.1981	3.58	7.12859	27.291	123.966	0.656655	1.53	14.6	13.5	17.1	19.9	24.3	26.8	28.7	27.1	26.6	25.1	20.4	17.3	华南
福建	闽侯	61.9023	0.942029	3628.32	13.77	16.5	4.76739	78.6619	3.09	17.9755	21.8	123.986	1.46471	1.22	11.9	10.1	14.8	18.4	23.6	26	28.4	27.4	25.8	23.3	17.8	14.7	华南
福建	屏南	39.0316	0.972067	24963	13.62	16.7	4.69118	78.3428	3.08	19.1435	19.8119	115.039	1.51515	1.72	6.9	6.4	10.7	14.5	19.3	21.8	23.6	22.9	20.5	18	12.6	9.5	华南
福建	建瓯	47.8758	0.803571	22831.9	18.77	18.7	7.25708	135.707	2.94	15.9729	19.0449	108.725	1.21372	1.66	9.8	9.7	14	18.3	23.9	25.3	28.5	27.5	25	22.2	15.3	11.9	华南
福建	永春	49.0244	0.912351	3784.86	10.81	14.4	3.89571	56.0982	3.1	14.3987	20.5859	136.247	0.917431	1.66	13.5	12.7	16.5	19.6	24.2	26.1	27.9	26.7	25.8	23.9	19	15.6	华南
福建	长汀	65.5442	0.8025	22445.9	18.51	18.1	5.41862	98.0771	3.11	17.3073	21.7847	151.985	1.25051	1.6	8.9	8.7	14.2	18.7	23.3	25.1	27	26	23.7	20.9	14.3	10.9	华南
福建	连江	66.754	0.883059	33576.7	11.77	16.5	2.93725	48.4647	3.05	17.748	20.5891	126.337	1.66011	1.6	11.5	9.8	14.1	17.8	22.9	25.6	28	27.4	25.4	23	17.9	14.6	华南
福建	罗源	40.9219	0.956522	524.8	20.24	16.9	5.53092	93.4725	2.77	20.0777	14.1829	116.827	1.74669	1.6	11.2	9.3	13.7	17.4	23	25.6	28.1	27.1	25.5	23	17.5	14.3	华南
福建	大田	46.8298	0.935574	2756.89	12.91	15.7	5.60365	87.9773	3.22	12.3187	19.7598	161.059	1.01152	1.85	11.2	11.1	15.1	19	23.4	25.4	26.9	25.5	23.9	22	16.4	13	华南
福建	福清	36.038	0.889366	3866.13	13.53	15.9	5.5149	87.6868	3.22	17.1067	19.7908	123.422	2.52921	1.54	12.4	10.5	15	18.3	23.9	25.8	28.3	27.3	26.6	23.4	18.3	15.5	华南
福建	安溪	65.7768	0.910256	3135.41	8.42	14.5	3.226	46.7769	3.52	12.2617	21.9767	161.656	0.68901	1.67	14.1	13.5	17.3	20.1	24.9	26.9	28.6	27.5	26.8	24.9	20	16.6	华南
福建	龙海	57.2298	0.874322	41640	14.61	14.8	7.50584	111.086	3.25	13.6323	24.8622	112.887	0.874412	1.36	14.7	13.7	17.3	20.2	24.7	27.2	29.5	27.8	27.2	25.5	20.6	17.2	华南
福建	龙岩	56.3903	0.895666		19	14.5	5.44172	78.9049	2.82	19.2838	16.43	127.635	1.24615	1.61	12.4	12.4	16.3	19.5	23.7	25.7	26.9	25.9	24.6	23.1	17.6	14.2	华南
福建	顺昌	47.5111	0.788571	26958.9	26.69	18.3	7.63723	139.761	2.76	18.3239	17.2303	106.836	1.73624	1.61	9.7	9.7	13.7	18.5	23.5	25.2	28	27.1	24.5	21.9	15.1	11.8	华南
福建	福州	48.6833	0.766409		31.93	16.4	3.95032	64.7852	2.92	19.4447	15.9985	122.761	1.90414	1.3	12.3	10.1	15.1	18.5	24.1	26.3	28.7	27.7	26.5	23.6	18.1	15	华南
福建	华安	88.0646	0.966581	27213	12.98	14	5.70492	79.8689	3.27	9.93823	21.8248	109.677	1.04493	1.49	13.7	13.8	17.2	20	24.1	26.3	27.7	26.6	25.8	23.9	19	15.6	华南
福建	莆田	33.0828	0.935294		12.78	15.1	3.98011	60.0996	3.34	15.5763	27.5674	129.201	1.04582	1.49	13.1	11.5	15.6	18.8	24	26	28.2	27.1	26.6	24.2	19.6	16.3	华南
福建	武平	55.9355	0.949771	26658.8	12.49	16.5	5.38837	88.9081	2.93	16.8196	19.2936	125.817	1.10352	1.74	10.7	10.9	15.9	20	23.8	25.6	27.2	26.4	24.6	22.6	16.3	12.8	华南
福建	尤溪	54.9536	0.919517	28389.5	15.94	16.8	6.35061	106.69	3.11	15.1802	21.702	138.047	1.35363	1.74	10.8	11	15	18.9	23.5	25.5	27.6	26.9	24.3	22.3	16.2	12.9	华南
福建	漳州	62.213	0.896512		17.45	14.6	5.57038	81.3276	3.42	10.676	24.9569	119.098	0.91949	1.43	14.7	13.9	17.5	20.2	24.8	27	29.3	27.6	27.1	25.4	20.6	17.3	华南
福建	平潭	62.213	0.979088	2569.88	11.83	16	4.18693	66.9909	3.27	14.759	12.8369	129.383	1.74137	1.62	12.1	10	13.8	17.7	23	25.6	28.1	27.3	26.6	23.7	18.2	15.5	华南
福建	云霄	56.574	0.988176	17629.6	15.32	14	5.57198	78.0077	3.67	8.31909	26.4835	136.467	0.784147	1.56	15	14.1	17.7	20.5	24.6	27.2	29	27.5	26.9	25.6	20.8	17.6	华南
福建	莆田	33.0828	0.945428		3.95	15.1	3.98011	60.0996	3.58	14.1037	31.8718	138.525	0.746248	1.7	13.1	11.5	15.6	18.8	24	26	28.2	27.1	26.6	24.2	19.6	16.3	华南
福建	建阳	43.2941	0.727758		23.68	19.1	9.365	178.872	2.85	17.3665	17.216	109.326	1.86025	1.64	8.8	8.9	13.2	17.7	23.4	24.8	27.9	26.9	24.2	21.5	14.5	11	华南
福建	同安	48.2486	0.895349		13.07	14.1	10.5088	148.175	2.86	16.2507	13.7884	118.674	0.981744	1.27	14.5	13.5	17	19.7	24.4	26.3	28.6	27.3	27	25.4	21	17.3	华南
福建	福安	36.2356	0.905775		17.87	17.5	4.07048	71.2335	3.08	21.2527	15.6998	131.657	1.63556	1.55	10.8	9.6	14.1	17.7	23.3	25.6	28.3	27.4	25.6	22.7	17.1	14	华南
福建	漳平	50.3631	0.926471		19.48	14.8	5.57788	82.5526	2.69	17.7703	11.4074	117.575	1.24985	1.8	12.7	13.1	17	20.1	24.7	26.3	27.5	26.8	25.6	23.6	17.9	14.5	华南
福建	南安	46.5416	0.94239		7.45	14.7	4.74712	69.7827	3.4	12.0481	24.502	133.396	0.873116	1.53	14.1	13.1	17	19.9	24.7	26.7	28.8	27.8	27.1	25	20.3	16.7	华南
福建	石狮	36.2777	0	58149.8	18.47		4.30118		2.77	23.551	12.4316	136.414	0.84431	1.27													华南
福建	金门	18.2	0		0		4.30118		0	0	0	0	0	0													华南
甘肃	兰州	0.144154	0.700176		58.42	29.4	2.50648	73.6904	2.82	15.567	14.0728	115.955	2.2923	1.07	-3.4	-1.5	6.8	12.9	20.3	21.4	26	21.1	16.5	10	2.5	-0.9
甘肃	通渭	0.008683	0.858362	4311	8.13	27.8	4.16738	115.853	3.66	8.74823	29.6223	128.928	0.507289	1.94	-5.8	-4.6	3.1	9.1	15.4	17.4	22	18	13.6	7.6	-0.6	-3.3
甘肃	临泽	0.086699	0.808752	18916	17.06	34	10.7431	365.266	3.14	8.66859	23.3992	119.141	0.805055	1.5	-9.7	-5.2	3.1	10.4	18.6	20	24.3	21	15.5	7.1	-1.3	-5
甘肃	高台	0.022567	0.76748	17579	16.3	34.9	9.84237	343.499	3.03	9.87353	18.4326	117.842	0.834275	1.5	-10.5	-5.2	3.1	10.7	18.3	20.4	24.4	20.5	15.5	7.4	-0.8	-5.1
甘肃	皋兰	0.020959	0.839891	9675	14.54	30.7	3.31672	101.823	3.19	9.13682	20.5685	124.409	0.847552	1.69	-7.5	-5.5	3.2	9.6	17.4	18.6	23.2	18.6	14.4	7.4	-0.4	-5
甘肃	成县	3.79809	0.817102	154	12.38	25.4	5.20008	132.082	3.43	9.40146	22.3168	104.356	0.761283	1.57	0.3	2	8.2	13.5	18.7	21.8	25.7	22.4	17.4	12.2	4.4	2
甘肃	合水	0.666187	0.798193	1388	15.73	28.5	3.96598	113.031	3.36	10.734	22.409	130.332	1.60476	1.64	-5.1	-1.8	7	11.8	19.1	20.2	23.4	20.5	16.3	8.5	1.6	-0.1
甘肃	东乡	65.2366	0.873371	2785	24.3	30.8	7.89675	243.22	3.74	8.26401	26.9938	137.711	1.05279	1.64	-6.4	-5.8	0.9	6.8	13.5	14.3	19.6	15.1	10.5	5.2	-1.1	-3
甘肃	民勤	0.001647	0.809624	127	13.76	35	8.77273	307.045	3.44	6.931	25.2327	109.368	0.520075	1.64	-9.3	-5.1	4	10.5	19.2	20.4	25.7	22.1	16.4	8.2	-0.7	-3
甘肃	庄浪	0.007117	0.857278	4714	5.9	26.9	3.28725	88.4269	3.94	7.14301	35.0754	119.148	0.564822	1.64	-4.5	-3.1	4.5	9.9	16.3	18.5	22.4	18.8	14.3	8.3	0.6	-2.4
甘肃	民乐	0.01066	0.795515	1868	10.53	35.3	7.10776	250.904	3.46	7.18862	28.9864	143.842	1.06856	1.64	-9.9	-8.1	-1	5.1	13.2	14.4	18.6	15.6	10.6	4.2	-4	-6.2
甘肃	康县	0.105338	0.806224	4824	7.74	22.5	3.79983	85.4962	3.89	8.90459	37.0473	112.791	1.69596	1.58	0.3	1.1	7.2	12.6	17.1	19.1	22.8	20.1	15.7	11.3	4.4	2.2
甘肃	永昌	0.007044	0.828877	17352	23.3	34.6	9.97136	345.009	3.12	9.47177	16.8194	140.791	1.02393	1.52	-10.2	-7.9	0.5	6.8	14.4	15.1	19.6	17.4	11.9	4.8	-3.4	-5.6
甘肃	张家	0.008634	0.943089		15.79	27.4	1.97392	54.0854	4.47	5.02321	35.7035	113.953	0.740784	1.77	-5.2	-3.2	4.2	9.3	15.3	17.8	21.8	18.4	13.8	8.2	0.3	-2.7
甘肃	环县	0.058708	0.771997	899	8.23	32.2	7.05068	227.032	3.77	10.1913	30.9836	126.781	0.816715	1.77	-7.2	-3.2	5.5	11.8	19.1	20.6	25	20.7	16.7	8.6	0.8	-1.8
甘肃	宁县	0.226096	0.801929	7584	9.12	29	4.01281	116.371	3.42	11.5509	24.7856	121.237	1.10628	1.71	-5.8	-2.7	6	11.2	17.9	19.8	23.2	20.1	15.6	8.7	1.2	-1
甘肃	礼县	0.01087	0.792609	356	7.42	25.9	2.91106	75.3965	3.99	6.71157	37.1305	115.46	1.15948	1.65	-1.9	-0.4	6.5	11.7	17.3	19.2	24	20.5	15.8	10.5	2.4	-0.2
甘肃	徽县	0.054377	0.74359	11134	21.5	24.8	6.80033	168.648	3.28	12.5845	23.1867	109.066	1.38145	1.53	0.5	2.1	8.5	13.7	18.9	22	25.3	22.2	17.4	12.2	4.1	1.8
甘肃	临洮	0.007628	0.791504	568	8.62	27.1	4.38513	118.837	3.74	8.68638	34.8204	112.425	1.2978	1.47	-5.1	-3.6	3.9	9.9	15.4	17.4	22	18	13.5	7.7	0.7	-3.4
甘肃	靖远	4.76404	0.711029	8798	10.04	31.1	2.97655	92.5709	3.91	7.61269	25.8787	126.953	0.783955	1.72	-5.7	-3.1	5.4	11.9	19.1	20.5	25.4	21.2	16.6	9.6	1.1	-3.1
甘肃	镇原	0.082491	0.828759	6527	7.53	29.7	4.16768	123.78	3.51	10.3709	29.022	117.654	1.01258	1.72	-4.7	-1.8	6.8	12.6	19.5	20.9	25	21.1	16.8	9.3	1.9	-0.6
甘肃	泾川	0.030454	0.809217	9226	10.45	29.1	3.23986	94.28	3.37	11.566	24.9266	125.201	1.20065	1.66	-4.2	-1.5	6.8	12.3	18.6	20.8	24.9	21.3	16.8	9.9	2.1	-0.6
甘肃	灵台	0.015645	0.83871	9573	9.89	28.7	3.65339	104.852	3.1	14.103	21.275	128.552	1.06048	1.66	-3.9	-1.2	6.6	12.1	18	20.8	24.8	21.5	16.7	10.2	2.4	-0.7
甘肃	甘谷	0.062828	0.842257	5641	8.33	28	3.23212	90.4993	4.16	6.49776	32.1797	114.365	1.19228	1.66	-2	-0.1	7.5	12.7	18.6	20.9	26	21.2	16.7	10.5	3	0.2
甘肃	天水	0.037776	0.724401		23.71	27.5	3.18166	87.4956	3.78	8.60911	27.3362	114.206	1.08186	1.6	-1.3	0.8	8.4	13.7	19.8	21.7	26.2	21.9	17.1	10.9	3.8	1.1
甘肃	永登	0.006645	0.732082	1724	14.4	31.3	3.7811	118.348	3.23	10.2105	24.1825	119.502	1.0982	1.6	-7.5	-5.8	1.7	7.1	14	15.1	20.2	16.2	11.9	5.7	-1.7	-4.5
甘肃	文县	0.067682	0.809219	5523	9.06	22.1	4.22011	93.2643	3.44	11.0761	31.1836	110.44	1.47048	1.54	4.6	5.4	11.7	16.1	21.6	22.4	26.7	23.4	19.7	15.3	8.9	5.9
甘肃	清水	0.02256	0.765401	7956	8.44	27.2	3.53565	96.1696	3.74	9.60007	29.5304	116.641	0.754855	1.73	-3.7	-1.7	5.6	10.8	16.9	19.4	23.5	19.7	14.8	9.4	1.6	-1.8
甘肃	正宁	0.098342	0.841286	8554	10.75	27.3	4.17546	113.99	3.29	10.2385	21.6601	124.713	0.781458	1.73	-4.8	-2	6.4	11.2	18	19.3	22.5	19.8	15.4	8.2	1.6	0.1
甘肃	静宁	0.009263	0.797888	4861	7.58	27.5	4.58739	126.153	3.72	11.4667	30.9756	115.263	0.560477	1.67	-5	-3.9	3.8	9.8	16.5	18.2	22.5	18.5	14.4	7.9	0.1	-2.8
甘肃	陇西	0.034924	0.762278	7289	16.77	27.5	3.66049	100.664	3.62	9.4312	26.7918	122.538	1.44408	1.61	-4.6	-3.3	4.4	10.2	16.4	18.1	22.9	18.3	14.1	8	0	-2.3
甘肃	张家	86.8421	0.698522	129535	30.14	27.4	10.4108	285.256	2.99	10.2576	21.6414	110.305	1.26128	1.05	-5.2	-3.2	4.2	9.3	15.3	17.8	21.8	18.4	13.8	8.2	0.3	-2.7
甘肃	榆中	0.13356	0.757075	1975	18.57	28.9	4.42104	127.768	3.4	9.41982	27.0236	120.278	1.19177	1.3	-6.8	-5.4	3	9	15.9	17.2	22.1	17.6	13.1	6.8	-0.6	-4
甘肃	宕昌	0.074352	0.702888	3514	15.68	23.6	2.72028	64.1987	3.45	11.5748	26.782	111.434	1.12258	1.49	-1.3	-0.5	6	10.8	16	17.4	22.3	18.8	14.8	10.6	3.3	-0.3
甘肃	秦安	0.060586	0.81335	589	20.94	28.5	2.16639	61.7421	3.99	6.79491	30.7045	113.844	0.577921	1.74	-2.1	-0.1	7.6	13.3	19.6	21.5	26.4	21.9	16.9	10.8	3.2	0.1
甘肃	武威	0.002892	0.760106		21.54	31.3	6.98259	218.555	3.68	7.42053	26.5069	132.318	0.837859	1.37	-7.3	-4.4	4.4	10.7	18.4	19	24	21.3	15.7	8.6	0.4	-2.2
甘肃	武山	0.037935	0.764054	6528	13.91	27.4	3.45405	94.641	3.91	8.67906	28.3515	114.333	1.2819	1.62	-2.7	-1.1	6.3	11.8	17.8	19.5	24.7	20.1	15.8	9.3	1.7	-0.3
甘肃	张掖	0.736336	0.701464		35.15	33.8	9.90701	334.857	3.11	9.98824	20.1901	135.086	1.27478	1.31	-9.5	-5.9	2.5	10.3	17.9	19.6	24.3	20.8	15.3	7	-1.7	-5.6
甘肃	景泰	0.561783	0.790588	1463	19.97	31.4	5.37497	168.774	3.63	5.64681	23.841	140.72	0.953149	1.56	-6.3	-3.8	4.8	10.8	18.8	19.2	25.1	21.2	15.7	9.1	1	-1.8
甘肃	白银	1.20177	0.664872		25.39	30.4	9.97136	303.129	3.54	9.09115	21.2797	122.655	1.33267	1.56	-5.3	-3.2	4.8	10.9	18.5	19.5	25.1	20.4	15.4	8.4	0.5	-2.3
甘肃	武都	1.87678	0.82168		21.97	23.7	3.06249	72.581	3.69	9.65009	28.8692	107.494	1.01823	1.51	3.8	5.1	11.6	16.8	21.7	22.6	27.5	23.8	19.4	14.8	8.3	5.3
甘肃	西峰	0.139013	0.735715		26.72	28.1	4.58739	128.906	3.26	13.1732	20.4187	124.934	1.65746	1.41	-5.2	-2.3	6.3	11.4	18.4	19.3	22.9	19.6	15.6	7.8	1.2	0
甘肃	清水	0	0.830827	27496.2	17.43	27.2	4.87525	132.607	2.7	12.4974	3.69994	122.854	0.873626	1.86	-3.7	-1.7	5.6	10.8	16.9	19.4	23.5	19.7	14.8	9.4	1.6	-1.8
甘肃	临夏	0	0.811739	4736	3.93	28.9	3.69975	106.923	4.22	4.45663	45.7482	127.47	1.55064	1.69	-5.7	-4.4	3.1	9.4	15.5	16.8	20.8	17.3	12.9	7.5	0.4	-3.1
甘肃	华亭	0	0.751969	25481	46.58	29.1	3.39855	98.8979	3.34	11.6616	23.0841	113.097	1.84325	1.38	-6.5	-4	4.2	9.6	16.2	18.3	22.6	18.9	14.1	7.6	0.2	-2.2
甘肃	山丹	0	0.769424	1539	33.68	32.1	7.50103	240.783	3.04	11.1609	20.0478	139.042	1.06838	1.51	-9.1	-5.7	2.3	8.7	16.7	17.9	23	20.3	14.6	7	-1.7	-5
甘肃	临潭	0	0.877551	6	8.78	35.2	4.20071	147.865	4.03	8.4971	39.2746	115.317	1.42257	1.64	-6.8	-6.9	-0.6	4.2	9.6	11.5	15.6	12.2	9.1	5.1	-2.1	-5.5
甘肃	酒泉	0	0.718447		19.12	35.2	10.8513	381.966	3.23	9.0424	20.3754	115.485	0.847875	1.52	-11.3	-5.1	2.9	9.8	18.2	20.1	23.9	21.2	15	6.1	-1.8	-5.4
甘肃	敦煌	0	0.691108	36729	20.08	34.2	7.70872	263.638	3.45	9.47125	21.4291	114.038	1.13761	1.46	-7.5	-4.1	4.8	12.7	21.1	22.7	26.7	23.7	17.6	8.2	0.2	-5
甘肃	会宁	0	0.7873	5893	9.38	29.5	4.30397	126.967	4.03	8.09408	29.5383	115.656	0.58941	1.65	-6.2	-4.7	3.4	9.7	17	18.1	23.3	18.3	14.1	7.6	-0.1	-3.4
甘肃	和政	0	0.834516	3999	24.65	31.6	3.69346	116.713	4.27	4.68501	43.0852	121.118	1.0745	1.65	-6.5	-5.5	1.8	7.6	13.6	15	18.9	16	11.7	6.5	-0.6	-3.7
甘肃	古浪	0	0.787648	688	6.57	32.5	3.89311	126.526	4.31	5.14038	33.3905	119.853	0.635627	1.59	-8.8	-7	1	6.5	14.7	15.6	20.3	17.1	12	5.5	-2	-4.2
甘肃	漳县	0	0.782964	4745	8.3	26.9	5.64561	151.867	4.36	5.58452	38.7532	114.233	1.1236	1.66	-4.5	-3.3	3.9	9.4	15.4	17	21.6	17.6	13.7	7.8	-0.1	-2
甘肃	岷县	0	0.803316	3594	7.9	30.6	2.9809	91.2155	4.17	5.78575	41.4033	112.944	1.57273	1.6	-5.1	-4.5	2.2	7.1	12.6	14.3	18.5	15.3	11.6	7.3	0.3	-4.2
甘肃	玉门	0	0.675524	69165	42.02	34.5	9.16973	316.356	2.87	13.6669	14.2163	107.903	1.60978	1.29	-10.5	-6.3	2.3	9.6	18.3	19.9	24	21.4	15.2	5.7	-2.2	-6.5
甘肃	夏河	0	0.9	1143	18.48	35.8	6.9844	250.041	4.52	8.96081	41.7575	102.159	3.87717	1.54	-7.5	-7.3	-1.3	4.1	9.6	11.8	15.7	12.8	8.5	4.5	-2.2	-6.1
甘肃	东乡	0	0.931035		12.29	30.8	2.80258	86.3196	4.95	2.72317	38.3798	131.562	1.29825	1.73	-6.4	-5.8	0.9	6.8	13.5	14.3	19.6	15.1	10.5	5.2	-1.1	-3
甘肃	金塔	0	0.753266	25229	42.48	37.2	10.1372	377.102	2.68	15.9053	6.43387	99.1031	1.8	1.36	-10.9	-5	3.5	10.9	19.6	22.1	26.3	22.8	16.7	7	-1.3	-5.4
甘肃	渭源	0	0.717637	4126	6.63	30.8	3.79954	117.026	3.81	8.62847	35.6501	108.898	1.33924	1.55	-6.4	-5.4	2.1	7.8	14.1	15.8	19.6	15.8	11.9	6.2	-1.3	-3.6
甘肃	临夏	0	0.741526	9738	56.59	28.9	0	0	3.51	8.37039	26.34	121.316	2.11425	1.43	-5.7	-4.4	3.1	9.4	15.5	16.8	20.8	17.3	12.9	7.5	0.4	-3.1
甘肃	张家	0	0.769565		27.58	27.4	2.6678	73.0976	2.81	13.1093	9.42856	104.274	1.69359	1.37	-5.2	-3.2	4.2	9.3	15.3	17.8	21.8	18.4	13.8	8.2	0.3	-2.7
甘肃	肃南	0	0.831632		27.23	35.1	8.56929	300.782	2.76	16.1925	12.1921	111.566	1.15473	1.5	-9.7	-8.1	-1.2	4.7	13	13.8	18.6	15.8	11.1	3.9	-4.2	-6.4
甘肃	金昌	0.008968	0.725104		44.28		9.97136		2.83	12.5384	11.0173	130.115	1.71212	1.38
甘肃	平凉	0.011217	0		34.3		3.38692		3.54	8.49021	23.2281	114.384	1.81323	1.33
甘肃	庆阳	0.390138	0.74392		16		3.84589		3.61	9.46361	26.055	123.564	1.31594	1.59
甘肃	定西	0.012599	0.783734		20.32		5.58653		3.26	11.8704	23.2559	115.795	1.10657	1.53
广东	和平	86.333	0.888821	1584	15.4	16.4	3.20858	52.6206	3.48	12.9915	25.877	114.443	1.34711	1.9	11.1	10.7	16.4	20.2	24.6	26.8	27.5	26.8	24.5	22.3	15.8	12.6	华南
广东	惠来	48.6894	0.91071	11799	17.83	13.2	5.05746	66.7585	5.26	9.12067	28.9418	114.496	0.617435	1.86	15.6	14.3	18.1	21.5	25.2	27.5	28.8	27.6	27.1	25.7	20.7	18	华南
广东	鹤山	87.5843	0.782567	32936	26.28	14.4	9.48171	136.537	3.09	16.777	20.1293	117.217	1.02273	1.14	14.4	14.2	18.8	23	26.4	28.4	28.8	28.8	27.4	24.9	18.9	16.8	华南
广东	龙川	88.4198	0.836655	12934	19.73	16.3	3.77433	61.5216	3.77	11.4147	27.7848	114.608	1.02845	1.92	12.6	11.6	17.9	21	25.8	27.6	28.9	27.7	26.4	24.1	17.2	14.1	华南
广东	东莞	89.2537	0.782051	52798	13.39	13.4	11.4421	153.325	2.19	37.3077	5.32577	131.254	0.598674	0.95	15.9	14.9	19.9	23.3	26.7	28.6	29.3	28.4	27.7	26	20.3	17.8	华南
广东	深圳	0.014144	0.656134	94296	35.46	12.6	9.89862	124.723	2.11	37.2419	4.45954	123.635	1.16828	0.87	16.5	15.1	19.5	23.4	26.6	28.8	29.1	28.8	27.9	25.9	20.4	18.4	华南
广东	广州	31.2704	0.70308		51.38	14.3	6.88534	98.4604	2.68	25.8816	12.2888	119.519	1.8258	0.99	14.6	14.2	19.1	22.7	26.1	28.4	28.9	28.2	27.1	25	19	16.5	华南
广东	紫金	80.2075	0.820472	9981	20.8	14.9	4.75408	70.8358	4.05	11.5852	31.6605	115.449	1.12839	1.98	13.6	13.1	18.9	21.8	25.5	27.1	28.5	27.2	26.1	24.3	18	15.3	华南
广东	怀集	82.8605	0.816634	14712	11.08	15.9	4.40529	70.0441	3.97	10.0258	22.0388	129.028	0.895897	1.96	13	12.7	17.8	22	25.9	27.8	28.9	28.2	26.5	23.6	17.1	14.9	华南
广东	大埔	76.7547	0.8	11888	21.94	14.5	3.11041	45.1009	3.17	18.611	21.857	122.017	1.6309	1.75	13.3	13.5	17.9	20.9	24.7	26.6	27.8	27	25.7	24.6	18.2	14.9	华南
广东	连州	78.6718	0.74375	2843	21.69	19.7	5.61858	110.686	2.86	21.3594	20.1085	116.016	1.518	1.69	9.7	9.4	15.3	19.8	25.2	28	29.4	28.4	25.9	21.7	14.3	12.3	华南
广东	英德	81.232	0.796776	2227	20.01	16.7	6.10576	101.966	3.31	16.5422	22.5257	129.046	1.61517	1.69	12.6	12.1	17.2	21	26.1	28.5	29.3	28.8	26.8	23.7	17.1	14.3	华南
广东	连平	82.3284	0.915911	2428	20.04	15.8	4.45157	70.3348	3.67	12.9104	29.168	113.69	1.25037	1.82	11.9	11.4	17	20.5	24.8	27	27.7	27.1	25.1	22.8	16.5	13.4	华南
广东	五华	81.8345	0.871842	6735	14.44	15.3	4.8253	73.827	4.3	10.3177	26.4931	126.507	1.19826	1.76	13.4	12.6	18.5	21.5	25.8	27.8	28.7	27.4	26.6	24.7	17.8	14.8	华南
广东	增城	93.026	0.754785		24.16	13.5	47.7543	644.684	3.29	16.191	17.0738	126.853	1.14751	1.33	15.1	14.5	19.4	22.8	26.1	28	28.6	27.9	26.6	25.2	19.5	16.7	华南
广东	阳山	53.1173	0.762876	17422	16.73	18.1	5.57169	100.847	3.2	17.9626	23.4066	125.229	1.20002	1.83	10.9	10.7	16.4	20.7	25.4	27.9	29	28.5	26.6	22.5	15.5	13.7	华南
广东	罗定	79.7464	0.794349	9481	12.43	14.3	5.37973	76.9302	3.47	15.8469	18.2432	121.297	1.32756	1.83	14.8	15.1	20	23.9	26.6	28.8	29.1	29.5	27.4	24.5	18.3	16.5	华南
广东	遂溪	65.7918	0.734613	15623	18.18	12.1	5.69661	68.929	3.75	12.9288	17.1573	126.32	0.811305	1.83	17	16	20	25.1	26.4	28.5	29.1	28.7	26.8	25.2	20.3	18.7	华南
广东	中山	94.1457	0.77078	6797	20.48	13.8	9.40416	129.777	2.68	28.5286	13.6888	120.59	1.02552	1.09	15.5	15	19.7	23.8	26.7	28.6	29.3	29.1	27.9	25.5	19.7	17.7	华南
广东	新兴	82.9303	0.848126	27779	16.65	14.3	7.29969	104.386	3.43	15.195	23.1162	124.082	0.640516	1.53	14.2	14.6	19	23.2	26	28.1	28.5	28.6	26.4	24.2	18.2	15.9	华南
广东	高要	86.0385	0.771232	295	13.03	14.2	8.16084	115.884	3.54	14.685	21.7033	133.697	0.665633	1.53	14.7	14.5	18.7	22.7	26	28.4	28.9	29.2	27.2	24.9	18.9	16.8	华南
广东	平远	87.3779	0.868852	15261	25.13	16.1	5.39866	86.9184	3.36	11.8706	26.8449	115.553	0.852428	1.78	12.5	12.2	17.5	21	25.3	27.2	28.6	27.2	26.2	24	17.7	14.3	华南
广东	潮州	76.3784	0.852358		24.28	14.1	5.16323	72.8015	3.94	9.87694	32.4062	113.854	0.665208	1.47	15.4	14.5	18.5	21.3	25.4	27.9	29.5	27.9	27.6	26.1	20.6	18	华南
广东	德庆	85.4306	0.832448	1935	19.59	15	7.45985	111.898	3.58	13.9629	23.4227	121.482	1.14846	1.66	13.7	13.8	18.9	23	26.1	28.2	28.7	29.1	26.9	24.2	17.4	15.4	华南
广东	海丰	80.0204	0.821743	1918	27.38	13.1	5.94012	77.8156	3.94	14.0618	21.9494	128.819	1.33277	1.6	15.9	14.8	19	22.3	26	28.1	29	28.3	27.8	26	20.6	18.2	华南
广东	饶平	63.9756	0.948756	14992	24.12	14	7.32162	102.503	4.04	8.91631	32.5099	113.368	0.732195	1.6	14.9	14	17.8	20.8	24.8	27.1	28.9	27.6	27.1	25.9	20.5	17.6	华南
广东	电白	71.4752	0.779076		17.74	11.2	5.93897	66.5164	3.95	10.9379	19.1067	128.502	0.743901	1.85	18	17.1	20.6	25.2	26.8	28.8	29.2	29	27.2	25.9	20.8	19.2	华南
广东	河源	90.087	0.751332		23.3	14.8	4.52896	67.0285	3.76	12.7041	28.6105	115.988	1.24918	1.79	14.1	13	18.9	21.8	26.3	28.2	28.9	28.2	27.1	24.9	18.9	15.7	华南
广东	翁源	90.3693	0.824539	1226	18.35	16	6.6834	106.934	3.04	18.0955	18.8157	125.66	1.91169	1.73	12.5	11.7	17.1	21	25.5	27.5	28.5	27.7	25.2	23.1	16.9	13.9	华南
广东	广宁	83.8868	0.838211	1657	17.16	15.6	4.73504	73.8666	3.16	16.9974	22.7728	126.24	0.9164	1.67	13	13.4	18.1	22.1	25.5	27.7	28.6	27.9	26	23.6	17.2	14.7	华南
广东	韶关	76.1932	0.901475		36.62	17.5	5.05856	88.5247	2.97	17.122	17.9441	123.592	1.83705	1.55	11.2	10.8	16.1	20.3	25.7	27.9	28.7	28.2	25.6	22.6	15.5	12.6	华南
广东	博罗	88.6489	0.831579	28994	18.34	13.8	9.55967	131.923	3.22	18.2564	19.4971	123.971	0.794612	1.55	15.2	14.3	19.4	22.8	26.4	28.3	29	28.2	27.2	25.8	19.6	16.5	华南
广东	徐闻	70.9148	0.787648	118	20.79	10.3	3.75373	38.6635	3.91	12.4394	24.3624	125.542	0.91614	1.8	18.2	17.9	21.2	26.1	27	28.6	28.5	28.7	26.7	25.4	20.8	19.2	华南
广东	丰顺	71.0239	0.885866	12244	16.31	14	4.11566	57.6193	3.71	15.5177	25.0205	113.507	1.16073	1.8	14.4	14.1	18.3	21	25	27.3	28.4	27.1	26.8	25.3	19.5	16.9	华南
广东	新丰	86.0712	0.893364	1479	32.86	14.7	4.92405	72.3836	3.23	16.6226	22.4726	128.736	1.94661	1.74	12.4	12.3	17.5	20.8	24.5	26.5	27.1	26.7	24.5	22.6	16.9	13.6	华南
广东	湛江	63.02	0.818111		24.13	12.4	4.40329	54.6008	3.74	14.2614	17.7795	130.106	1.09368	1.74	17	16.3	19.7	25.1	26.7	28.9	29.4	29.1	27.4	25.7	20.9	19.3	华南
广东	四会	83.8539	0.730753	46446	26.87	15.3	8.53028	130.513	2.98	20.5855	18.0432	135.607	1.2111	1.37	13.6	13.7	18.2	22	25.6	28.1	28.9	28.2	26.8	24.2	18	15.6	华南
广东	清远	89.3748	0.721294		19.45	15.4	7.154	110.172	3.3	16.5942	22.752	125.578	1.43041	1.62	13.7	13.6	18.1	22	26	28.1	29.1	28.6	26.9	24.5	18.5	16	华南
广东	南澳	36.0305	0.86691	15349	3.83	13	11.2234	145.904	5.59	6.08791	37.5252	111.855	0.701124	1.81	15	14.2	17.4	20.6	24.5	26.7	28	27	26.5	25.5	20.8	17.9	华南
广东	花都	94.0468	0.772588		39.03	14.6	9.76054	142.504	2.7	30.1377	11.9409	127.77	1.09872	0.91	14.4	14.2	18.9	22.7	26.3	28.4	29	28.7	27.7	25.2	19.2	16.8	华南
广东	番禺	96.6768	0.797318		20.15	13.9	11.7052	162.702	2.69	25.6229	13.6151	118.591	1.16633	1.14	15.5	14.7	19.6	23.2	26.6	28.8	29.4	29.2	27.9	25.7	20	17.9	华南
广东	开平	89.8394	0.816177		48.97	13.2	0	0	2.83	10.6091	13.1018	108.815	2.15917	1.13	15.7	15.1	19.6	23.7	26.6	28.7	28.9	29.2	27.7	25.5	19.7	18	华南
广东	廉江	73.7291	0.768575		19.9	11.8	6.03594	71.2241	3.68	16.9	19.5022	132.088	0.994681	1.9	17.3	16.1	20.4	25.3	26.6	28.6	29.1	29	27.3	25.5	20.9	19.1	华南
广东	化州	74.1542	0.834641		17.19	11.4	5.56256	63.4132	3.73	13.616	18.1935	131.976	0.796588	1.89	17.4	16.3	20.5	24.9	26.4	28.2	28.8	28.6	26.7	25.1	20.1	18.5	华南
广东	陆丰	53.6643	0.888183		22.58	13.2	5.29597	69.9068	5.09	6.95467	24.8099	121.142	0.971642	2.02	15.8	14.5	18.8	22.2	25.6	27.9	29	28	27.4	25.9	20.4	17.9	华南
广东	佛冈	92.1834	0.847298		19.06	15.1	11.7052	176.749	3.49	15.8461	23.9053	118.914	1.35616	1.69	13.1	12.7	17.7	21.5	25.3	27.4	28.2	27.7	25.7	23.6	17.5	14.8	华南
广东	南雄	83.8793	0.811125		19.41	18.1	7.68232	139.05	2.79	17.1243	17.1904	132.23	0.946198	1.82	10.7	9.5	15.5	19.9	25.3	27.4	28.8	27.9	25.3	22	15.2	12	华南
广东	惠阳	80.7054	0.826523		24.59	14	8.61191	120.567	2.98	24.6633	14.373	120.43	0.819497	1.26	14.9	13.8	19.1	22.6	26.1	28.2	28.9	28.1	26.9	25.2	19.2	16.6	华南
广东	三水	92.8262	0.758831		26.29	15.3	14.0428	214.855	2.78	20.1184	12.6118	117.832	1.35585	1.28	14.4	14.1	18.8	22.9	26.6	28.9	29.7	29.6	27.7	25	18.9	16.6	华南
广东	信宜	64.656	0.787981		13.4	12.1	4.50709	54.5358	3.54	14.1054	17.2929	131.977	1.0198	1.78	16.6	15.7	20.5	24.3	26.3	28	28.7	29	26.8	24.8	20	18.6	华南
广东	阳春	76.7917	0.737477		22.64	12.5	5.71866	71.4833	3.08	18.2983	17.7443	126.123	1.26716	1.72	15.9	15.8	19.9	23.8	26.2	28.2	28.4	28.9	26.8	24.7	19.3	17.8	华南
广东	顺德	66.5891	0.783604		28.45	14.1	6.21905	87.6886	2.76	24.3913	14.2102	124.64	1.2004	1.16	15.2	14.5	19.4	23.2	26.6	28.7	29.3	29.2	28	25.6	19.6	17.7	华南
广东	澄海	77.361	0.931889		31.17	14.3	7.89284	112.868	3.19	11.568	20.5984	99.4814	1.04379	1.66	15	14	17.7	20.8	25	27.8	29.3	28.1	27.5	25.8	20.3	17.8	华南
广东	兴宁	83.7731	0.872659		22.24	15.8	5.16331	81.5803	3.51	15.1049	24.2099	130.15	1.12685	1.66	12.8	12.2	18	21.1	25.4	27.3	28.6	27.3	26.1	24.3	17.5	14.2	华南
广东	高州	76.167	0.781293		17.38	11.6	6.19975	71.9171	3.4	15.1362	19.6825	131.953	0.795099	1.73	16.9	16.2	20.4	24.6	26.1	28	28.5	28.5	26.5	24.9	19.9	18.3	华南
广东	南海	96.1007	0.688092		22.29	14.8	10.4528	154.702	2.79	21.919	12.4137	121.057	0.977931	1.17	14.8	14.5	19.3	23.3	26.8	29.1	29.6	29.4	28	25.4	19.4	17.3	华南
广东	从化	92.6495	0.763752		26.89	14.9	6.68072	99.5427	3.27	18.726	19.192	123.328	1.6631	1.42	13.9	13.9	18.6	22.3	26	28.4	28.8	28.1	26.7	24.6	18.5	15.6	华南
广东	潮阳	68.8527	0.916094		20.26	13.8	5.16323	71.2525	3.99	10.6887	37.4164	108.853	0.713676	1.43	15.5	14.3	18	21.2	25.3	27.7	29.3	28.1	27.6	26	20.7	18.1	华南
广东	普宁	62.706	0.904682		12.12	13.7	4.59605	62.9659	5.21	5.86651	31.8082	121.754	0.937828	1.68	14.8	13.9	17.9	21.1	24.8	27.3	28.5	27.4	26.6	25	19.6	17	华南
广东	揭阳	90.6926	0.941902		16.12	14.1	5.06613	71.4325	4.8	7.87076	31.1081	121.777	0.790465	1.62	15.5	14.5	18.6	21.5	25.7	28.4	29.6	28.3	27.8	26	20.4	17.9	华南
广东	台山	90.4038	0.819606		29.32	13.2	8.75363	115.548	3.01	18.4552	16.2333	110.949	1.16586	1.31	15.2	14.6	19.1	23.5	26.1	28.2	28.4	28.5	27	24.7	19.1	17.3	华南
广东	新会	91.8831	0.842802		23.21	13.7	10.1029	138.409	3.18	17.2272	20.1343	112.281	1.39016	1.31	15	14.4	19.1	23.1	26.1	28.4	28.7	28.7	27.3	25	19.3	17.5	华南
广东	乐昌	69.7411	0.738778		32.68	18	6.4584	116.251	2.88	17.6797	15.7061	134.869	1.3674	1.81	10.2	10	15.5	19.8	24.9	27.2	28.2	28	25.3	22.1	15	12.3	华南
广东	珠海	92.9951	0.679605	77888	58.19		11.8475		2.7	27.4341	11.8859	117.52	1.78375	0.94													华南
广东	江门	95.0947	0.737408		31.76		8.59187		3.13	16.8285	18.3502	114.976	1.30871	1.25													华南
广东	德清	66.5891	0.777056	55952	24		61.3481		2.9	16.4112	23.779	109.751	1.78388	1.25													华南
广东	蕉岭	85.4151	0.917718	2771	29.07		5.09461		3.11	17.6304	24.1185	110.982	1.90133	1.57													华南
广东	云浮	78.0452	0.744754		16.6		5.85723		3.41	15.8002	19.9889	122.768	1.13243	1.7													华南
广东	揭西	60.2162	0.960674	1447	19.86		6.43203		4.56	9.37054	30.925	122.243	0.913914	1.54													华南
广东	肇庆	94.2359	0.685173		23.28		7.46556		3.38	15.5106	20.3794	127.775	1.11562	1.54													华南
广西	天等	49.9763	1	1997	6.19	13.4	4.46361	59.8123	3.62	11.3555	34.3428	129.115	0.545434	1.87	13.7	11.3	16.6	22	24.4	25.9	27.1	27.2	24.9	21.4	16.9	15	华南
广西	陆川	97.4915	0.8875	14779	12.24	13.2	6.17444	81.5026	3.37	16.1704	12.9037	125.882	1.3073	1.99	15.2	13.4	18.3	23.3	25.5	27.5	28.4	28.2	25.7	23.2	18.3	16.6	华南
广西	环江	89.5174	1		10.59	16.7	4.22339	70.5306	2.96	18.0065	17.8153	121.047	1.37158	1.92	11.8	9.7	15.6	20.4	24.9	26.8	28.5	27.8	25.5	21.7	15	13	华南
广西	容县	97.9835	0.846829	13124	10.59	14.3	5.88606	84.1707	3.07	19.2419	13.2229	118.209	1.40458	2	14.2	12.7	18.1	22.8	25.6	27.5	28.5	28.6	26.5	23.3	17.8	16.2	华南
广西	博白	96.042	0.855428	1358	6.64	12.9	6.15817	79.4404	3.81	12.7407	16.7833	124.775	0.939917	2.09	15.8	14	18.7	23.9	26.4	28	28.7	28.9	26.8	24.3	19.4	17.7	华南
广西	上思	98.0713	0.945454	2173	19.34	13	5.08875	66.1538	3.7	10.6238	22.9382	131.592	1.38157	1.9	15	12.4	17.5	23.2	25.6	27.1	28	28.1	25.9	22.8	17.7	16.4	华南
广西	桂平	96.1374	0.860253	1787	8.97	15.5	5.76591	89.3717	3.49	15.2458	14.9312	124.778	1.09187	1.87	14.1	12.2	17.4	22.4	25.6	28	29.6	29.4	27.2	24	18.3	16.4	华南
广西	浦北	96.9104	0.796282	1945	9.01	13	6.0369	78.4797	3.61	14.5565	18.1119	117.43	0.993989	1.95	15	13.2	18.2	23.5	25.7	27.4	28	27.8	25.7	23.4	18	16.5	华南
广西	东兰	56.7365	1	6785	8.78	14.9	3.4496	51.3991	3.07	16.0432	23.2268	139.076	0.798031	1.92	12.3	10.5	16.1	20.5	23.7	25.9	27.2	26.6	24.6	21.3	15	12.9	华南
广西	灵山	97.7668	0.783009	9766	8.52	13.9	4.92262	68.4244	3.54	15.1606	16.1517	115.969	1.09836	2.16	14.7	12.4	17.6	23.1	25.7	27.7	28.6	28.6	26.4	23.3	17.7	16.4	华南
广西	都安	23.9616	1		6.47	15.3	3.74829	57.3488	3.34	15.3198	21.4811	114.859	0.876857	1.91	13.6	11	16.4	21.4	25.3	26.7	28.9	28.5	26.6	22.6	17.7	15.6	华南
广西	宁明	97.0641	0.956834	15475	14.43	12.4	3.78505	46.9346	3.47	12.2092	21.1659	116.458	1.16492	1.87	15.9	13.1	18.1	23.8	25.9	27.5	28.3	28.1	26	23.4	18.3	17.2	华南
广西	昭平	96.9322	0.843231	153	11.93	16.9	4.61162	77.9364	3.67	12.7668	25.9323	117.015	1.54867	1.91	11.2	9.6	15.5	20.3	24.6	27	28.1	28.1	25.8	21.8	15.2	13.6	华南
广西	昭平	96.9322	0.843231	153	11.93	16.9	4.61162	77.9364	3.67	12.7668	25.9323	117.015	1.54867	1.91	11.2	9.6	15.5	20.3	24.6	27	28.1	28.1	25.8	21.8	15.2	13.6	华南
广西	融水	96.7798	0.80597		0	19.4	3.22432	62.5517	0	0	0	0	0	0	9.4	8.7	14.7	19.3	24.1	26.5	28.8	28.2	25.7	21.1	14.4	12.1	华南
广西	融安	97.0353	0.76569	13281	0	19.6	4.66065	91.3488	0	0	0	0	0	0	8.9	8.6	14.4	19	23.8	26.5	28.5	27.9	25.1	20.8	13.5	11.4	华南
广西	鹿寨	95.076	0.813084	2521	0	18	5.77744	103.994	0	0	0	0	0	0	11.2	9.8	15.6	20.2	24.9	27.5	29.2	29.1	26.5	21.9	15.6	13.6	华南
广西	上林	82.2682	0.776173	8517	0	15	5.32449	79.8674	0	0	0	0	0	0	13.2	11	16.4	21.4	24.9	27.1	28.2	28.3	25.8	22.3	16.5	14.7	华南
广西	横县	93.4406	0.813273	1459	0	14.7	6.73167	98.9556	0	0	0	0	0	0	14	11.8	16.8	22.4	25.6	28	28.7	28.9	26.3	23.1	17.5	16.1	华南
广西	天峨	56.4994	1	27213	10.86	15.3	4.33081	66.2614	3.73	8.74794	30.3952	131.286	0.779766	1.75	12.7	10.8	16.6	21.1	24.7	26.2	28	27.4	25.2	22	16.1	13.7	华南
广西	隆林	54.455	0.972973		6.5	14.3	4.14195	59.2299	3.79	7.8817	31.6079	117.73	1.31947	1.75	11.6	9.8	15.6	20.2	23.3	24.4	25.9	25.3	22.9	20.8	14.7	12.5	华南
广西	南丹	71.7564	0.932039	21415	19.5	17.2	4.68363	80.5584	3.35	13.2368	21.6995	130.114	1.58477	1.69	8.3	6.8	13.1	17.7	21.7	23.7	25.5	24.8	22.3	18.8	12.5	10.5	华南
广西	象州	96.696	0.926554	19137	12.25	16.6	8.2	136.12	3.19	14.1318	21.4486	111.318	1.65787	1.82	12.4	10.3	16	20.8	24.8	27.8	29	29.1	26.4	22.1	15.6	13.7	华南
广西	平南	97.8082	0.805598	1124	8.27	16	7.03923	112.628	3.42	14.9707	14.371	129.054	1.31562	1.82	13.8	12.3	17.6	22.6	26.1	28.3	29.8	29.9	27.8	24.2	18.4	16.7	华南
广西	柳江	84.821	1	22219	15.3	17.9	4.78765	85.6988	3.3	13.2805	22.4419	105.294	1.82311	1.64	11.4	9.8	15.8	20.4	25.1	27.6	29.3	29.1	26.7	22.1	15.8	13.6	华南
广西	阳朔	96.6806	0.846482	2333	11.9	19	1.90504	36.1958	3.27	12.9845	25.6594	108.446	1.49444	1.58	9.8	8.5	14.4	19.3	24	26.8	28.8	28.6	26	21.2	14.2	12.1	华南
广西	凌云	52.081	0.940299	89	7.18	14.1	3.18296	44.8798	3.94	6.98831	31.6928	133.775	1.19683	1.83	12.7	11.5	16.9	21.6	24.3	25.8	26.8	26.7	24	21.5	15.9	13.9	华南
广西	宾阳	94.6199	0.841958	1326	14.92	15.2	6.753	102.646	3.78	10.0368	19.6055	114.036	1.24373	1.83	13.7	11	16.5	21.7	25.4	27.7	28.9	29.2	26.3	22.5	16.9	15.4	华南
广西	罗城	82.8848	0.950495		10.25	17.9	4.56021	81.6278	3.51	12.0915	29.4466	110.403	1.76042	1.77	9.7	8.5	14.3	19	23.7	25.9	27.6	27.3	24.9	20.6	14.1	11.9	华南
广西	资源	95.504	0.92093	163	11.54	21.1	5.97327	126.036	3.12	12.7968	18.7581	117.164	1.31296	1.71	5.6	5.6	11.9	16.8	21.5	24.4	26.7	26	22	17.9	10.4	8.7	华南
广西	田林	78.5284	1	9823	8.64	14	4.95689	69.3964	3.54	10.2491	33.4036	118.114	1.07085	1.71	13.3	12	17.3	22.3	24.6	26	27.3	27.1	24.7	22.1	16.1	14.1	华南
广西	扶绥	82.2997	1	2896	17.46	13.6	4.50311	61.2424	3.19	12.7065	16.1948	129.248	0.887823	1.71	15.5	12.7	17.8	23.5	26	27.9	29.1	29.3	27	23.6	18.4	16.8	华南
广西	永福	96.1686	0.860927	25715	13.08	19.6	6.20797	121.676	3.4	13.5396	26.3714	113.3	1.44822	1.65	8.8	8	13.8	18.6	23.5	26.1	28.4	27.8	25	20.5	13.2	11.1	华南
广西	平乐	97.7414	0.864907	1577	12.41	18.3	6.37313	116.628	3.37	12.0533	22.7343	117.934	1.53508	1.65	10.8	9.3	15.2	20.1	24.7	27.4	29.1	29	26.5	21.9	14.8	12.7	华南
广西	平果	57.4963	1	18932	13.36	13.8	4.4284	61.112	3.41	12.4169	23.5851	125.302	1.211	1.59	14.8	12.5	17.6	22.9	25.7	27.3	28.6	28.8	26.4	23.1	17.7	15.8	华南
广西	灌阳	90.2028	0.935606	16774	9.07	21.2	6.375	135.15	3.06	14.0138	15.2006	123.363	1.21359	1.59	6.8	6.7	12.9	17.8	22.7	25.5	28	27.2	23.9	18.9	11.7	9.8	华南
广西	那坡	51.6037	1	6816	10.81	12.1	3.48734	42.1969	3.17	13.9261	27.9972	125.777	1.24298	1.59	13	11	16.5	21	22.8	23.8	25.1	24.7	22.2	20.1	15.7	13.3	华南
广西	忻城	38.9058	1	11167	8.37	16.6	4.09969	68.0549	3.07	17.0128	20.3678	109.579	1.22537	1.84	12.6	10.6	16.3	21.1	25.3	27.5	29.2	28.9	26.7	22.3	16.7	14.7	华南
广西	巴马	53.7122	1		9.55	14.8	2.97591	44.0435	3.62	10.3365	28.8278	128.769	1.02316	1.84	12.9	11.4	16.7	21.3	24.4	26.4	27.7	27	24.8	21.8	15.7	13.9	华南
广西	马山	59.0594	0.824324	7568	10.41	15.1	3.66608	55.3577	4.03	9.56345	26.9802	113.635	1.74017	1.84	14	11.4	16.6	21.8	25.4	27.2	29.1	29	26.8	22.8	17.8	15.9	华南
广西	德保	52.0058	1	1522	8.76	12.6	3.94131	49.6605	3.45	13.5139	30.0751	120.744	1.26636	1.53	13.1	10.7	16.2	21.3	23.5	25	25.7	25.6	23.1	20.6	15.9	13.7	华南
广西	隆安	71.9696	0.733333	12354	13.57	13.4	6.582	88.1989	3.82	10.8078	26.4516	114.019	1.48835	1.78	14.9	12.5	17.5	22.9	25.5	27.1	28.3	28.6	26.1	23	17.7	15.9	华南
广西	全州	95.6761	0.898734	14989	10.89	22.7	7.04229	159.86	2.92	15.9838	12.3048	117.119	1.22245	1.72	6.4	6.2	12.8	17.6	23.2	26	29.1	28	24	18.6	11.7	9.7	华南
广西	靖西	45.2753	1	1498	8.57	12.5	3.20628	40.0784	3.62	11.3829	32.1027	119.086	1.10222	1.72	13	10.8	16	20.9	23.2	24.3	25.5	25.4	23	20.4	16.1	14	华南
广西	蒙山	96.9901	0.909804	22	13.64	16.9	7.48885	126.562	3.48	13.7124	24.3302	116.311	2.00913	1.66	10.9	9.4	15.4	20.3	24.3	26.4	27.8	27.9	25.6	21.6	15	13.3	华南
广西	北流	98.254	0.779822	13261	10.21	14.1	6.45802	91.0581	3.47	15.0236	15.5439	125.566	1.06403	1.85	14.9	13.5	18.6	23.5	26.1	27.8	29	29.2	27	24.1	18.7	16.9	华南
广西	龙胜	92.5028	1		13.66	19	4.04485	76.8522	3.29	12.1856	30.0434	98.8861	2.1312	1.54	8.2	7.9	13.8	18.2	22.9	25.1	27.2	26.8	23.6	19.9	12.7	10.5	华南
广西	合浦	90.7631	0.796891	15388	19.61	12.6	6.06689	76.4429	3.8	11.6179	21.2793	121.84	0.867929	1.79	16.5	14.3	19.2	24.8	26.8	28.7	29.1	28.9	27.3	24.5	19.9	18.4	华南
广西	龙州	63.738	1	18843	20.87	12.8	4.03971	51.7082	3.09	13.726	26.4	105.064	1.32429	1.48	16.2	13.7	18.5	24	26.3	27.8	29	28.9	26.5	23.7	18.5	17.2	华南
广西	田阳	82.3573	0.989691	16396	12.68	13.4	5.82509	78.0562	3.33	11.5744	31.4184	109.949	1.13128	1.42	15	13.1	18.2	23.4	26.1	27.1	28.4	28.7	26.5	23.3	18	15.7	华南
广西	田东	82.497	0.900709	2897	16.86	13.6	5.33304	72.5294	3.25	13.0533	24.4224	120.827	1.061	1.67	15.1	13.1	18.2	23.3	25.8	27.4	28.7	28.7	26.6	23.2	18	15.8	华南
广西	武鸣	86.4493	1	25571	18.92	14.4	7.86648	113.277	2.92	15.1756	15.3256	120.707	1.05544	1.61	14.9	12.2	17.3	22.9	25.9	27.7	29.3	29.5	27.2	23.5	18.3	16.6	华南
广西	恭城	94.9648	0.831579		13.47	18.8	7.73897	145.493	3.19	11.9654	24.802	107.143	1.26093	1.55	10.2	8.7	14.8	19.5	24.3	27.2	29	28.8	26.1	21.4	14.5	12.7	华南
广西	兴安	95.8903	0.809645	2427	13.41	21.5	7.61981	163.826	3.09	13.0173	18.7917	106.737	1.5554	1.49	6.8	6.5	12.9	17.6	23	25.6	28.3	27.6	24	19.1	11.8	9.9	华南
广西	钟山	95.3464	0.916309	14612	12.79	18.5	6.21905	115.052	3.9	11.1613	26.6344	113.834	1.67831	1.74	9.8	8.5	14.8	19.6	24.5	27	28.3	28.3	25.9	21.1	14.2	12.5	华南
广西	柳城	92.3974	0.874565	18542	21.04	18.4	1.84118	33.8776	3.23	15.2415	20.5045	110.587	2.14977	1.68	10.6	9.3	15.3	19.9	24.6	27.2	29	28.8	26.5	21.8	14.9	12.5	华南
广西	大新	61.5915	1	17818	12.42	12.9	5.28023	68.1149	3.41	11.1907	34.335	118.665	0.702433	1.62	15.1	12.5	17.7	22.9	25.2	26.8	28	28.2	25.9	22.8	18	16.5	华南
广西	荔浦	97.661	0.861941	2831	14.08	18.4	6.26847	115.34	3.43	11.3923	30.2012	105.827	2.37615	1.47	10.3	8.7	14.8	19.5	24.2	26.9	28.7	28.6	25.7	21.2	14.2	12.2	华南
广西	钦州	96.8977	0.882124		12.1	13.3	6.4314	85.5376	3.63	14.1252	18.4793	118.781	1.06474	2.01	15.6	13.1	17.7	23.7	26.2	28.4	28.9	28.7	27.1	24.2	19.3	17.9	华南
广西	玉林	97.6943	0.781382		10.99	13.6	6.1418	83.5285	3.53	14.3487	17.0056	124.524	1.06991	1.87	15.1	13.2	18.3	23.6	26.1	27.8	28.7	29.1	26.7	24	18.7	16.9	华南
广西	梧州	95.4459	0.795848		20.04	15.4	1.60588	24.7306	3.52	15.2516	18.6548	119.269	1.9065	1.69	13.3	12.2	17.7	22	25.6	27.8	28.7	28.7	26.9	23.2	17.2	15.5	华南
广西	贵港	91.7864	0.896067		10.35	15.3	4.92262	75.316	3.42	14.8613	15.3585	124.161	1.13194	1.82	14.1	11.8	17.1	22.3	25.8	28.2	29.4	29.7	27.5	23.8	18.1	16.3	华南
广西	南宁	91.9548	0.865672		28.92	14	3.83322	53.6651	2.96	18.7156	14.7314	123.932	1.6563	1.39	14.5	12	17.1	22.6	25.3	27.3	28.5	28.5	26.4	23	17.2	15.8	华南
广西	河池	76.1076	0		33.29	16.6	4.49889	74.6816	2.98	17.5217	17.8755	118.882	2.23466	1.33	12.3	10.2	15.9	20.6	25.1	27.1	28.9	28.4	26.4	22.1	16.3	14	华南
广西	金秀	94.868	1		13.77	13.7	3.57827	49.0223	3.2	14.8152	25.0812	101.401	2.4018	1.77	10.8	9.2	15.1	19.1	21.6	23.6	24.5	24.3	22	19.4	13.8	11.9	华南
广西	百色	89.7137	0.833333		33.2	14.3	4.79011	68.4986	3.27	12.6226	26.6795	116.4	1.97219	1.21	14.7	12.9	18.2	23.5	26.3	27.4	29	28.5	26.5	23.3	17.7	15.4	华南
广西	北海	80.1972	0.793992		30.37	12.9	5.86972	75.7194	3.6	11.8885	18.9624	121.912	1.18994	1.59	16.1	14.2	18.9	24.5	26.4	28.4	29	28.9	27.2	24.5	19.7	18.2	华南
广西	贺州	96.4681	0		17.96	18.8	5.99303	112.669	3.78	10.7324	26.6207	112.15	1.36982	1.72	10.4	9	15.5	20.2	25.3	27.9	29.2	28.6	26.4	21.6	14.4	12.7	华南
广西	柳州	90.9559	1		34.07	18.3	2.43253	44.5152	3.16	13.7659	18.4734	113.613	2.67051	1.42	11.5	9.8	15.8	20.4	25.2	27.9	29.8	29.4	27.2	22.2	16	13.8	华南
广西	桂林	95.3326	0.71875		23.01	20.8	2.08669	43.4032	3.11	14.3879	19.8473	113.076	2.0089	1.42	8.3	7.7	13.9	18.5	23.8	26.2	29.1	28.1	25.1	20.2	13.5	11.7	华南
广西	三江	97.4865	0.926666		0	20.4	3.13346	63.9227	0	0	0	0	0	0	7.4	7.6	13.5	18.1	23.1	25.4	27.8	27.1	24.1	19.5	12.4	10	华南
广西	崇左	72.6102	0.787878		15.59	13.1	4.86481	63.7291	3.32	12.3771	24.1889	123.517	0.972211	1.69	16.1	13.3	18.4	24	26.4	28.4	29.2	29.1	27.1	23.9	18.9	17.7	华南
广西	来宾	75.9074	0.936556		14.39	16.7	5.35691	89.4604	3.43	13.0067	19.7971	111.532	1.4283	1.84	12.4	10.6	16.1	20.8	25.4	27.9	29.1	29.1	26.6	22.4	16.1	14.4	华南
广西	岑溪	98.049	0.791703		16.07	14.5	5.25633	76.2168	3.64	14.7292	18.1116	125.035	1.67076	1.79	14.3	13.6	19	23.6	26	28.1	28.8	29.1	26.7	23.4	17.7	16	华南
广西	邕宁	97.9843	0.767124		12.65	14.2	7.19952	102.233	3.2	15.523	13.9061	125.277	1.31353	1.73	14.8	12.5	17.3	23	25.8	27.9	29	29.1	27	23.5	18.3	16.7	华南
广西	凭祥	97.7432	0.9	21886	28.65		3.12115		3.03	15.698	16.7196	120.247	1.70965	1.51													华南
贵州	麻江	64.027	0.891667	8328	9.39	20.7	4.64711	96.1952	3.17	13.4776	21.0587	137.018	1.54789	1.91	3.4	3.4	10.1	14.4	19.8	21.5	24.1	22.6	19.8	15.7	9.1	6.8
贵州	贵定	57.7968	0.742138	12187	19.18	20.1	4.82486	96.9797	3.22	13.6626	20.8922	112.791	2.61032	1.88	4.4	4.2	10.9	15	19.9	22.1	24.5	23.2	20.1	16.6	9.9	7.9
贵州	晴隆	32.9337	0.885714	8295	8.07	16.4	3.48506	57.1549	3.42	12.3176	15.073	120.785	0.888269	2.28	6.4	3.6	10.1	13.9	18.3	19.6	21.2	20.5	18.7	15.8	10.2	7.7
贵州	安龙	47.88	0.803519	1437	8.34	14.4	3.27294	47.1303	3.22	13.9348	17.0163	118.408	1.25665	1.98	7.8	5.5	11.6	15.7	19.6	20.7	22.2	21.5	19.1	16.6	11.3	9.2
贵州	绥阳	51.4713	0.708408	8755	11.79	21	5.48603	115.207	3.14	15.7564	20.2372	123.605	1.0963	1.95	4.1	4	10.5	15	20	22.3	25.1	23.4	20.3	16.5	9.8	7.2
贵州	长顺	47.391	0.779167	8241	11.31	16.9	4.21192	71.1814	3.24	13.6881	19.7157	129.014	1.2246	1.95	6.3	4.9	11.1	15.3	19.9	21.5	23.2	22.6	19.9	17.1	10.6	8.2
贵州	黔西	21.5428	0.701822	185	10.04	19.5	3.84621	75.001	3.2	15.512	13.8031	123.537	1.80157	2.13	3.6	3.5	9.7	14.2	18.8	21.2	23.1	22	19.4	15.6	9.5	6.7
贵州	施秉	57.8267	0.905882	9646	12.58	21.6	4.76698	102.967	3.26	12.8129	19.697	130.503	1.50345	1.98	5.2	5.8	12.2	16.8	21.4	23.7	26.8	25.6	22.1	17.8	11	8.8
贵州	遵义	50.165	0.675771	14391	13.94	21	6.61421	138.898	3.05	16.5982	18.8734	123.156	1.4544	1.91	3.8	3.7	10.5	14.9	20.2	22.2	24.8	23.2	20.5	16.2	9.8	6.9
贵州	普安	30.3386	0.771498	1511	7.97	17.4	3.50397	60.9691	3.32	14.0999	11.5553	129.618	1.01883	2.17	6.2	3.5	9.8	13.6	17.8	19.4	20.4	19.8	18.1	15.5	9.9	7.6
贵州	纳雍	13.5041	0.793594	1498	5.88	18.1	2.99108	54.1386	3.4	15.5254	10.3884	127.998	1.00317	2.45	3.9	3.1	9.4	13.7	18	20.4	22	20.7	18.5	15.4	9.2	6.6
贵州	普定	43.6844	0.772152	812	7.94	16.7	3.89484	65.0439	3.52	14.0278	14.3419	125.46	1.46717	2.13	6.1	4.6	10.8	14.9	19.4	21.1	22.8	22.1	19.9	16.7	10.6	8
贵州	习水	35.3987	0.765351	9673	12.51	20.2	4.44824	89.8543	3.23	15.1631	20.1306	128.259	1.09497	2.01	2.8	2.8	8.9	12.9	18.3	20.8	23	21.2	18.3	14.7	8.1	5.2
贵州	大方	9.73054	0.735883	9121	5.93	21	3.01307	63.2745	3.19	16.0901	9.45952	126.777	1.33231	2.3	2.2	1.4	7.6	11.6	16.8	18.8	20.8	19.4	17.1	13.4	7.7	4.6
贵州	黎平	94.9266	1	6389	8.93	22.5	5.01558	112.851	3.27	13.2784	24.0526	131.256	1.29535	1.91	4	4.2	11.2	15.8	20.9	23.7	26.5	25.1	21.3	16.4	9.2	7.3
贵州	剑河	83.7892	1	739	9.72	20.8	3.48209	72.4275	3.17	15.7722	18.8683	151.848	1.19985	2.03	5.4	6	12.4	16.8	21.2	23.6	26.2	25	21.6	17.5	10.8	8.6
贵州	册亨	31.8705	0.986842	614	6.62	14.4	3.19549	46.015	3.34	12.1788	23.7577	116.484	0.908605	1.94	11.9	9.8	15.6	19.7	23.2	24.6	26.3	25.6	23.1	20.7	14.4	12.4
贵州	三都	72.9057	1		7.65	19.1	2.50301	47.8075	3.55	12.7448	19.6014	135.73	1.18095	1.95	7.9	7.8	13.8	18.2	22.7	24.6	27	26	23.1	19.4	12.6	10.4
贵州	德江	62.0754	1	864	11.75	21.7	4.63456	100.57	3.06	15.7719	10.6348	132.507	1.32386	2.04	5.3	5.6	12.1	16.5	21.9	23.6	27	25.2	22	17.7	10.9	8.5
贵州	湄潭	61.8675	0.690949	7882	14.56	21.3	8.31814	177.176	3.03	14.9681	18.0366	120.993	1.52334	1.86	4.1	4.1	10.9	15.3	20.3	22.5	25.4	23.8	20.5	16.5	9.8	7.4
贵州	岑巩	62.974	0.868571	8681	10.34	22.4	7.269	162.826	2.99	17.0594	16.1269	143.223	1.07042	1.96	4.4	5.3	11.9	16.3	21.2	23.7	26.8	25.2	21.5	17	10.1	8
贵州	兴仁	40.5108	0.704546	1111	9.89	14.4	3.80386	54.7755	3.36	11.3899	12.4187	119.012	0.983086	2.19	7.8	5.5	11.5	15.4	19.1	21	22.2	21.7	19.5	17.1	11.3	9.2
贵州	锦屏	78.5881	1	878	13.31	22	4.10169	90.2372	2.92	18.6666	17.4723	132.657	1.08778	1.99	5.2	5.8	12.1	16.7	21.3	24.1	27.2	25.7	22	17.6	10.3	8.4
贵州	榕江	81.9399	1	6586	8.63	20	4.10383	82.0766	3.48	10.8116	21.1343	137.45	1.22832	1.94	7.9	7.7	13.8	18.4	23.1	24.9	27.9	26.9	23.6	19.7	12.7	10.3
贵州	六枝	38.9083	0.718412	1837	23.37	16	3.67511	58.8018	3.19	15.8381	15.1125	133.647	1.85833	2.13	6.2	4.2	10.6	14.6	19.2	20.4	22.2	21.7	19.6	16.4	10.4	7.9
贵州	金沙	31.6729	0.672389	1548	11.35	20.9	4.68079	97.8284	3.05	18.4074	14.2746	118.406	1.71099	2.02	4.1	4.3	10.8	15.2	20.1	22.3	25	23.3	20.5	16.4	10.1	7.3
贵州	三穗	70.459	0.882022	8362	13.44	22.8	5.36514	122.325	2.86	20.5865	14.8257	126.553	1.79184	2.03	3	3.9	10.5	15.3	20	22.7	25.8	24.2	20	15.7	8.6	6.6
贵州	凤冈	54.7762	0.736424	7118	10.44	21.2	5.60879	118.906	3.04	15.2535	16.8445	128.161	1.0361	1.93	4.3	4.4	11	15.5	20.5	22.6	25.5	24.1	20.5	16.6	9.7	7.5
贵州	镇远	60.2405	0.796721	11874	16.84	22.3	5.07529	113.179	3.08	15.1787	19.0298	129.668	1.57305	2.06	4.6	5.4	11.8	16.6	21	23.2	26.9	25.1	21.5	17	10.2	8.2
贵州	毕节	10.8532	0.648778	155	14.88	19.7	2.81043	55.3654	3.36	15.3332	12.9984	118.972	1.38514	2.26	2.9	2.5	8.4	12.7	17.8	19.8	21.4	20.2	17.9	14.4	8.3	5.4
贵州	水城	38.9083	0.783055	9924	4.61	20	3.16096	63.2191	3.39	12.2435	13.4045	142.325	1.23885	2.15	4.3	2.4	8.5	12.5	16.6	18.4	19.7	18.9	17	14.4	8.3	6
贵州	正安	50.6981	0.747405	6196	10.23	21.4	5.37394	115.002	3.03	16.5489	18.6624	131.854	0.849775	2.05	5.3	5.7	11.7	16.1	21.5	23.4	26.7	24.7	21.5	17.8	10.9	8.4
贵州	赫章	3.20842	0.649414	5714	6.54	17.9	3.47879	62.2703	3.85	10.7793	18.286	119.056	1.17916	2.37	4.2	3.4	9.2	13.8	18.6	20.4	21.9	20.2	18.2	15	9	6.3
贵州	桐梓	34.2461	0.758437	9483	16.09	20.5	3.43383	70.3936	3.14	17.1053	18.8601	116.726	1.5442	1.99	4.1	4	10.3	14.4	19.5	21.9	24.6	22.9	20	16.1	9.6	6.8
贵州	贞丰	33.6314	0.808036	11577	8.4	15.3	3.91092	59.837	3.51	11.5069	17.0032	121.54	1.04379	2.06	8.4	6.3	12.3	16.4	20.6	22.2	23.7	23	20.6	18	12	9.7
贵州	雷山	81.3641	1	7628	12.2	20.2	2.92135	59.0112	3.25	16.0649	21.4566	140.39	1.22542	2	4.5	4.7	11.1	15.5	20.1	22.5	24.7	23.6	20.2	16.5	9.4	7.6
贵州	望谟	20.4603	0.983333	5257	5.69	15.1	3.93722	59.4521	3.67	9.73295	28.5246	115.113	1.13819	1.97	11.4	10	15.7	20.1	23.4	24.8	26.5	26	23.4	20.7	14.6	12.4
贵州	平坝	54.4323	0.715909	13919	20.19	17.9	4.69879	84.1083	3.09	15.1858	16.0754	117.187	1.82391	1.86	4.5	3.6	9.9	14.1	18.8	20.6	22.4	21.7	19	15.8	9.6	7.1
贵州	织金	25.1284	0.72643	7749	7.54	18.1	2.32971	42.1678	3.24	16.229	8.63709	132.609	1.42577	2.26	4.5	3.8	10	14.2	18.6	20.6	22.6	21.5	19.1	16	9.8	7.2
贵州	台江	79.5961	1	8513	12.99	21.6	3.50829	75.7791	3.18	16.8124	16.2889	149.815	1.10571	1.97	4.4	5.1	11.6	16.1	20.9	23.2	26	24.5	21.1	16.9	9.9	7.7
贵州	天柱	72.8334	1	9815	10.13	22.4	5.30343	118.797	2.83	20	17.3909	133.944	1.50984	1.91	4.3	5.1	11.6	16.3	21.3	23.9	26.7	25.2	21.3	16.8	9.7	7.8
贵州	罗甸	42.503	0.886598	8877	8.9	16.2	3.7342	60.494	3.28	13.3354	25.8676	128.261	1.48939	1.75	11.2	9.7	15.7	20	24	25.2	27.4	26.5	24	20.9	14.5	12.3
贵州	铜仁	62.5492	0.740741		37.64	23.7	6.19907	146.918	2.9	18.4489	13.911	119.6	2.55553	1.44	5.1	6.1	12.7	17	22.4	24.8	28.8	26.5	22.8	17.8	11.2	8.7
贵州	凯里	69.4684	0	16353	35.7	21.9	3.52069	77.1031	3.08	16.3388	16.1992	130.192	3.19338	1.51	4.3	4.7	11.3	15.8	20.9	23.2	26.2	24.4	21.3	16.7	9.9	7.6
贵州	万山	68.8248	0.945454		30.09	24	4.79058	114.974	2.74	21.2519	14.6314	135.782	2.86845	1.76	0.9	1.6	9	13.3	19.5	21.1	24.9	23	19.3	13.8	7.9	5.5
贵州	清镇	36.1602	0.665644	1982	23.39	18.4	3.16096	58.1616	3.13	15.4957	15.2402	120.752	2.48106	1.76	4.4	3.5	9.9	14	18.9	20.7	22.8	21.9	19.1	15.9	9.6	7
贵州	丹寨	80.7231	1	7684	10.76	20.4	3.81748	77.8766	3.16	15.053	21.0275	143.335	1.19736	1.83	3.6	3.4	10.2	14.5	20.2	21.3	24	23.1	20.4	15.6	10	7.7
贵州	瓮安	45.2543	0.742424	1549	10.88	20.8	6.4015	133.151	3.16	14.995	17.4938	118.814	1.85984	1.83	2.6	2.5	9.4	13.7	18.7	21.1	23.4	22.2	19	15.2	8.4	6.3
贵州	石阡	60.3701	0.833992	6632	9.84	21.6	5.61386	121.259	3.06	16.0205	17.2942	132.8	1.29093	1.83	5.7	6.1	12.7	17.1	22.1	24.3	27.3	25.7	22.6	18.3	11.1	8.7
贵州	独山	83.1283	0.823834	928	13.22	18.7	4.56725	85.4075	3.09	17.0038	21.3917	132.648	1.62308	1.77	5.1	4.2	10.9	14.9	20.1	21.6	23.8	22.8	20	16.4	10.4	8.1
贵州	龙里	60.9761	0.806122	16778	14.29	18.7	5.02279	93.9262	3.27	13.9257	20.3347	110.583	1.69882	1.84	4.7	4.3	10.6	14.9	19.5	21.6	23.4	22.3	19.4	16.7	9.7	7.9
贵州	思南	61.4509	0.805014	7857	10.99	21.6	5.90638	127.578	3.16	13.5925	16.8139	132.632	0.988953	1.84	6.4	6.6	13.2	17.3	22.4	24.6	28	26.2	23	18.6	11.8	9.1
贵州	余庆	59.6232	0.698347	1294	13.41	21	7.60699	159.747	2.97	14.611	18.0548	119.823	1.4117	1.78	5.1	5.5	12	16.3	20.9	23.3	26.1	24.7	21.6	17.4	10.6	8.4
贵州	荔波	79.4897	1	1248	10.97	18.1	3.18362	57.6235	3.16	13.5375	19.9773	132.189	1.32245	1.78	8.9	8	14.1	18.7	22.9	24.8	27	26	23.4	19.8	13.1	11.1
贵州	都匀	76.5993	0.760956	16886	36.7	20.1	4.84578	97.4002	2.9	19.1749	18.7815	128.821	3.82473	1.35	5.5	5.7	12	16.4	21.3	23	25.6	24.5	21.4	17.4	11	8.8
贵州	从江	85.5786	1	6419	7.26	20.4	2.93809	59.937	3.59	9.36393	28.9412	135.605	0.867867	1.85	7.7	7.6	13.8	18.4	23.4	25.3	28.1	27.2	24	19.5	12.8	10.4
贵州	惠水	64.5062	0.831373	8177	11.58	17.9	3.88271	69.5004	3.51	12.0844	25.3887	128.005	1.34594	1.85	6.6	5.6	11.7	16	20.6	22.2	24.5	23.5	20.4	17.7	11	8.7
贵州	开阳	40.8584	0.685553	1715	16.35	20.7	6.22356	128.828	3.02	14.7893	16.1364	113.396	1.91614	1.79	1.9	1.7	8.6	12.7	18.5	20.1	22.6	21.2	18.6	14.2	8.2	5.4
贵州	江口	65.0445	0.875	822	14.16	22.4	5.72103	128.151	3.06	16.2963	17.1052	130.251	1.75576	1.8	4.6	5.6	11.9	16.3	21.4	23.9	27	25.1	21.7	17.1	10.3	8.2
贵州	息烽	39.0093	0.748588	2424	15.57	20.7	5.03673	104.26	2.83	18.765	13.7292	117.994	2.32505	1.8	3.7	3.7	10.4	14.5	19.7	21.8	24.4	22.7	20.1	16	9.5	6.6
贵州	兴义	30.944	0.699041	1815	18.99	13.4	4.34923	58.2797	3.4	12.7976	19.9967	123.094	1.65325	1.68	9.3	6.3	12.5	16.9	20.5	21.3	22.7	22.2	20.4	17.7	12.8	10.1
贵州	沿河	0	1		8.95	21.7	3.99676	86.7297	3.26	14.3195	11.4176	124.535	0.807485	2.23	6.3	6.8	13.5	17.4	22.9	24.5	28	26.4	23.1	18.9	12	9.4
贵州	贵阳	0	0.654867		44.79	19.1	3.47587	66.3891	2.9	17.0132	13.3076	116.24	3.88643	1.29	3.8	3.1	9.9	13.8	19.1	20.6	22.9	21.9	19.2	15.6	9.5	6.9
贵州	遵义	0	0.685606		19.69	21	3.80602	79.9264	3.05	16.6125	17.9125	122.936	1.6855	1.81	3.8	3.7	10.5	14.9	20.2	22.2	24.8	23.2	20.5	16.2	9.8	6.9
贵州	盘县	0	0.660691		21.18	14.7	3.27447	48.1347	2.91	16.824	4.52002	127.236	1.18831	1.9	7.9	5.8	11.8	15.6	19.1	20.5	21.4	21.1	19.4	16.8	11.4	9.5
贵州	威宁	0	0.744052		4	23.3	3.40447	79.3241	4.2	8.45151	16.7747	115.64	0.889957	2.3	3.2	2.4	6.9	10.6	14.5	16.3	17.5	16.7	14.7	12.3	7.1	4.6
贵州	道真	0	0.881119		13.58	20.8	5.13401	106.787	2.93	16.0403	18.6338	117.81	0.785958	1.98	5.2	5.3	11.4	15.9	20.9	23.2	26	24.6	21.1	17.6	10.4	8.2
贵州	务川	0	1		9.72	21.7	5.49602	119.264	3.17	14.76	16.6771	133.699	0.873478	2.09	4.9	5.1	11.5	15.8	21.3	23	26.6	24.5	21	17.3	10.2	8.2
贵州	印江	0	1		11.23	21.3	4.80761	102.402	2.82	19.1515	11.8768	129.167	0.997506	1.93	5.7	6	12.6	16.8	21.9	24.2	27	25.5	22	18	10.8	8.6
贵州	松桃	0	0.818594		8.09	22.8	5.18674	118.258	3.31	16.1363	17.6405	127.45	1.35825	2.08	4.5	5.3	11.8	16	21.5	24.2	27.3	25.6	21.8	17.1	10.1	7.7
贵州	安顺	0	0		17.47	17.1	4.35707	74.5059	3.34	14.3426	18.0602	122.114	1.86998	1.89	5.2	3.4	10	14.1	18.9	20.3	22.3	21.6	19.2	16.1	10	7.4
贵州	关岭	0	0.981481		9.03	15.7	3.79242	59.541	3.83	11.9611	24.1942	121.578	1.34135	1.94	7.9	6.2	12.2	16.3	20.5	21.9	23.6	23	20.8	18.1	11.5	9.3
贵州	镇宁	0	0.863905		12.63	15.9	3.66055	58.2027	3.28	14.9999	17.087	129.833	1.6987	2.05	6.9	4.9	11.1	15.1	19.6	21	22.8	22.1	19.9	17	10.9	8.5
贵州	紫云	0	0.826816		7.45	16.1	3.89068	62.6399	3.44	12.7826	22.1188	126.003	1.02968	2.1	6.7	4.9	11.2	15.2	19.5	21	22.8	22.1	19.7	16.9	10.9	8.4
贵州	仁怀	0	0.715084		0	21	4.07103	85.4916	0	0	0	0	0	0	4.8	5	11.7	15.5	21.1	23	25.8	23.9	21.2	17	11	7.7
贵州	玉屏	0	1		22.06	23.2	6.87819	159.574	2.94	18.2582	15.9356	139.374	1.76217	1.69	4.7	5.7	12.3	16.8	21.9	24.4	27.9	26	22.2	17.4	10.6	8.4
贵州	福泉	0	0.768348		20.96	20.7	4.07825	84.4198	3.16	14.3408	16.3635	115.35	1.91789	1.77	3.8	4.1	10.5	14.9	20	22	24.5	23.2	20.2	16.1	9.3	7.2
贵州	赤水	0	0.749446		26.32	19.4	5.0876	98.6994	2.8	20.9209	19.031	111.124	2.51801	1.59	7.6	8.4	13.5	17.5	23.4	24.5	27	25.5	22.6	19	12.7	9.3
贵州	六盘	0	0.646552		24.41		3.16096		3.1	15.8686	10.0444	132.058	1.85096	1.91
海南	屯昌	96.8116	0.853012	1923	34	8.7	3.2121	27.9453	3.45	12.2027	18.3939	113.867	0.983298	1.93	18.8	18.9	22.5	26.2	26.2	28.1	27.5	27.6	25.9	25.2	20.9	19.6	华南
海南	海口	98.8514	0.889649	38731	50.58	9.9	4.76053	47.1292	3.22	16.3728	15.4537	127.108	1.37165	1.14	18.8	18.5	21.7	26.4	27.3	28.7	28.7	28.7	27.2	26.2	22	20.3	华南
海南	白沙	62.9377	0.755814		34.94	8.4	2.58693	21.7302	3.29	18.8784	15.7614	124.74	1.36176	1.96	18.3	18.8	22.4	26	25.5	27.2	26.7	26.7	24.9	24.3	19.9	19	华南
海南	澄迈	98.6189	0.875803	284	32.03	8.9	3.46025	30.7962	3.25	26.2499	16.8395	122.606	0.953889	1.97	19.1	18.8	22.6	26.5	26.7	28.3	28	28.1	26.1	25.4	21.1	19.4	华南
海南	三亚	93.2258	0.798749	42977	40.44	6.8	0	0	3.74	12.0807	16.9206	122.425	1.26504	1.33	22.4	22.6	24.9	27.9	28.2	28.7	28.4	28.8	27.5	27.2	24.8	23.9	华南
海南	琼海	96.2207	0.853741	22948	28.14	8.5	4.04132	34.3512	3.37	18.3915	25.6604	128.698	0.961669	1.59	19.8	19.9	22.9	26.8	27.1	28.6	28.3	28.5	26.8	26.3	22.1	20.5	华南
海南	万宁	98.394	0.775214		0	8.5	3.03768	25.8202	0	0	0	0	0	0	20.1	20.4	23.5	27.2	27.6	28.7	28.6	28.8	27.2	26.4	22.6	21.1	华南
海南	陵水	94.6946	0.894198		21.49	7.1	3.15526	22.4023	4.23	8.11413	27.8684	112.966	0.960646	1.75	20.9	21.4	24.1	27.1	27.6	28.3	28	28.2	27	26.6	23.6	22.6	华南
海南	东方	80.5443	0.854487		22.97	9.4	2.48298	23.34	3.77	15.8092	15.2591	130.237	1.20339	1.79	19.7	19.5	22.7	27.4	28.3	29.3	29.1	29.3	27.4	26.3	22.6	21.6	华南
海南	琼中	86.9172	0.761539		37.16	8.6	2.96557	25.5039	3.35	15.1144	15.4894	117.197	1.3126	1.79	18.1	18.7	22.3	25.6	25.6	26.9	26.7	26.7	24.9	24.4	19.9	18.7	华南
海南	文昌	99.2374	0.846039		25.85	8.8	4.56619	40.1824	3.38	18.4995	17.948	124.177	0.959431	1.8	19.3	19.3	22.5	26.6	27	28.3	28.1	28.4	26.3	26	21.7	20.1	华南
河北	邯郸	0.99156	0	15836.6	0	31.9	4.2141	134.43	0	0	0	0	0	0	-4	1.2	11.2	17	22.4	26.7	27.9	26.5	21.7	13.9	5.2	2.2	华北
河北	滦县	1.18496	0.8208	26216.9	12.1	36.2	10.5126	380.557	3.11	8.20959	14.3305	112.434	1.19422	1.38	-8.7	-3.7	5.6	12.2	18.6	25	27.5	25	20.6	12	2.6	-2.4	华北
河北	怀安	1.89069	0.8503	4235.94	14.06	37.3	6.48029	241.715	2.89	12.5577	11.0587	97.9204	1.52522	1.57	-12.4	-7	2.8	10.2	17.8	23.7	24.9	21.1	16.5	7.8	-3.4	-7	华北
河北	宣化	0.156624	0.774359		6.61	37.7	4.96313	187.11	2.8	13.4809	8.03419	104.392	1.58352	1.51	-12.7	-7.6	2.8	10.5	18.1	23.5	25	21.2	16.4	7.9	-3.9	-8.1	华北
河北	滦平	4.59377	0.857143	8851.53	12.01	39.3	5.69529	223.825	3.35	8.71388	22.4795	108.832	1.50113	1.45	-13.2	-9	2.4	9.8	17.2	23.4	26.1	21.9	16.3	7.6	-2.7	-7.3	华北
河北	涿鹿	1.43548	0.800676	556.59	14.56	36.4	7.63234	277.817	3	12.3962	15.148	104.445	1.86002	1.39	-10.1	-4.8	4.7	12.2	18.9	24	26.3	22.4	17.9	9.3	-1.1	-5.1	华北
河北	昌黎	5.81478	0.891935	12845.5	21.59	35.1	10.1436	356.039	2.89	10.2903	12.9401	107.169	1.51833	1.27	-7.7	-3.2	5.8	12.6	18.7	24.9	27.4	25.8	21.7	12.7	3.5	-1.8	华北
河北	张家	0.008634	0.943089		15.79	37.3	1.97392	73.6273	4.47	5.02321	35.7035	113.953	0.740784	1.77	-11	-5.9	4	11	18.4	24.5	26.3	22.3	18	9	-1.9	-5.4	华北
河北	兴隆	0.667124	0.826348	6237.12	14.2	36.6	6.2415	228.439	3.41	9.23387	27.0708	106.425	1.76174	1.46	-11.9	-7.6	2.7	9.7	16.6	22.5	24.7	21.5	16	8.3	-1.6	-5.9	华北
河北	平山	1.65838	0.831522	1561.46	8.26	33.9	5.21274	176.712	3.45	11.9725	25.3833	102.329	1.11199	1.59	-6	-1	8.6	15.7	20.7	26	27.9	25.6	20.8	12.7	3.3	-0.5	华北
河北	隆化	26.2814	0.780952	7153.38	12.08	40.5	4.83659	195.882	3.29	10.1029	22.0226	115.356	1.43214	1.59	-13.5	-8.9	1.9	9.1	16.9	23.6	27	22.4	16.8	7.6	-2.9	-8.1	华北
河北	赤城	2.0298	0.854406	455.44	11.76	36.9	3.77372	139.25	2.8	14.9139	10.2346	106.043	1.5762	1.59	-13.1	-8.7	0.9	8.2	15.7	21.6	23.8	20.1	15.3	6.6	-4.1	-8.3	华北
河北	井陉	0.052459	0.883721		12.16	32.3	4.08778	132.035	3.39	10.7523	24.5745	106.88	1.44517	1.53	-5.1	-0.4	9	16	20.8	25.6	27.2	24.9	20.1	12.3	3.4	0.4	华北
河北	涞源	1.0674	0.859532	453.71	13.93	34.7	2.35555	81.7378	3.12	13.9254	13.5485	106.853	2.10408	1.53	-10.5	-5.8	2.7	10.4	17.3	21.6	24.2	20.9	15.2	7.9	-1.5	-5	华北
河北	承德	4.99219	0.796069		10.94	39.4	5.33049	210.021	3.4	8.00659	25.4287	112.213	1.52855	1.47	-11	-5.7	4.7	11.8	18.9	25.4	28.4	24.3	19.2	10.4	-0.1	-5.6	华北
河北	怀来	2.24008	0.788321	865	24.11	36.4	5.33963	194.363	2.91	13.0784	11.8548	106.049	1.4677	1.41	-9.7	-4.6	4.9	12	19.5	24.9	26.7	23	18.6	9.8	-0.4	-4.4	华北
河北	易县	0.113808	0.79288	656.36	8.83	35.9	4.44265	159.491	3.54	8.75911	27.5459	106.39	1.09456	1.41	-6.9	-2.1	8.4	15.4	21.1	26.7	29	25.7	21.4	12.1	2.8	-1.2	华北
河北	赞皇	0.005722	0.893103	5476.7	9.45	33	4.96043	163.694	3.58	9.23154	19.9552	119.377	0.781945	1.66	-5	-0.1	9.6	16.6	21.7	26.2	28	26	21.1	12.8	3.8	0.6	华北
河北	磁县	3.01533	0.863636	17533.2	7.46	32.2	4.15293	133.724	3.96	7.13793	31.3634	123.576	1.03078	1.6	-5	0.4	9.3	14.9	20.3	25.5	27.2	25.6	20.3	13.5	4.6	1.5	华北
河北	蔚县	0.843864	0.770588	6786.93	10.79	36.3	4.2323	153.632	3.03	16.3445	13.505	107.286	1.91463	1.6	-11.5	-7.3	2.8	10.2	18	22.5	24.8	21.1	16.1	8.3	-1.7	-5.6	华北
河北	涿州	2.56936	0.816879	16835.7	25.47	37.1	3.95605	146.769	3.29	8.82355	24.3363	109.635	1.42315	1.23	-8.4	-3	7.6	14.5	20.3	26.1	28.7	25.2	20.7	11.7	2.3	-1.9	华北
河北	张家	86.8421	0.698522	129535	30.14	37.3	10.4108	388.322	2.99	10.2576	21.6414	110.305	1.26128	1.05	-11	-5.9	4	11	18.4	24.5	26.3	22.3	18	9	-1.9	-5.4	华北
河北	平泉	1.06879	0.799645	8567.4	13.7	40.5	6.0218	243.883	3.39	8.42078	24.1743	118.202	1.11393	1.49	-13.7	-8.4	2.2	9.3	17.1	23.9	26.8	22.5	17.3	7.9	-2.6	-7.2	华北
河北	涉县	1.92948	0.955614	21361.2	9.99	31	2.92874	90.7911	3.27	12.086	14.2515	127.819	1.09934	1.49	-5	0.2	9	15.6	21.8	24.7	26	24	18.8	12.3	4.2	1.5	华北
河北	丰宁	4.07653	0.881356		14.15	38.7	5.28127	204.385	3.21	9.25291	16.8899	110.633	1.44965	1.49	-12.8	-8.7	1.4	9	17	22.8	25.9	21.4	16	7.1	-3.5	-8.6	华北
河北	乐亭	6.83281	0.785276	23943.3	16.94	35.5	8.90456	316.112	2.83	9.68083	11.9896	104.954	1.08023	1.18	-8.1	-3.6	5.4	12.3	18.1	24.4	27.4	25.7	21.5	12.6	3.3	-1.8	华北
河北	安新	0.615194	0.891683	5199.65	5.81	37.3	3.02219	112.728	3.36	7.85473	19.6381	132.858	1.01538	1.43	-8.6	-2.8	7.1	14.3	20	25.8	28.7	25.5	20.5	11.9	2.4	-1.9	华北
河北	玉田	0.268801	0.77607	2463.28	11.09	37.4	6.19726	231.777	3.16	8.87879	18.2225	113.512	1.18392	1.37	-8	-2.6	6.9	13.9	20	26.3	29.4	25.8	21.9	12.5	2.7	-1.8	华北
河北	曲阳	0.461297	0.90596	4759.92	6.3	34.5	3.05447	105.379	3.77	8.29133	22.9635	113.796	1.08342	1.62	-6.8	-2.4	8	15	20	25.2	27.7	25	19.7	11.3	2.2	-1.5	华北
河北	抚宁	7.97949	0.806175	1261.5	11.95	35.8	10.5616	378.104	3.06	8.45762	15.2876	108.562	1.33852	1.31	-8.5	-3.9	5.3	12.6	18.6	25	27.3	25.5	21.3	12.3	3.2	-2	华北
河北	青龙	1.49158	0.953125		7.7	37.8	5.57189	210.617	3.42	8.65737	25.3747	121.05	0.991671	1.58	-10.8	-6.2	4.6	11.6	18.3	24.3	27	24	18.9	9.8	0.2	-4.3	华北
河北	围场	1.18889	0.856354		13.38	40.8	3.84649	156.937	3.08	10.95	19.7596	121.712	1.03862	1.61	-15.5	-10.9	-0.3	7.2	15.3	21.2	25.3	20.2	14.9	5.7	-4.9	-10.2	华北
河北	秦皇	0	0.810526		32.4	34.8	8.04008	279.795	2.94	10.4811	14.0806	111.21	1.76475	1.2	-8.9	-4.3	4.2	11.3	17.3	23.1	25.9	25.1	20.5	12.2	2.9	-2.1	华北
河北	内丘	0	0.911672		8.96	32.9	4.23575	139.356	3.67	6.99317	29.5857	118.469	0.946669	1.5	-5.4	-0.8	9.2	15.5	21	25.9	27.5	25.5	20.3	12.9	3.6	-0.1	华北
河北	宁晋	0	0.84874	13488.4	5.73	34	4.63574	157.615	3.84	7.27926	29.6345	125.891	0.978396	1.5	-6.3	-1	8.5	14.7	20.1	25.5	27.7	25.9	20.4	12.7	3.7	-0.2	华北
河北	武安	0	0.792008	44854.4	13.94	31.9	3.45156	110.105	3.71	9.2576	26.2238	119.641	0.936415	1.5	-4.7	0.3	10.2	17	22.3	26.4	27.2	25.8	20.9	13.4	4.8	1.9	华北
河北	定州	0	0.810791	1858.84	10.85	34.2	5.86976	200.746	3.73	7.11228	31.7039	108.788	1.1175	1.44	-5.7	-1	8.9	15.6	20.8	25.9	28.5	25.9	21.2	12.5	3.4	-0.2	华北
河北	康保	0	0.759336	27.93	11.91	43	4.09677	176.161	2.93	10.1391	11.6978	98.8946	0.920225	1.44	-19.9	-16.2	-4.4	3.5	11.8	18.1	20.9	17.5	12	2.3	-9.6	-13.3	华北
河北	安国	0	0.890164	779.66	11.87	34.9	6.13088	213.968	3.37	9.38287	26.2572	110.924	1.24018	1.38	-6.2	-1	8.8	15.3	20.8	26.1	28.7	26.1	21.3	12.6	3.6	0	华北
河北	吴桥	0	0.823266	4961.61	15.32	33.5	3.61075	120.96	3.14	9.73254	17.0563	109.517	0.959576	1.32	-5	-1.2	8.9	15.2	20.4	26.4	28.5	26.4	21.4	13.4	4.4	1	华北
河北	保定	0	0.765306		15.68	35	4.84802	169.681	3.53	8.16397	26.007	114.085	1.14675	1.39	-5.4	-0.6	9.3	15.9	21.4	26.9	29.6	26.4	21.9	12.6	3.6	-0.1	华北
河北	饶阳	0	0.875	3384.57	7.49	34.9	8.01156	279.603	3.43	9.15935	25.752	113.781	1.01198	1.33	-6.3	-1.6	8.5	15.4	20.9	26.3	28.6	26.1	21.1	12.7	3.6	-0.1	华北
河北	清河	0	0.868687	8751.98	7.72	33.2	3.43875	114.166	3.55	9.17882	20.4068	142.466	0.701682	1.58	-5.1	-0.2	9.8	15.7	21	26.6	28.1	26.2	21.2	13.5	4.8	1.5	华北
河北	石家	0	0.767184		30.23	33	0.432317	14.2665	3.47	9.72271	25.2769	111.609	1.15345	1.27	-4.3	0.4	10.1	16.7	21.8	26.7	28.7	26.7	21.9	13.2	4.2	1.2	华北
河北	巨鹿	0	0.931035	3694.1	7.64	33.7	2.85293	96.1438	3.55	9.03997	20.7235	124.42	0.945502	1.52	-5.4	0.1	10	16.2	21.5	26.6	28.3	26.5	21.7	13.6	4.6	1.2	华北
河北	故城	0	0.828572	6344.94	9.79	33.1	4.58357	151.716	3.46	7.99098	19.5863	121.078	0.674725	1.52	-4.8	-0.9	9.2	15.3	20.6	26.4	28.3	26	21.1	13.3	4.7	1.3	华北
河北	献县	0	0.771196	11628.3	7.03	35	3.63629	127.27	3.56	7.48263	22.0539	130.731	0.853109	1.52	-5.8	-1.2	8.7	15.5	21.1	26.9	29.2	26.7	22.1	13.3	4.1	0.4	华北
河北	崇礼	0	0.920635	2376.81	14.22	38.9	4.18037	162.617	2.72	13.6395	7.0838	106.692	1.43534	1.4	-16.9	-13.3	-1.6	5.6	13.8	19.2	22	18.5	13.3	4.6	-7.9	-11.3	华北
河北	阜平	0	0.942387	2338.81	12.27	34	3.94543	134.145	3.28	12.7321	18.2659	101.312	1.34935	1.65	-6.5	-1.7	8.3	15.3	21.2	26.1	27.5	24.6	20.1	11.8	2.6	-1.2	华北
河北	廊坊	0	0.797161		21.3	36.2	5.44948	197.271	3.37	9.09687	21.6079	115.575	1.17894	1.28	-6.7	-1.8	7.9	14.6	20.5	26.6	29.5	25.7	21.6	12.4	3.3	-0.9	华北
河北	邯郸	0	0.746177		18.57	31.9	3.57888	114.166	3.77	8.17871	25.1576	120.826	0.97048	1.53	-4	1.2	11.2	17	22.4	26.7	27.9	26.5	21.7	13.9	5.2	2.2	华北
河北	河间	0	0.817539	1698.26	9.27	35.2	3.81469	134.277	3.61	6.99705	25.7457	133.123	0.989841	1.53	-6.5	-1.7	8.3	14.8	20.4	26.3	28.7	26.1	21.2	12.7	3.7	-0.1	华北
河北	张北	0	0.755448	498.45	17.43	40.1	3.9897	159.987	2.76	12.9493	8.2545	102.302	0.984658	1.47	-17.3	-13.5	-2.8	4.9	12.9	18.5	21.2	17.8	12.5	3.8	-7.1	-10.1	华北
河北	文安	0	0.833333	11133.4	7.95	36.5	5.58628	203.899	3.39	7.54755	15.7805	119.232	0.901831	1.47	-6.9	-1.6	8.3	15.2	21.2	27.2	29.6	26.4	22	13.1	3.7	-0.3	华北
河北	徐水	0	0.791789	114.73	10.76	36.4	4.42038	160.902	3.54	6.86811	28.0671	111.834	0.86034	1.47	-7.5	-2.2	7.7	14.6	20.1	26	28.9	25.4	20.8	12	2.6	-1.5	华北
河北	肃宁	0	0.8625	975.42	11.05	35.4	4.18361	148.1	3.57	7.0414	28.6181	125.075	0.972968	1.47	-6.8	-1.8	8.4	15.2	20.7	26.1	28.6	26	20.7	12.5	3.2	-0.5	华北
河北	清河	0	0.808219	21835.7	65.98	33.2	0	0	2.55	15.8169	9.57008	102.581	3.81375	1.16	-5.1	-0.2	9.8	15.7	21	26.6	28.1	26.2	21.2	13.5	4.8	1.5	华北
河北	任丘	0	0.717184	4981.39	23.17	36.1	5.10056	184.13	3.4	7.24929	20.9555	131.847	1.46252	1.41	-6.5	-1.2	8.6	15.5	21.3	27.1	29.6	26.5	22.1	13	3.8	-0.2	华北
河北	大名	0	0.823908	8549.2	3.53	32.7	7.54129	246.6	4.16	7.18333	30.7575	123.572	0.708429	1.66	-5.2	0.4	9.8	15.4	20.9	26.2	27.5	26.1	21	13.7	5.4	2.1	华北
河北	衡水	0	0.794496		14.68	33.4	3.55305	118.672	3.29	10.0258	19.7818	114.268	0.849859	1.35	-4.9	-0.6	9.4	15.8	21.3	26.6	28.5	26.4	21.6	13.3	4.4	0.9	华北
河北	辛集	0	0.833603	25413.8	12.28	33.8	6.50571	219.893	3.31	10.1221	25.8102	107.745	1.02478	1.35	-5.1	0.1	9.7	16	21.5	26.5	28.7	26.7	22	13.2	4.5	0.8	华北
河北	邢台	0	0.898503	1952.2	6.82	32.1	4.41236	141.637	3.38	10.4162	21.6059	109.293	1.01027	1.54	-3.8	1.3	11.1	17.2	22.2	26.6	28.3	26.9	22.2	14.1	5.1	2.2	华北
河北	唐山	0	0.875862		27.9	35.9	8.12674	291.75	3.04	9.56721	15.9637	111.807	1.52911	1.23	-7.1	-2.4	7.1	13.6	19.6	26	28.8	25.9	22.2	13	3.6	-0.9	华北
河北	邢台	0	0.785714		13.23	32.1	4.41236	141.637	3.57	8.58067	22.3015	125.048	0.926869	1.48	-3.8	1.3	11.1	17.2	22.2	26.6	28.3	26.9	22.2	14.1	5.1	2.2	华北
河北	威县	0	0.881016	3497.65	5.68	33.5	3.18183	106.591	3.41	8.88812	15.7119	132.73	0.628133	1.48	-5.7	-0.3	9.8	16	21.4	26.7	27.8	26.2	21.1	13.5	4.6	1.4	华北
河北	曲周	0	0.849354	7241.87	4.38	33	4.28221	141.313	3.9	7.15821	24.8955	123.017	0.701673	1.73	-5.2	0.2	10	15.8	21.2	26.2	27.8	26.4	21.4	13.7	4.8	1.6	华北
河北	承德	0	0		21.08	39.4	3.20978	126.465	3.23	9.68586	20.9837	114.133	1.51861	1.42	-11	-5.7	4.7	11.8	18.9	25.4	28.4	24.3	19.2	10.4	-0.1	-5.6	华北
河北	承德	0	0		21.08	39.9	3.20978	128.07	3.23	9.68586	20.9837	114.133	1.51861	1.42	-12.3	-7.7	3	10.4	17.9	24.3	27.6	23.1	17.2	8.2	-2.3	-7.7	华北
河北	盐山	0	0.907514	8263.39	6.84	34.2	2.83887	97.0894	3.68	7.36564	22.0494	131.727	0.805587	1.42	-5.4	-1.9	7.9	14.6	19.8	26.4	28.8	26.4	21.7	13.6	4.2	0.4	华北
河北	隆尧	0	0.815657	819.61	2.66	33.6	3.65056	122.659	4.01	6.21903	32.9605	129.585	0.833575	1.42	-5.9	-0.5	9.2	15.3	20.8	25.8	27.7	25.9	20.7	13	4	0.4	华北
河北	沽源	0	0.778169	2184.25	12.49	44.2	5.53641	244.709	2.8	11.6298	7.90236	99.2261	1.65379	1.42	-20.9	-18.3	-3.7	3.3	11.8	17.8	20.7	17.1	12	2.3	-9.6	-13.2	华北
河北	深州	0	0.855102	923.8	9.44	34.1	5.49208	187.28	3.41	9.34577	25.986	111.425	0.956139	1.36	-5.4	-0.7	9.3	15.5	21.1	26.4	28.7	26.5	21.7	13	4.2	0.6	华北
河北	尚义	0	0.804195	22.79	16.45	40.6	5.1929	210.832	2.66	14.4345	6.71631	103.076	0.917942	1.49	-17.5	-13.1	-2.7	5.1	13	18.9	20.9	17.9	12.8	4	-8	-10.6	华北
河北	黄骅	0	0.825	1622.38	20.96	34.5	5.56696	192.06	3.24	7.25949	13.0303	137.217	0.815088	1.49	-5.1	-1.7	8.1	14.8	20.3	26.6	29.4	26.7	22.6	13.8	4.5	0.6	华北
河北	新乐	0	0.861789	12421.1	8.78	35.3	7.08139	249.973	4.02	6.43013	34.2194	114.052	1.24109	1.49	-7	-1.8	8.1	15.1	20.5	25.9	28.3	25.7	20.7	12.3	2.7	-1.4	华北
河北	临城	0	1	354.84	10.42	33.3	4.81585	160.368	3.45	8.01118	22.6808	112.344	1.18765	1.49	-5.5	-0.3	9.4	16.1	21.3	26	27.8	25.7	20.9	12.9	3.7	0.4	华北
河北	泊头	0	0.854604		20.75	34.3	2.53568	86.9737	3.3	9.43334	19.1672	126.159	0.954163	1.43	-5.5	-1.1	8.8	15.4	20.7	26.5	28.8	26.6	21.9	13.5	4.5	0.8	华北
河北	沧州	0	1		17.06	33.7	3.12209	105.215	3.37	7.74337	18.9597	129.066	1.02146	1.43	-4.7	-0.4	8.4	15.2	20.6	26.7	29	26.2	21.4	13.4	4.2	0.4	华北
河北	高阳	0	0.897959	734.67	9.93	36.3	3.73297	135.507	3.53	8.02563	25.1519	119.003	1.3114	1.43	-7.4	-1.9	8	15.1	20.7	26.4	28.9	25.7	20.8	12.3	3.2	-0.8	华北
河北	张家	0	0.769565		27.58	37.3	2.6678	99.5088	2.81	13.1093	9.42856	104.274	1.69359	1.37	-11	-5.9	4	11	18.4	24.5	26.3	22.3	18	9	-1.9	-5.4	华北
河北	南宫	0	0.87466	6146.3	8.12	33.6	5.18713	174.288	3.27	11.2195	18.87	119.941	0.959599	1.31	-5.8	-0.5	9.7	16.1	21.4	26.6	27.8	26	21	13.2	4.2	0.8	华北
河北	迁安	0	0.850575		14.41	36.7	9.55501	350.669	3.29	8.75371	18.3215	121.125	1.12534	1.38	-9.4	-4.2	5.2	12.3	18.3	24.7	27.3	24.7	20.5	11.2	1.9	-3.3	华北
河北	遵化	0	0.812312		9.79	38	7.68032	291.852	3.4	8.90861	23.1759	107.502	1.2325	1.36	-9	-3.7	6.4	13.6	19.9	26.1	29	25.3	21	11.7	2.1	-2.3	华北
河南	光山	50	0.815412	14795	13.08	28.5	5.12957	146.193	3.42	11.4132	21.4658	141.323	0.706125	1.69	0.1	4.4	12.1	17.7	23	25.6	28.6	27	22.5	16.2	8.1	6.1	华北
河南	商城	50	0.706569	15553	11.66	28.3	4.21189	119.196	3.08	13.8304	18.8029	137.069	0.71373	1.69	0.7	4.7	12.4	18.1	23.3	25.6	29	26.9	22.5	16.4	8.4	6.7	华北
河南	罗山	50	0.804636	1693	16.46	28.5	5.96242	169.929	3.1	13.6409	19.0049	133.121	0.838424	1.63	-0.2	4.3	11.9	17.7	22.8	25.3	28.3	26.6	22.3	15.7	8	5.7	华北
河南	潢川	50	0.780317	18817	16.14	28.8	6.13175	176.594	3.31	11.3998	21.3028	134.323	0.848847	1.57	0.3	4.6	12.3	18	23.4	25.8	29.1	27.1	22.7	16.1	8.1	6.2	华北
河南	固始	50	0.647737	1553	13.33	28.6	4.10819	117.494	3.05	15.6541	16.3915	141.376	0.757318	1.71	0.4	4.4	12.3	18.2	23.7	25.7	29	27.4	23	16.4	8.3	6.6	华北
河南	息县	50	0.776596	13274	12.39	28.7	4.66015	133.746	3.78	9.28471	25.8002	123.796	1.20598	1.59	-0.2	4.3	11.9	17.7	23	25.7	28.5	26.8	22.2	15.6	7.9	5.8	华北
河南	新县	50	0.856031	2926	19.46	27.8	3.90793	108.641	3	14.2072	15.5164	138.724	0.820918	1.66	0.2	4.1	11.9	17.3	22.4	24.8	28	26.4	21.9	15.5	7.6	5.9	华北
河南	淮滨	50	0.953608	14143	10.14	28.6	3.67823	105.197	3.67	8.85489	22.0599	121.671	1.14728	1.55	0.2	4.4	12.1	17.6	23.1	25.7	28.8	27.2	22.3	16.2	8.3	6.4	华北
河南	三门	71.19	0.855711	24934	11.28	28.9	4.98201	143.98	2.69	18.8896	12.0865	126.549	1.14396	1.56	-1.7	2.7	11.5	16.3	23.1	25	27.2	24.8	20.6	13.7	6.5	2.7	华北
河南	郏县	0	0.901709	1757	9.52	28.3	4.11543	116.467	3.62	9.6097	24.4393	124.744	1.10578	1.5	-1.1	2.9	10.8	16.5	22.6	25.7	27.2	25.7	21.2	14.6	7	4	华北
河南	新乡	0	0.777778		17.24	30.3	5.29268	160.368	3.85	6.74286	30.1042	130.362	1.15311	1.5	-2.6	2	10.9	16.6	22	26.1	27.7	26.3	21.4	14.2	6.1	3.6	华北
河南	内黄	0	0.836198	14674	4.68	31.8	5.41663	172.249	3.85	9.91437	29.2305	129.862	0.674507	1.5	-4.4	0.6	9.9	15.5	20.9	26	27.4	25.9	20.9	13.8	5.5	2.6	华北
河南	柘城	0	0.856415	12933	9.74	29.3	5.6926	166.793	3.12	11.4577	13.101	136.904	0.805189	1.75	-1.5	2.9	10.9	16	21.3	25.5	27.8	26.8	21.9	15	7.2	4.5	华北
河南	卢氏	0	0.78098	124	9.42	27.4	3.40909	93.4091	3.31	11.6918	20.3005	108.021	1.49466	1.44	-2.2	1.7	9.7	15.4	20.6	22.5	25.2	22.8	18.4	12.6	5.8	2	华北
河南	南乐	0	0.852576	18769	4.34	32.3	4.69847	151.761	3.85	6.71993	30.3995	126.929	0.629443	1.69	-4.7	0.8	10.3	15.6	21.1	26.3	27.6	26.1	21.2	14.1	5.7	2.7	华北
河南	夏邑	0	0.825737	12126	7	29.5	4.80193	141.657	3.01	13.6082	10.1644	139	1.02819	1.69	-1.3	2.7	11.2	16.9	22.2	25.9	28.2	26.8	22.3	15.3	7.3	4.6	华北
河南	漯河	0	0.773585		22.25	29.1	3.71875	108.216	3.63	8.12551	27.8056	122.909	1.17681	1.38	-1	4	11.9	17	23.1	26.2	28.1	26.8	22.3	15.4	7.8	5	华北
河南	上蔡	0	0.837535	9971	8.22	28.7	3.1845	91.3952	3.35	12.9914	21.8488	132.419	0.959992	1.63	-1.1	3.1	10.9	17	22.7	25.4	27.6	26.2	21.8	14.9	7.3	4.8	华北
河南	泌阳	0	0.844755	13898	10.62	27.8	3.35158	93.1739	3.4	11.2122	19.5049	132.37	1.22945	1.57	-0.4	3.5	11.4	16.8	22.2	24.8	27.4	26.2	21.3	15	7.3	4.6	华北
河南	确山	0	0.8203	18966	20.6	28.8	4.64598	133.804	3.02	13.3962	16.9544	132.128	1.03477	1.57	-0.6	4.3	12.3	18.3	23.5	25.6	28.2	26.8	22.3	15.3	7.9	5.6	华北
河南	新野	0	0.876833	25242	9.83	27	4.62934	124.992	3.41	10.6917	25.3771	136.248	0.909114	1.57	0.3	4.2	11.8	16.9	22.5	25.6	27.3	26.4	21.9	15.4	7.8	4.8	华北
河南	鄢陵	0	0.842342	2743	13.94	29.6	4.79957	142.067	3.51	8.66612	26.0672	136.414	0.728845	1.57	-1.9	2.8	10.6	16.2	22	25.7	27.7	26.4	21.7	14.7	7	4.3	华北
河南	武陟	0	0.80785	28569	5.99	29.6	6.53876	193.547	4.37	4.17267	37.6537	126.381	0.707478	1.57	-2.4	2.4	10.8	16.3	22	26.1	27.2	25.6	21.4	14.4	6.4	3.6	华北
河南	许昌	0	0.831265	22459	25.98	29.3	4.79957	140.627	3.66	8.26825	28.7275	124.08	0.920856	1.51	-1.9	2.9	10.9	16.4	22.4	25.6	27.4	26	21.5	14.4	6.9	4.2	华北
河南	汝南	0	0.785374	11838	8.87	28.7	5.02622	144.253	3.56	10.3284	29.1588	134.513	0.940253	1.51	-0.9	3.6	11.1	16.8	22.2	25	27.8	26.5	21.7	15.3	7.5	4.9	华北
河南	南阳	0	0.683988		14.14	27.4	2.85699	78.2815	3.57	9.68463	25.2599	129.405	1.16069	1.51	-0.2	4.3	12.3	17.4	22.8	25.4	27.2	26.3	21.8	15.1	7.4	4.6	华北
河南	南阳	0	0.683988		14.14	27.4	2.85699	78.2815	3.57	9.68463	25.2599	129.405	1.16069	1.51	-0.2	4.3	12.3	17.4	22.8	25.4	27.2	26.3	21.8	15.1	7.4	4.6	华北
河南	驻马	0	0.760234		14.76	28.5	2.92702	83.4201	3.36	10.9403	22.878	132.955	1.18472	1.51	-0.9	3.9	11.8	17.8	23.2	25.4	27.6	26.2	21.7	15.1	7.8	5	华北
河南	开封	0	1		17.08	30.3	4.13332	125.24	3.64	9.1265	23.9959	129.47	1.17831	1.51	-2.7	2.2	11.2	16.4	21.8	25.5	27.6	26.3	21.6	14.3	6.4	3.5	华北
河南	栾川	0	0.780362	4221	12.72	25.7	3.22315	82.8349	3.48	9.95831	21.7508	122.146	1.066	1.51	-1.8	1.6	9.3	14.9	19.9	21.4	23.9	21.8	17.7	12.2	5.9	3.2	华北
河南	邓州	0	0.846818	16518	9.97	26.8	4.15004	111.221	3.75	8.11236	28.6065	133.038	0.864024	1.51	0.6	4.9	12.7	17.7	23.1	25.9	27.4	26.5	22	15.6	8.2	5.3	华北
河南	太康	0	0.877805		6.64	29.4	4.71343	138.575	3.38	9.74845	17.1043	124.553	0.647066	1.76	-1.6	3.1	11.4	16.6	21.9	25.6	27.8	26.6	21.7	15	7.3	4.5	华北
河南	济源	0	0.836363	5491	30.61	29.4	6.92062	203.466	3.61	6.7548	25.6279	112.93	0.930905	1.45	-2.2	2.3	10.4	16	22.2	25.9	27.2	25.4	21.1	14.4	6.3	3.3	华北
河南	西平	0	0.862233	13755	11.09	28.9	4.54433	131.331	3.33	10.4152	27.0574	140.607	1.13408	1.45	-0.9	3.7	11.6	17.3	23.1	25.8	28	26.7	22	15.2	7.7	4.9	华北
河南	扶沟	0	0.839674	12996	8.09	29.3	4.67197	136.889	3.53	8.67868	25.5365	136.15	0.547214	1.64	-1.9	2.7	10.6	15.9	21.4	25.3	27.4	25.8	20.8	14.5	7	4.2	华北
河南	延津	0	0.908367	16615	9.66	30.6	5.62901	172.248	4.07	5.53316	32.381	130	0.998318	1.64	-3.2	1.8	10.4	15.6	21.3	25.7	27.4	26	21.1	14.3	6.3	3.3	华北
河南	杞县	0	0.80718	15934	4.59	30.2	5.50531	166.26	3.65	11.9658	18.7426	135.692	0.798324	1.64	-2.7	2.3	10.7	15.7	21.1	25.4	27.5	26	21	14.3	6.5	3.9	华北
河南	封丘	0	0.886403	9494	6.68	30.8	4.0442	124.562	4.04	5.80495	31.3455	135.186	0.892678	1.64	-3	2	11.3	16.7	22	26.1	27.8	26.6	21.9	14.4	6.5	3.6	华北
河南	方城	0	0.799197	11764	8.4	28	4.55374	127.505	3.47	12.1326	21.7814	119.049	1.21681	1.64	-1.2	2.9	11.2	16.6	22.3	24.9	26.8	25.8	21.1	14.4	6.8	3.7	华北
河南	安阳	0	0.811298	32643	12.14	31.5	3.10741	97.8834	3.38	10.4069	24.7418	138.174	0.990669	1.64	-3.6	1.4	11.2	16.7	22.3	26.6	27.9	26.6	21.7	14.2	5.7	2.7	华北
河南	西华	0	0.837895	12892	10.82	28.9	5.39416	155.891	3.73	7.41606	27.0083	124.801	0.807867	1.58	-1.2	3.3	11.3	16.5	21.9	25.3	27.7	26.6	21.6	14.8	7.2	4.5	华北
河南	淅川	0	0.841991	18713	9.25	25.9	3.77105	97.6701	3.82	8.33917	27.5581	130.065	1.1486	1.58	1.2	5	13.2	18.5	23.6	25.9	27.1	26.1	22.1	15.9	8.7	5.7	华北
河南	商丘	0	0		14.26	30	4.69914	140.974	3.28	11.0586	14.3035	132.748	0.965155	1.58	-2.3	2.3	10.8	16.3	21.7	25.7	27.7	26.4	21.6	14.7	6.9	4.2	华北
河南	正阳	0	0.781942		8.85	28.8	5.26031	151.497	3.35	10.1479	22.1644	130.472	0.991688	1.58	-0.7	3.9	11.5	17.4	22.7	25.2	28.1	26.4	22.1	15.3	7.7	5.3	华北
河南	偃师	0	0.860245		11.44	29.1	5.31114	154.554	3.65	7.95206	27.7919	121.817	0.910884	1.52	-1.2	3	11.7	17.2	23.5	26.4	27.9	26.1	21.7	14.6	7	3.8	华北
河南	宝丰	0	0.782435		12.09	28.1	4.20127	118.056	3.55	9.7067	22.921	123.894	1.16664	1.52	-1	2.7	10.8	16.7	23.2	25.7	27.1	25.6	21.1	14.6	7.2	4.2	华北
河南	安阳	0	0.770318		21.1	31.5	4.63191	145.905	3.39	10.3292	23.3109	129.98	1.10715	1.52	-3.6	1.4	11.2	16.7	22.3	26.6	27.9	26.6	21.7	14.2	5.7	2.7	华北
河南	遂平	0	0.858569	19989	11.22	28.6	4.90491	140.28	3.31	11.2334	27.4812	133.732	1.31099	1.46	-0.6	4.2	12	17.8	23.5	25.7	28	26.8	22.3	15.3	7.9	5.4	华北
河南	平舆	0	0.85751	12677	23.71	28.6	3.82929	109.518	3.35	10.2857	23.2721	144.981	1.03972	1.46	-0.7	3.5	10.8	16.8	22.4	25.3	27.9	26.5	21.9	15.3	7.6	5.2	华北
河南	辉县	0	0.782988	27914	8.98	30.1	7.03527	211.762	3.54	8.1519	27.7755	126.523	0.992236	1.46	-2.2	2.1	11.2	16.7	22.5	26.8	27.9	26.7	22	14.7	6.2	3.4	华北
河南	叶县	0	0.791618	16346	7.55	28.3	5.07674	143.672	3.61	8.74147	27.2636	136.445	1.12969	1.46	-0.9	3.5	11.4	17.1	23.3	25.7	27.4	26	21.5	14.8	7.6	4.8	华北
河南	唐河	0	0.732886	1529	12.3	27.9	4.22404	117.851	3.61	9.55389	26.2393	133.863	1.11559	1.46	-0.4	3.9	11.6	17.3	22.9	25.4	27.5	26.2	22	15.2	7.9	4.8	华北
河南	西峡	0	0.797235	34754	15.52	25.7	4.36932	112.291	3.48	9.78915	25.7935	127.317	1.17593	1.46	0.7	4.7	12.2	17.5	22.8	25	26.4	25.2	21.2	15.3	8.3	5.5	华北
河南	渑池	0	0.936709	44864	26.95	28.6	4.56004	130.417	3.48	10.2652	20.0398	107.093	1.40168	1.46	-2.8	1.2	9.8	15.1	21.9	24	25.8	23.7	19.5	12.4	5.5	2.6	华北
河南	鹿邑	0	0.880882	1563	7.96	28.9	4.2278	122.183	3.26	10.0139	15.7719	126.745	0.711786	1.71	-1.1	2.8	10.9	16.4	21.6	25.5	27.8	26.7	22	15.1	7.3	4.7	华北
河南	汝州	0	0.791458	27774	7.96	28	4.72738	132.367	3.94	7.36678	29.2864	127.121	1.02723	1.71	-0.6	3.6	11.9	17.4	23.7	26.2	27.4	25.9	21.5	14.6	7.6	4.7	华北
河南	濮阳	0	0.859238	18417	7.69	31.5	0	0	3.92	7.12458	27.6557	131.833	0.798922	1.65	-4	0.8	9.7	15.4	20.8	25.9	27.5	26.2	21.3	13.9	5.5	2.7	华北
河南	汤阴	0	0.84058	2575	14.23	31.6	4.73639	149.67	3.6	7.74021	30.4887	126.96	0.736877	1.65	-4.2	0.8	9.8	15.1	20.7	25.8	27.4	25.8	20.7	13.9	5.5	2.4	华北
河南	虞城	0	0.75	1342	5.12	30.1	4.12213	124.076	3.29	11.003	11.4016	128.396	0.858047	1.59	-2.2	2.3	10.3	16	21.2	25.8	27.9	26.5	21.5	14.6	6.6	3.9	华北
河南	信阳	0	0.703349		17.4	28.6	3.4627	99.0332	3.25	12.4846	19.2854	131.736	1.01529	1.59	-0.5	4.3	12.3	18	22.9	25.1	28.1	26.2	21.7	15.2	7.7	5.8	华北
河南	濮阳	0	0.760439		16.13	31.5	4.41972	139.221	3.7	7.60365	24.6052	129.913	0.875254	1.59	-4	0.8	9.7	15.4	20.8	25.9	27.5	26.2	21.3	13.9	5.5	2.7	华北
河南	兰考	0	0.785548	17429	9.18	30.8	7.16535	220.693	3.55	9.56159	21.1065	128.551	0.797206	1.72	-3.1	2.1	10.9	16.2	21.5	25.6	27.7	26	21.2	14.4	6.4	3.5	华北
河南	清丰	0	0.830424	1782	7.29	32	4.8664	155.725	3.73	7.78444	26.6375	124.403	0.614863	1.66	-4.5	0.5	9.4	15	20.5	26.2	27.5	26	21	13.7	5.3	2.5	华北
河南	三门	0	0.90799		29.01	28.9	0	0	3.34	10.1491	20.0791	110.344	1.59458	1.35	-1.7	2.7	11.5	16.3	23.1	25	27.2	24.8	20.6	13.7	6.5	2.7	华北
河南	淮阳	0	0.756421	1916	6.51	29.1	4.63959	135.012	3.56	8.85279	21.6868	125.736	0.808638	1.6	-1	3.6	11.7	16.8	22.1	25.6	28.1	26.7	21.8	15.1	7.5	4.9	华北
河南	中牟	0	0.874603	37675	8.61	29.9	5.63596	168.515	3.88	6.35145	30.9012	121.851	0.748186	1.6	-2.2	2.6	11.5	16.9	22.7	25.9	27.7	26.4	21.6	14.3	6.7	4	华北
河南	新安	0	0.893738	53956	18.18	28.6	4.05213	115.891	3.52	8.25851	19.2701	108.358	1.30128	1.6	-1.6	2.4	10.7	16.3	22.8	25.2	27	24.9	20.6	14	6.5	3.8	华北
河南	内乡	0	0.82359	1777	9.43	26.5	3.65417	96.8355	3.46	10.5321	27.331	127.945	1.14955	1.6	0.2	4	11.7	17	22.2	25.4	26.7	25.7	21.5	15.3	7.7	4.7	华北
河南	睢县	0	0.925926	1291	6.79	30	6.78264	203.479	3.3	10.273	14.7012	131.682	0.519481	1.6	-2.5	2.2	10.4	15.6	21	25.4	27.5	26.1	21.1	14.4	6.5	3.7	华北
河南	汝阳	0	0.816901	17539	10.87	27.5	5.31053	146.04	3.75	8.35467	24.2322	111.545	0.85887	1.85	-1.3	2.9	10.9	16.8	23.2	24.8	26.2	24.7	20.2	13.9	7.1	4.3	华北
河南	新蔡	0	0.887299	1987	8.77	28.5	3.59098	102.343	3.4	9.97868	20.028	128.897	1.32726	1.54	-0.4	3.9	11.1	16.8	22.4	25.4	28.1	26.9	22.1	15.8	8	5.7	华北
河南	孟津	0	0.831632	2586	10.78	28.8	5.2894	152.335	3.39	9.92907	22.5921	109.811	1.10736	1.54	-2.8	2	10.6	16.1	22.8	25.1	26	24.5	20.4	13.4	6.2	3.4	华北
河南	卫辉	0	0.819302	1633	16.89	30.3	7.03527	213.169	3.85	6.33798	30.5568	124.696	1.3401	1.54	-2.9	1.7	10.8	16	21.7	26	27.4	26.3	21.2	14.3	6	3.1	华北
河南	尉氏	0	0.870432	22483	6.51	29.9	5.56083	166.269	4.07	6.62231	35.1138	128.883	0.843237	1.54	-2.6	2.5	10.5	15.8	21.5	25.3	27.3	25.9	20.8	14.3	6.6	3.6	华北
河南	许昌	0	0.775641		25.01	29.3	4.79957	140.627	3.52	8.85811	25.662	127.218	1.07344	1.48	-1.9	2.9	10.9	16.4	22.4	25.6	27.4	26	21.5	14.4	6.9	4.2	华北
河南	郑州	0	0.726278		33.6	29.3	5.4721	160.332	3.15	16.5721	18.26	117.673	1.61032	1.17	-1.7	2.5	11.5	17.4	23.1	26.1	27.6	26.1	21.5	14.5	6.9	4.3	华北
河南	滑县	0	0.813899	11366	4.92	31.2	4.02594	125.609	3.57	8.32729	21.3818	131.246	0.893414	1.67	-3.6	1.3	10.7	16.1	21.9	26.2	27.6	26.2	21.2	13.9	5.7	2.9	华北
河南	郸城	0	0.841939	12591	7.82	28.9	4.63739	134.021	3.35	10.7297	16.1545	118.953	0.686527	1.67	-1	3.3	11.2	16.4	22	25.6	27.9	26.7	22	15.3	7.6	4.9	华北
河南	开封	0	0.88665	1825	4.57	30.3	6.66399	201.919	3.93	5.93111	28.818	131.154	0.806295	1.67	-2.7	2.2	11.2	16.4	21.8	25.5	27.6	26.3	21.6	14.3	6.4	3.5	华北
河南	伊川	0	0.787589	379	10.92	27.9	4.60292	128.422	4.12	6.0988	25.1549	107.097	1.00716	1.67	-0.9	3.3	12	17.6	23.6	25.5	27	25.4	21	14.4	7.4	4.5	华北
河南	灵宝	0	0.768595	45876	15.45	29.5	3.94837	116.477	3.62	7.34598	26.0818	113.68	1.49308	1.36	-2.2	2.2	11.3	16	22.6	24.3	27.3	24.5	20.1	13.2	5.9	2	华北
河南	鲁山	0	0.739369	9282	8.25	27.8	4.48569	124.702	3.64	10.8263	24.3479	112.633	1.3748	1.61	-0.8	3.1	11.3	17.2	23.2	25.5	27	25.5	21	14.6	7.5	4.4	华北
河南	桐柏	0	0.780303	2478	20.03	27.9	3.91386	109.197	3.36	10.779	17.7002	124.918	1.23457	1.61	-0.5	3.9	12	17.8	22.8	24.9	27.4	25.9	21.1	14.9	7.5	5.2	华北
河南	范县	0	0.849666	16998	8.97	31.9	3.10311	98.9891	3.61	8.69229	21.7467	133.621	0.878336	1.61	-4.5	0.7	10	15.4	20.4	25.9	27.4	25.6	20.7	13.8	5.6	2.6	华北
河南	禹州	0	0.754867	29555	14.61	28.6	4.32854	123.796	3.6	8.59866	27.1231	126.556	0.93226	1.61	-1.3	2.7	11.2	16.7	22.7	25.6	27.3	25.9	21.4	14.5	6.8	4.3	华北
河南	镇平	0	0.846283	1692	9.36	27.3	3.74517	102.243	3.6	9.70477	27.9892	137.118	1.11445	1.55	-0.4	3.3	10.7	16.6	22.2	25.3	26.9	25.9	21.5	15	7.3	4.1	华北
河南	焦作	0	0.723164		26.98	29.3	4.2125	123.426	3.89	5.62972	32.0199	119.286	1.22892	1.43	-1.3	3.6	12.6	18.2	23.9	26.8	28	26.8	22.4	15.2	7.2	4.8	华北
河南	沈丘	0	0.859286	11322	8.29	28.6	4.36239	124.764	3.52	9.33438	23.4636	129.061	0.808785	1.68	-0.8	3.4	10.9	16.2	21.8	25.5	27.8	26.6	21.8	15.2	7.6	5.1	华北
河南	宜阳	0	0.8125	2637	10.28	28.1	4.74622	133.369	3.86	6.60572	25.5056	113.695	1.0771	1.68	-1.1	3	11.3	16.9	23	25.1	27	25.1	20.8	14.3	7.1	4.4	华北
河南	民权	0	0.743888	14358	10.78	30.1	5.06539	152.468	3.32	9.99775	14.7741	128.945	0.733145	1.62	-2.7	2.1	10.6	15.7	21.3	25.6	27.4	26.2	21.3	14.5	6.4	3.7	华北
河南	修武	0	0.944444	31414	15.11	29.5	5.87392	173.281	4.05	4.55937	33.8999	128.769	0.913976	1.62	-2.2	2.5	10.7	16.2	22.1	26.3	27.3	25.9	21.6	14.5	6.3	3.4	华北
河南	洛宁	0	0.856322	22484	10.86	27.8	4.27088	118.73	3.63	8.03173	21.4197	113.27	1.54297	1.62	-1.6	2.4	10.9	16	21.6	23.5	26.2	23.9	19.7	13.3	6.5	3.6	华北
河南	新乡	0	0.984496	48261	5.11	30.3	6.1662	186.836	4.45	3.82381	43.5204	137.796	0.73694	1.62	-2.6	2	10.9	16.6	22	26.1	27.7	26.3	21.4	14.2	6.1	3.6	华北
河南	长垣	0	0.837616	17819	5.32	31.1	3.8201	118.805	3.91	6.07189	28.4836	140.409	0.941018	1.56	-3.3	1.8	11.1	16.6	22	26.2	27.8	26.3	21.8	14.3	6.4	3.4	华北
河南	襄城	0	0.737421	29449	13.73	29.1	5.78879	168.454	3.31	11.1453	20.4838	126.831	0.922433	1.56	-1.6	2.9	11.1	16.7	22.9	25.9	27.5	26.2	21.6	14.6	7.2	4.4	华北
河南	博爱	0	0.891496	37767	13.77	29.3	5.45228	159.752	4.11	4.73808	37.2357	124.369	1.10862	1.56	-1.6	2.8	11.6	17.2	23.3	26.6	27.7	26.2	22	14.7	6.8	4.1	华北
河南	南阳	0	0		0	27.4	3.70131	101.416	0	0	0	0	0	0	-0.2	4.3	12.3	17.4	22.8	25.4	27.2	26.3	21.8	15.1	7.4	4.6	华北
河南	商丘	0	0.800469		0	30	5.90828	177.248	0	0	0	0	0	0	-2.3	2.3	10.8	16.3	21.7	25.7	27.7	26.4	21.6	14.7	6.9	4.2	华北
河南	荥阳	0	0.836601		12.34	29.3	4.70668	137.906	3.48	9.57499	25.3015	109.223	1.14033	1.44	-1.8	2.7	11.7	17.2	23.3	26.2	27.5	25.8	21.4	14.4	7.1	4.4	华北
河南	永城	0	0.79735		13.46	28.1	4.0958	115.092	3.18	13.2087	14.5548	131.646	1.13887	1.63	-0.8	1.8	9.4	15.3	20.8	25.4	27.3	26.4	22.1	15.3	6.8	3.9	华北
河南	长葛	0	0.852033		17.42	29.4	6.62435	194.756	3.81	6.91534	32.4345	128.071	1.04403	1.51	-1.9	2.9	11.3	16.7	22.8	25.7	27.5	26.3	21.8	14.6	7.1	4.5	华北
河南	沁阳	0	0.835498		15.32	29.3	5.40851	158.469	3.94	4.99436	37.6399	110.15	1.06096	1.46	-1.8	3.2	11.8	17.3	23.4	26.3	27.5	26.2	21.9	14.7	6.7	4	华北
河南	舞阳	0	0.898601		12.64	28.6	4.70228	134.485	3.51	9.54672	28.1666	126.397	1.24394	1.4	-1.3	3.1	10.8	16.7	23.1	25.6	27.3	25.9	21.5	14.8	7.3	4.6	华北
河南	新郑	0	0.887059		22.24	29.2	5.54311	161.859	3.74	7.43477	28.2754	122.773	1.15814	1.34	-1.5	3.3	11.9	17.1	23.4	26.2	27.7	26.7	22.1	14.7	7.3	4.6	华北
河南	原阳	0	0.82906		4.6	30.4	6.45178	196.134	4.27	4.72817	36.4594	130.272	0.726171	1.67	-2.8	2.2	10.9	16.3	21.9	25.9	27.6	26.4	21.5	14.4	6.6	3.7	华北
河南	项城	0	0.769875		16.63	28.9	3.66788	106.002	3.55	9.21495	24.9518	131.086	0.816878	1.49	-0.5	4.2	12.1	17.4	22.8	26	28.4	27.1	22.3	15.6	8.1	5.4	华北
河南	鹤壁	0	0.786408		31.51		3.49639		3.84	6.28116	27.7297	126.24	1.24174	1.53													华北
河南	周口	0	0.783505		10.59		5.865		3.48	9.25454	21.3114	126.82	0.806228	1.61													华北
河南	商水	0	0.80776	1344	4.13		3.77785		3.53	9.18516	24.0453	131.727	0.818398	1.62													华北
黑龙江	大庆	0	0.698582		49.91		6.24362		2.86	9.97942	12.6179	108.011	3.06426	1.14													东北
黑龙江	黑河	0	0.761364		54.67		0		2.59	15.6607	8.90287	108.018	2.61331	1.25													东北
黑龙江	牡丹	0	0.70482		53.48	43.2	4.4329	191.501	2.82	12.6561	11.8433	106.278	3.99644	1.14	-19.7	-14.1	-2.5	6.5	15.2	21.7	23.5	23.2	15.4	5.5	-7	-18.1	东北
黑龙江	鹤岗	0	0.778351		78.59	40.7	11.0671	450.43	2.61	13.3644	8.11777	108.403	4.25003	1.07	-17.9	-12.7	-5	5.3	13.9	20.5	22.8	22.1	16.1	3.8	-8.6	-18.6	东北
黑龙江	伊春	0	0.804878		86.23	45.7	12.352	564.485	2.45	17.234	7.2093	105.977	4.69921	1.08	-23.3	-17.1	-6.2	4.6	12.6	18.8	21.6	20.8	13.7	2.8	-11.1	-22.7	东北
黑龙江	绥芬	0	0.923077	67988	57.43	41.7	7.85714	327.643	2.77	9.9807	7.86444	115.715	2.62926	1.07	-18.6	-13.9	-4.5	4.2	12.3	18.1	20.9	20.9	13.4	4.4	-7.7	-17.1	东北
黑龙江	望奎	0	0.723745	781	16.92	46.7	8.5338	398.529	3.37	7.67339	23.862	113.255	2.44014	1.25	-22.9	-17.3	-4.7	5.9	15.7	22.8	23.8	22.4	15.9	4.1	-9.8	-20.8	东北
黑龙江	密山	0	0.710744	2154	39.68	41.6	16.4484	684.255	2.75	13.6876	12.887	109.732	2.99679	1.25	-18.6	-13.7	-4	5	13.9	21	23	22.3	15.6	5	-7.1	-18.5	东北
黑龙江	铁力	0	0.68082	12627	73.87	46.1	8.73548	402.706	2.52	16.8975	8.57926	106.757	3.56283	1.19	-23.2	-18.5	-6	5.1	14.4	21	22.9	22	15.2	3.6	-10.2	-21.7	东北
黑龙江	林甸	0	0.752988	15285	20.39	45.7	10.1761	465.046	2.82	9.93989	10.5004	102.329	1.65201	1.38	-21.1	-15.6	-4.2	6.4	16.5	23.1	24.6	22.9	16.7	4.5	-9.7	-20.7	东北
黑龙江	明水	0	0.757054	6787	20.73	44.8	7.79668	349.291	3.14	8.40246	15.672	119.03	2.70443	1.38	-21	-16.2	-5.2	5.7	15.7	22.9	23.8	22.1	15.9	3.5	-10.4	-21.6	东北
黑龙江	逊克	0	0.781457	1563	42.93	47.2	20.0994	948.692	2.66	13.3363	9.15895	104.686	2.43457	1.32	-24.6	-18.7	-8.6	5.1	14.3	21.4	22.6	22.4	15.5	2.4	-13.7	-26	东北
黑龙江	克东	0	0.734024	8551	19.2	45.5	8.71667	396.608	2.93	12.1639	16.6454	109.703	2.15165	1.45	-22.4	-17.2	-6.6	5.1	14.8	22.2	23.1	22	16	2.8	-11.1	-22.1	东北
黑龙江	富裕	0	0.704546	12594	36.15	45.2	9.94839	449.667	2.79	12.5967	12.1064	112.022	2.17522	1.33	-21.3	-15.9	-4.8	6	15.7	22.8	23.9	22.3	15.8	4	-10.4	-21.5	东北
黑龙江	桦南	0	0.67129	12544	32.53	43.4	8.06524	350.031	3.08	10.5076	16.1651	118.069	3.71418	1.27	-19.7	-14.4	-4.6	5	14.5	21.4	23.7	22.4	16	4.7	-7.6	-18.5	东北
黑龙江	庆安	0	0.713287	9522	22.38	46.6	7.96478	371.159	3.21	7.77607	20.6464	117.825	2.38444	1.21	-23.2	-17.7	-5.6	5.5	14.9	22	23.4	22.5	16.1	4	-9.8	-21.3	东北
黑龙江	巴彦	0	0.701493	12725	17.2	46.3	11.0436	511.32	3.31	8.29805	22.4976	118.507	1.99746	1.4	-22.8	-17.7	-4.5	5.6	15.4	22.4	23.5	22.3	15.9	4.5	-9.2	-21.4	东北
黑龙江	宾县	0	0.678401	243	17.15	43.9	8.03955	352.936	3.07	10.562	19.1391	114.48	2.01326	1.34	-19.4	-14.1	-2.9	6.6	15.8	23.1	24.5	22.7	16.8	6	-7	-18.3	东北
黑龙江	宝清	0	0.754531	2386	41.55	43.3	18.593	805.077	2.82	10.9773	11.7517	109.741	2.46933	1.34	-20.2	-14.4	-4.5	5.5	14.6	21.5	23.1	22.6	16.1	5.7	-6.8	-17.8	东北
黑龙江	拜泉	0	0.717574	8138	14.22	47.3	15.0163	710.27	3.37	9.67328	21.4733	112.053	2.31569	1.34	-23.7	-19.2	-6.5	5.1	14.9	22	23.6	22.1	15.6	3.1	-10.9	-22.3	东北
黑龙江	孙吴	0	0.820652	7399	39.87	48.4	14.2574	690.058	2.6	14.7893	6.76729	95.7592	2.41593	1.34	-25.5	-20.6	-9.4	3.5	12.7	19.7	21.1	20.3	13.3	1.6	-13.7	-25.3	东北
黑龙江	呼玛	0	0.765957	18631	48.97	49.2	11.6135	571.382	2.54	16.4942	7.51176	106.935	2.94118	1.28	-26	-20.7	-9.4	3.9	13.2	20.1	20.8	20.3	13.4	0	-18.8	-28.9	东北
黑龙江	林口	0	0.69637	15862	29.49	44.3	7.76707	344.081	3.01	12.5213	15.686	106.966	3.74165	1.28	-21.3	-16	-4	5.2	14	20.6	23	22	14.7	5	-7.5	-19.2	东北
黑龙江	双鸭	0	0.691824		62.1	42.6	8.87868	378.232	2.63	13.5634	8.81498	108.693	3.61539	1.22	-18.8	-13.2	-4.4	5.6	14.8	21.5	23.8	22.8	16.4	5.1	-7.2	-18	东北
黑龙江	双城	0	0.706475	3185	24.37	45	9.0703	408.164	3.18	10.0689	21.4122	115.71	2.95196	1.22	-20.2	-15.2	-2.5	6.7	16.3	23.4	24.8	23.4	17.4	5.5	-7.7	-18.6	东北
黑龙江	青冈	0	0.694149	5817	19.81	46	9.5315	438.449	3.25	8.63342	17.961	119.08	3.04221	1.22	-21.7	-16.5	-4.4	5.9	15.5	22.7	24.3	22.5	16.8	4.2	-9.5	-20.3	东北
黑龙江	鸡西	0	0.710526		62	41.2	4.26029	175.524	2.56	16.8351	8.90534	108.274	4.4974	1.16	-18	-13.3	-3.5	5.3	14.5	21.3	23.2	22.3	15.4	5.2	-6.6	-17.5	东北
黑龙江	兰西	0	0.759644	531	16.08	45	9.0116	405.522	3.23	8.94367	23.6806	124.262	1.85905	1.41	-20.5	-15.4	-3.2	6.5	16	23.3	24.5	22.9	16.9	5	-8.5	-19.4	东北
黑龙江	集贤	0	0.751503	2913	38.9	43.3	15.3272	663.67	2.8	10.5965	12.958	110.963	2.68642	1.35	-19.4	-14	-4.6	5.7	14.9	21.7	23.9	23	16.4	5.2	-7	-18.4	东北
黑龙江	延寿	0	0.740837	12227	28.25	44.2	8.67555	383.459	3	10.8645	15.4364	113.692	2.85109	1.35	-21.2	-16.6	-3.7	5.8	14.7	21.2	23	22.2	15.3	4.7	-8.7	-20.8	东北
黑龙江	肇州	0	0.746434	1734	19.55	46	9.15836	421.285	3.22	7.61028	20.9607	113.64	2.34995	1.35	-20.8	-16	-2.8	6.8	16.5	23.3	25.2	22.9	16.9	5.4	-8.5	-19.5	东北
黑龙江	肇源	0	0.690544	18694	24.27	45.7	8.08417	369.447	3.11	9.04718	18.2853	112.176	2.19261	1.35	-20.5	-15.3	-2.5	6.9	16.5	23.3	25.2	23.1	17.1	5.5	-8.3	-19.5	东北
黑龙江	通河	0	0.737101	15516	48.35	45.6	8.19718	373.791	2.9	8.73691	14.6199	110.761	3.15505	1.29	-22.6	-17.8	-4.8	5.4	14.5	21.4	23	22.3	15.2	4.3	-8.8	-20.8	东北
黑龙江	齐齐	0	0.75		39.15	44.7	5.30722	237.233	2.9	12.4344	14.813	108.74	3.13636	1.23	-19.7	-13.6	-3.3	7	16.8	23.4	25	23.2	17.2	4.7	-9.1	-20	东北
黑龙江	肇东	0	0.702738	31962	32.1	45.6	9.52753	434.456	3.4	7.15003	24.0316	116.877	2.87405	1.23	-20.7	-15.4	-2.9	6.8	16.4	23.5	24.9	23.4	17.1	5.4	-8.3	-19.2	东北
黑龙江	北安	0	0.695598	11844	56.66	47.5	14.0268	666.271	2.56	18.7299	9.83788	108.105	2.87029	1.23	-24.9	-20.1	-8.1	4.4	13.9	20.9	22.6	21.6	14.6	2	-12.7	-24.1	东北
黑龙江	尚志	0	0.705036	26266	39.94	44.1	5.63061	248.31	3.03	10.1154	15.2374	113.564	2.90615	1.23	-21.2	-16.6	-3.7	5.5	14.5	21.2	22.9	22.2	15.3	4.7	-8.8	-20.9	东北
黑龙江	依安	0	0.696078	9658	18.54	46.2	13.8249	638.709	3.24	9.59665	19.838	107.693	2.98578	1.23	-22.1	-17.1	-6.1	5.7	15.7	23.1	24.1	22.7	16.3	3.3	-10.7	-21.4	东北
黑龙江	木兰	0	0.732998	15879	22.83	47.1	8.27949	389.964	3.12	11.8151	17.8639	112.535	3.35106	1.23	-23	-18.1	-4.4	5.9	15.3	22	24.1	22.7	15.9	4.8	-8.5	-21.1	东北
黑龙江	萝北	0	0.696532	22985	70.88	44	20.6961	910.629	2.51	13.7645	6.97473	102.122	3.12783	1.17	-21.7	-15.6	-5.8	5.3	13.7	20.2	22.3	22.1	15.7	3.7	-9.4	-20.2	东北
黑龙江	佳木	0	0.742038		51	44.3	6.11299	270.806	2.8	12.4157	11.9877	112.789	3.94873	1.17	-20.3	-14.2	-4.4	5.7	14.9	21.7	24	22.6	16	4.8	-7.8	-19	东北
黑龙江	嘉荫	0	0.80597	25415	48.91	50.2	12.7014	637.612	2.62	11.996	9.62314	109.519	3.01444	1.42	-27.8	-23.2	-9.7	4.7	13.8	19.4	22.4	21.6	14.9	3	-12.4	-25.4	东北
黑龙江	勃利	0	0.774087	18877	29.41	42.5	7.88478	335.103	2.7	16.2586	12.9719	110.544	4.07958	1.36	-18.7	-12.7	-3.4	5.5	14.6	21.4	23.8	22.6	15.9	5.7	-6.6	-17.3	东北
黑龙江	龙江	0	0.670665	114	18.91	43.2	9.33375	403.218	3	10.664	16.4515	108.304	2.59823	1.36	-18.7	-12.6	-2.8	6.8	16.6	23.1	24.5	22.3	16.9	4.6	-9	-19.8	东北
黑龙江	绥滨	0	0.834533	18547	49.12	44.1	18.0288	795.072	2.7	9.32063	8.76146	112.35	2.49562	1.36	-20.9	-15.5	-5.9	5.3	14.5	20.9	23.2	23	16.6	4.7	-8.5	-19.7	东北
黑龙江	哈尔	0	0.696275		50.92	44.9	3.72019	167.037	2.89	13.3694	15.201	112.462	3.7869	1.05	-20	-14.5	-2.3	7.1	16.2	23.5	24.9	23.2	17	5.9	-7.3	-18.4	东北
黑龙江	东宁	0	0.67767	43271	44.04	39.1	10.369	405.428	2.64	12.5541	7.24546	101.267	3.08864	1.3	-16.2	-10.4	-1.4	6.9	14.2	20.7	22.9	23.4	16.7	7.1	-5.1	-15.1	东北
黑龙江	依兰	0	0.707364	2572	34.12	43.4	9.07597	393.897	2.86	13.2868	13.5946	111.196	4.82708	1.3	-19.8	-14.3	-4.1	5.6	14.7	21.4	23.6	22.2	15.5	4.7	-7.6	-19.1	东北
黑龙江	汤原	0	0.720082	15853	43.06	44.7	10.2045	456.14	2.59	17.0252	10.1951	109.637	4.48651	1.3	-21.5	-15.5	-4.8	5.3	14.3	21.2	23.2	22.2	15.3	4.1	-8.4	-19.6	东北
黑龙江	绥棱	0	0.690909		36.4	46.7	9.14295	426.976	2.88	15.6939	14.9855	113.415	2.88672	1.24	-23.8	-18.6	-5.9	5.4	14.9	21.7	22.9	22	15.6	3.5	-11	-22.5	东北
黑龙江	安达	0	0.694861	38669	36.06	46.2	7.12606	329.224	2.86	10.7055	12.1439	107.31	2.7569	1.24	-21.2	-15.8	-3.2	6.7	16.4	23.4	25	22.9	16.8	4.9	-8.9	-20.1	东北
黑龙江	塔河	0	0.722091	16583	87.46	50.5	0	0	2.62	18.3013	11.3606	126.301	5.9187	1.18	-25	-22.6	-10.8	1.6	10.3	16.7	18.5	17.6	10.7	-3.2	-21.4	-29.7	东北
黑龙江	克山	0	0.705514	8338	23.56	46.9	10.8219	507.548	3.05	10.8568	17.2305	112.683	1.85726	1.37	-23.5	-18.4	-6.7	5.3	15.1	22.4	23.4	22.1	15.6	2.9	-11.3	-22.4	东北
黑龙江	甘南	0	0.73259	11984	34.18	42.7	14.6088	623.797	2.92	10.7316	13.1319	107.801	2.47923	1.37	-19	-13	-3.6	6.3	15.7	22.7	23.7	22.1	15.5	3.9	-9.9	-20	东北
黑龙江	富锦	0	0.662963	2322	42.14	44	14.822	652.166	2.81	10.5217	11.5298	112.391	3.21137	1.31	-21.1	-15.9	-6.1	5.2	14.3	20.5	22.9	22.4	16	4.4	-9	-19.9	东北
黑龙江	阿城	0	0.697015		0	44.9	8.37045	375.833	0	0	0	0	0	0	-20.7	-16.3	-3	6.4	15.7	22.6	24.2	22.9	16.6	5.2	-7.8	-19.1	东北
黑龙江	宁安	0	0.78125		32.73	44	8.64615	380.431	2.89	12.188	13.8677	106.045	3.56658	1.25	-21.3	-15.8	-2.6	6.3	14.7	20.7	22.7	22.6	15	5.8	-7.3	-19	东北
黑龙江	五常	0	0.727949		26.51	44.2	6.19472	273.807	3.31	8.24021	22.8064	120.288	3.00157	1.27	-20.2	-15.7	-2.7	6.3	15.8	22.2	24	23.1	16.8	5.4	-7.5	-18.7	东北
黑龙江	海伦	0	0.733191		20.13	45.9	9.62829	441.939	3.25	10.3797	22.4536	110.287	2.99078	1.29	-22.8	-18.1	-6.1	5.2	14.9	22.1	23.1	22.1	15.8	3.3	-10.9	-21.8	东北
黑龙江	呼兰	0	0.701449		43.61	44.9	9.32495	418.69	2.87	14.8034	15.7793	107.426	4.23337	1.17	-20.1	-14.6	-2.7	7	16.4	23.7	24.8	23.5	17.3	5.6	-7.6	-18.7	东北
黑龙江	讷河	0	0.674711		24.09	46	11.6337	535.15	2.89	13.4973	16.4385	108.033	1.5546	1.42	-22.9	-18	-6.3	5.2	14.9	22.2	23.1	22	15.2	2.9	-12.4	-23.4	东北
黑龙江	嫩江	0	0.718225	21219	54.03	47.8	20.1574	963.524	2.62	13.9218	8.60932	106.004	2.33198	1.3	-25.7	-21.2	-7.8	4.4	13.8	21.2	22.1	20.8	14.3	2	-15.8	-26.6	东北
黑龙江	穆棱	0	0.668508		42.8	44.4	8.74485	388.271	3.07	11.086	12.4369	105.077	3.31782	1.24	-21.5	-15.4	-3.3	5.6	14.4	20.8	22.9	22.3	14.6	5.2	-7.6	-18.8	东北
黑龙江	虎林	0	0.692507		59.56	42.8	29.5292	1263.85	2.45	17.6833	6.66476	107.073	2.99332	1.18	-20	-15.2	-4.8	5	14.2	20.5	22.8	22.6	16	5.5	-7.1	-18.9	东北
湖北	武汉	68.7711	0.638933		58.26	28.4	6.41938	182.31	2.78	16.9202	13.5257	119.573	2.50365	0.98	2.7	6.1	13.7	18.8	24.3	27.3	31.1	28.7	24.4	17.7	9.9	7.5	长江流域
湖北	竹溪	10.7227	0.6698	1756	13.16	24.1	4.51382	108.783	3.44	10.8278	22.4106	112.942	1.37429	1.5	1.6	4	10.4	16	21.1	23.6	25.7	24.1	19.5	14.6	7.9	4.9	长江流域
湖北	嘉鱼	76.8031	0.780488	2878	28.68	27.7	7.29746	202.14	3.32	10.6838	22.3218	136.628	1.64304	1.5	3.1	6.1	13.3	18.3	24	27.2	30.8	28.5	24.2	17.8	10.1	7.6	华南
湖北	钟祥	40.3033	0.686512	19585	22.1	26.8	7.29128	195.406	3.58	6.65166	34.2496	109.628	1.10878	1.32	1.7	6	13.2	17.9	23.3	26.2	28.5	27.2	22.9	16.4	9.3	6.1	长江流域
湖北	应城	77.3111	0.76993	2174	24.25	27.5	5.63204	154.881	3.13	12.6161	19.8228	129.631	1.26768	1.51	1.7	5.4	12.7	17.7	23.2	26.2	29.2	27.3	23	16.7	8.7	6.3	长江流域
湖北	利川	25.3247	0.771967	7844	11.21	20.7	4.3886	90.844	3.09	14.5988	18.9853	113.579	1.25018	1.76	2.2	2.7	7.8	13.2	18.2	20	22.9	22	17.6	14.2	7.1	4.4	长江流域
湖北	洪湖	75.1861	0.703116	12512	19.37	27.6	5.88445	162.411	3.66	7.18819	29.0429	147.592	1.17223	1.45	3.2	6.4	13.4	18.2	23.9	27.2	30.8	28.4	24	17.9	10.3	7.7	长江流域
湖北	天门	45.2603	0.724058	15732	16.84	27.1	4.10994	111.38	3.56	8.36657	31.0285	139.913	0.900999	1.45	2.6	6.1	13.3	18	23.7	26.7	29.7	27.9	23.5	17.1	9.7	7	长江流域
湖北	南漳	28.7775	0.650649	1689	20.82	26.3	5.80041	152.551	0.147917	11.0169	27.8369	106.101	1.18866	1.39	1.4	5	12.6	18	23	25.5	27.7	26.8	22	15.8	8.5	5.3	长江流域
湖北	兴山	9.88578	0.769709	2552	25.43	22.5	5.36752	120.769	2.89	16.4283	19.5684	103.971	1.41984	1.33	4.8	6.8	12.8	18.6	22.8	24.9	27.3	26	21.8	17.3	10.4	7.8	长江流域
湖北	黄石	69.9064	0.675462		37.18	27.4	2.51818	68.9982	3.38	10.4514	20.6246	139.147	2.03887	1.52	3.7	6.3	13.3	18.6	24.1	27	31.1	28.9	24.7	18.7	10.5	7.9	长江流域
湖北	宜昌	28.6509	0.641222		33.49	25	3.14732	78.683	2.91	12.6903	19.7036	106.285	1.90669	1.21	3.5	6.6	13.3	18.2	23.9	26	28.5	27.1	22.8	17.3	10.2	8	长江流域
湖北	枣阳	36.8709	0.684044	2735	15.4	27.2	5.87805	159.883	3.29	11.357	20.8798	120.505	0.946687	1.46	0.7	5.1	13	18.1	23.1	25.8	27.9	26.8	22.2	15.9	8.6	5.7	长江流域
湖北	武穴	82.604	0.763655	18486	20.27	27.1	5.58638	151.391	3.61	9.61877	27.7104	144.999	1.20623	1.65	3.9	5.9	12.8	18.1	23.8	26.9	31	28.7	24.5	19	11	8.3	长江流域
湖北	公安	73.4608	0.627306	1177	16.53	26.4	4.63908	122.472	3.45	8.18173	31.3228	106.763	2.15115	1.34	2.9	6.4	13.2	17.8	23.4	26.6	29.3	27.4	23.1	17.3	10.3	7.1	长江流域
湖北	石首	77.308	0.745475	13994	22.45	26.7	4.95483	132.294	3.43	9.49479	28.6889	111.072	2.09845	1.34	2.8	6.1	13.2	17.5	23.2	26.5	29.5	27.8	23.2	17.4	9.9	7	长江流域
湖北	京山	61.3158	0.674757	25711	25.31	26.6	7.74111	205.913	3.13	10.1746	21.6525	112.128	1.454	1.34	2.6	6.1	13.4	18.3	23.7	26.5	29.2	27.8	23.6	16.9	9.4	6.9	长江流域
湖北	长阳	5.60802	0.748988		14.54	24.3	6.62234	160.923	3.08	12.0732	22.4691	105.913	1.50027	1.34	3.5	6.3	12.5	17.4	23.1	25.3	27.8	26.3	22	16.8	9.8	7.9	长江流域
湖北	黄梅	69.2994	0.817238		15.8	26.5	5.95559	157.823	3.7	8.28546	30.7653	142.853	1.00785	1.59	4	5.7	12.6	17.9	23.6	26.3	30.5	28.3	24.4	19.1	11.1	8.4	华南
湖北	秭归	10.4731	0.77172	14239	18.76	24	5.61544	134.77	2.93	13.4766	19.4576	110.158	1.19393	1.28	3.4	6	12.6	17.7	23.3	25	27.4	26.1	21.7	17	9.9	7.9	长江流域
湖北	浠水	77.2263	0.736122	11835	16.69	27.2	6.54645	178.063	3.26	13.4504	25.7416	131.106	1.0816	1.53	3.7	6.2	13.2	18.4	24.1	26.7	30.9	28.8	24.8	18.8	10.6	8	长江流域
湖北	大悟	57.3756	0.716123	11553	16.34	28.1	6.30374	177.135	3.56	10.5672	22.2386	119.359	0.803331	1.53	0.5	4.5	12.4	17.6	22.9	25.6	28.6	26.7	22.2	15.8	7.7	5.7	长江流域
湖北	通城	84.4064	0.937073	15717	17.66	25.8	7.13062	183.97	3.42	10.6796	26.5515	121.058	1.36998	1.78	4	6	12.8	18	23.3	26.1	29.8	27.8	23.6	18.2	10.1	7.5	长江流域
湖北	郧西	3.39827	0.778831	7599	10.71	25.5	4.49638	114.658	3.47	10.8408	24.5442	113.64	0.819323	1.47	1.4	4.5	12.4	18	23.1	24.8	26.9	25.4	20.7	15.2	8.5	5.3	华南
湖北	孝感	64.7776	0.79661		22.89	27.4	5.33162	146.086	3.35	11.3797	22.8764	135.571	1.04122	1.47	2.1	5.6	12.8	17.8	23.2	26.2	29.5	27.4	23.2	16.9	8.9	6.5	华南
湖北	随州	47.1633	0.63835		19.06	27.5	0	0	3.28	10.2202	22.6136	119.754	0.829105	1.47	1	4.9	12.7	17.7	22.8	26	28.5	27.1	22.6	16.2	8.3	5.7	长江流域
湖北	英山	52.6625	0.765328	13273	21.02	25.8	4.98843	128.701	3.03	14.6351	22.409	118.557	1.17102	1.41	3.5	5.5	12	17.5	22.8	25.6	29.3	27.9	23.4	18	9.9	7.3	长江流域
湖北	远安	40.9295	0.789976	39295	23.73	25.2	7.39202	186.279	2.78	14.017	17.214	103.169	1.83865	1.35	2.9	5.9	12.6	17.8	23.1	25.7	28.1	26.7	22.3	16.6	9.2	6.8	长江流域
湖北	潜江	52.2196	0.721079	3858	28.29	27.2	5.89955	160.468	3.34	9.63188	27.4103	113.54	1.5476	1.35	2.4	6.1	13.3	17.8	23.5	26.8	29.6	28	23.5	17.3	9.9	7.1	长江流域
湖北	广水	52.9974	0.719431	16955	18.22	27.8	4.98843	138.678	3.36	10.5872	24.1772	126.321	0.766445	1.6	1.3	5.2	13	18	23.4	26.1	29.1	27.5	23.2	16.4	8.3	6.1	长江流域
湖北	红安	76.4362	0.849206	1841	16.71	27.8	7.07678	196.735	3.2	11.5072	18.1314	135.456	0.716871	1.6	1.3	5	12.3	17.6	22.9	25.6	29.1	27.5	23.1	16.6	8.4	6.1	长江流域
湖北	鄂州	68.1465	0.937838		35.35	27.6	5.33162	147.153	3.28	11.5734	19.0772	140.341	1.26943	1.48	3.3	5.9	13	18.2	23.9	26.6	30.9	28.5	24.4	18.1	10.1	7.7	长江流域
湖北	安陆	53.9436	0.714916	16171	22.45	27.9	5.48461	153.021	3.18	9.99176	21.9175	126.672	0.822338	1.48	1.3	5.4	12.9	18	23.3	26.4	29.2	27.3	23.2	16.6	8.7	6.3	长江流域
湖北	保康	8.19521	0.691919	16657	17.73	24.9	5.3035	132.057	3.19	11.7435	25.585	104.432	1.2518	1.42	1.6	4.9	12.4	17.7	22.2	24	26.5	25.1	20.3	15.3	8.4	5.8	长江流域
湖北	宣恩	20.3809	0.792592	9366	11.56	21.7	5.2166	113.2	3.16	14.7508	22.1003	113.774	1.4377	1.67	4.7	5.7	11	16	21	23.1	26.4	25.3	20.6	17	10	6.9	长江流域
湖北	蕲春	74.1505	0.776416	12454	15.35	27.4	6.42754	176.115	3.22	13.2381	21.6518	130.444	1.26214	1.61	3.6	5.7	12.7	18	23.8	26.4	31	28.5	24.3	18.5	10.4	7.9	长江流域
湖北	咸宁	67.145	0.699588		27.24	27.5	6.24935	171.857	3.37	11.5126	21.7766	128.618	1.34348	1.61	3.4	6	13.1	18.1	23.8	27	30.9	28.2	24	17.9	9.9	7.7	长江流域
湖北	荆门	64.6679	0.718644		27.01	26.7	7.29128	194.677	3.24	9.39175	25.793	109.807	1.43598	1.3	2	6.1	13.6	18.2	23.6	25.9	28.7	27.1	22.5	16.1	9.3	6.3	长江流域
湖北	仙桃	68.3586	0.654427	24166	22.02	27.4	5.23162	143.346	3.21	10.3912	23.3699	150.017	0.911324	1.55	2.5	6	13.3	18.1	23.6	26.9	29.9	27.9	23.5	17.2	9.7	7.3	长江流域
湖北	竹山	8.85433	0.642169	8529	11.11	24.5	4.75929	116.603	3.38	10.134	22.4907	120.438	0.93646	1.55	2.5	5.4	12.5	18.1	22.4	24.3	27	25.6	20.8	15.6	8.8	5.8	长江流域
湖北	阳新	59.0559	0.810108	1356	15.7	27.3	5.0172	136.97	3.72	8.5857	23.671	135.808	1.14085	1.8	3.9	5.9	12.8	18.1	23.8	26.8	31.2	28.7	24.5	18.7	10.8	8	长江流域
湖北	当阳	56.2234	0.744627	34792	22.04	25.5	8.1558	207.973	3.02	9.0181	21.5549	106.094	1.49039	1.24	2.9	6.2	12.7	17.7	23.3	25.9	28.4	27.1	22.8	16.8	9.5	6.6	长江流域
湖北	罗田	54.3922	0.814815	11537	15.22	26.3	5.54901	145.939	3.37	11.861	25.3916	131.374	1.07924	1.49	3.3	5.4	12.1	17.6	22.8	25.7	29.6	28	23.5	17.9	9.8	7.1	华南
湖北	通山	39.5491	0.905274	12531	23.48	25.9	4.71475	122.112	3.58	11.1945	22.4495	131.136	1.79713	1.74	3.9	6	12.5	17.8	23.4	26.3	29.8	27.6	23.4	18	10	7.4	华南
湖北	老河口	33.1935	0.737991	23256	29.4	26.3	0	0	3.58	8.00881	26.7769	113.512	1.03766	1.43	1.2	5.2	12.8	17.8	23	25.7	27.5	26.5	22.1	15.9	8.6	5.9	长江流域
湖北	云梦	69.9477	0.79908	2155	19.51	27.6	5.17388	142.799	3.52	8.6471	27.9302	138.27	1.39207	1.43	1.8	5.6	12.9	17.9	23.4	26.3	29.4	27.4	23.2	16.8	9	6.4	长江流域
湖北	谷城	33.5578	0.691207	21953	27.22	26.2	4.53277	118.759	3.21	11.5624	24.1792	109.26	0.97815	1.43	1.5	5.4	13.2	18.2	23.4	25.8	27.7	26.4	22.1	15.8	8.8	6	长江流域
湖北	监利	84.5607	0.747679	1272	18.71	27.3	5.28976	144.41	3.48	9.73835	26.9561	153.117	1.18398	1.68	2.7	6.1	13.2	17.8	23.6	26.7	30	27.8	23.5	17.4	9.9	7.3	长江流域
湖北	咸丰	26.3774	1	1134	11.08	21.8	6.41826	139.918	3	14.7722	19.7785	112.309	1.43571	1.68	3	3.7	9.2	13.9	19.4	21.4	24.8	23.2	18.8	15.3	8.2	5.7	长江流域
湖北	崇阳	60.1796	0.785137	14146	14.67	26.3	5.68275	149.456	3.58	9.45378	26.8663	118.524	0.030681	1.68	3.9	6.2	12.8	18.1	23.5	26.4	30.2	28.1	23.9	18.2	10.2	7.4	长江流域
湖北	五峰	1.78799	0.93458		12.37	22.4	6.59086	147.635	3	12.963	21.8786	103.26	1.94413	1.37	2.5	4.4	10.1	15.1	20.1	22.4	24.9	23.6	19.5	15.6	8.3	5.9	长江流域
湖北	恩施	16.2324	0	1155	22.36	21.6	0	0	2.98	14.2073	20.4015	105.207	1.49946	1.37	5	6.3	11.5	16.9	21.7	23.6	26.6	25.8	21.3	17.2	10.2	6.7	长江流域
湖北	麻城	62.7732	0.689208	12452	21.74	27.7	5.58638	154.743	2.88	14.5615	18.8294	132.556	0.68381	1.56	2.5	5.7	13	18.2	23.4	26.6	30.2	28.4	23.9	17.6	9.5	7	长江流域
湖北	汉川	66.1113	0.713002		20.05	27.9	3.79596	105.907	3.59	9.30381	26.1856	150.447	0.93598	1.5	1.9	5.5	12.9	18	23.5	26.5	29.8	27.7	23.5	17	9	6.7	长江流域
湖北	新洲	68.3081	0.722721		22.67	27.4	5.17101	141.686	3.39	10.4652	23.3524	132.466	0.898033	1.44	2.4	5.6	12.5	17.9	23.3	26.3	29.8	28.3	23.8	17.4	9.3	6.9	长江流域
湖北	宜城	51.3689	0.782322		22.26	26.2	8.72034	228.473	3.42	7.93467	28.6375	110.145	1.06971	1.39	1.3	5.5	13	17.7	22.8	25.4	27.5	26.6	22.2	15.9	8.8	5.6	长江流域
湖北	襄阳	35.9879	0.799186		14.15	26.7	5.43633	145.15	3.57	8.62127	26.6749	120.621	0.97429	1.52	1.2	5.6	13.3	18.1	23.3	25.8	27.9	27.1	22.4	16	8.9	5.7	长江流域
湖北	松滋	57.4475	0.662684		21.09	26.4	7.97306	210.489	3.33	8.75103	33.6906	105.275	1.93724	1.28	3	6.4	13.4	17.9	23.5	26.4	29.4	27.6	23.2	17.2	10.2	7.3	长江流域
湖北	建始	6.31195	0.712676		11.42	21.5	7.00237	150.551	3.08	12.028	24.6194	105.314	1.35478	1.54	4.2	5.7	10.8	16.1	20.8	22.9	25.7	25	20.7	16.4	9.5	6.2	长江流域
湖北	黄陂	80.0855	0.729951		18.74	27.3	6.21947	169.791	3.14	13.4344	18.6628	119.708	1.08537	1.42	2.2	5.5	12.5	17.7	23.1	26	29.5	27.8	23.4	16.9	9	6.7	长江流域
湖北	巴东	3.13748	0.747968		13.76	22.8	6.24345	142.351	2.74	17.3149	15.9237	106.77	1.24828	1.55	5	7.3	13.2	18.8	23.3	25.1	27.8	27	22.2	17.6	10.9	8	长江流域
湖北	宜昌	28.6509	0.732194		24.38	25	5.51351	137.838	2.92	12.6739	19.1498	105.389	1.54024	1.24	3.5	6.6	13.3	18.2	23.9	26	28.5	27.1	22.8	17.3	10.2	8	长江流域
湖北	房县	11.649	0.622177	8792	14.03	24.8	5.15214	127.773	3.19	12.2296	21.3093	112.712	1.10728	1.59	1.1	4.2	11.1	16.6	20.9	23.4	25.9	24.4	19.5	14.6	7.8	4.9	长江流域
湖北	郧县	7.78161	0.705271	7737	16.58		4.40738		3.48	10.6992	22.5671	116.525	0.862553	1.54													长江流域
湖北	丹江	12.8976	0.709066	1992	33.07		4.18517		3	14.4159	15.6253	113.32	1.49346	1.42													长江流域
湖北	沙市	67.24	0.691145		66.56		6.55757		2.82	12.9544	15.3328	111.536	3.38938	1.08													长江流域
湖北	来凤	28.1159	0.818182		16.06		6.18084		3.11	16.1246	18.3295	112.055	1.66539	1.57													长江流域
湖南	桑植	72.5037	1		0	23.1	4.63611	107.094	0	0	0	0	0	0	6.4	6.4	13.3	18	24.3	27.8	29.5	27.8	24.2	18.5	11.1	9.5	华南
湖南	泸溪	74.5186	1		25.19	26.8	7.20581	193.116	3.15	12.2181	26.1286	108.388	2.17246	1.25	3.5	6.2	13.2	17.9	23.9	26.7	30.3	28.2	23.8	17.5	10.4	8	华南
湖南	桂东	72.2468	1	1989	16.66	26.8	8.25198	221.153	3.48	9.81239	23.7113	127.442	1.77262	1.5	3.4	6.3	13.4	17.8	23.7	26.7	30.2	28.2	23.6	17.7	10.4	8.1	华南
湖南	永顺	87.1327	1	15645	12.89	23.4	6.98296	163.401	3.34	14.7345	23.9278	122.926	1.7075	1.5	6	6.4	12.9	17.6	23.2	26.2	29.4	28	24.1	18.7	11.3	9.2	华南
湖南	麻阳	73.9102	1	23986	25.22	26.8	8.027	215.124	3.69	8.59857	27.4046	134.786	1.95862	1.5	3	5.7	12.6	17.6	23.1	26.3	29.8	27.4	23.1	17.2	9.3	7.1	华南
湖南	通道	91.6609	1	23468	19.37	26.9	8.027	215.926	3.39	10.6602	24.9769	125.688	1.23985	1.5	3.3	6	12.8	17.4	23.1	26.1	30.2	27.8	23.3	17.5	10	7.6	华南
湖南	芷江	65.4705	1	981	12.38	23.7	5.09705	120.8	3.79	10.7666	26.9606	121.949	1.65533	1.75	4	5.2	11.7	16.1	21.4	24.1	27.7	25.8	21.9	16.6	10	7.5	华南
湖南	嘉禾	58.3733	0.991948	22468	16.83	23.4	5.57919	130.553	3.42	12.7862	18.5903	126.378	1.40458	1.75	5.4	5.4	12.4	17.3	23.5	26.7	28.8	27	23.2	17.6	10.6	8.6	华南
湖南	汝城	89.8843	0.984849	16385	17.91	24.4	6.56025	160.07	3.57	9.6526	29.7635	117.424	1.96342	1.44	4.4	6	12.4	16.6	21.9	24.9	28.8	27.2	23	17.5	10.6	8.2	华南
湖南	保靖	70.6966	0.981651	14625	10.72	21.7	4.05361	87.9633	3.7	11.3448	26.694	127.394	1.74557	1.69	6.7	6.5	13.2	18.1	23.9	26.7	28.4	27.1	23.7	18.5	11.2	9.7	华南
湖南	临武	71.4863	0.975982	13118	9.18	21.6	5.56669	120.241	3.81	11.511	25.8782	143.94	1.74537	1.69	7.5	7	13.6	18.5	24	26.8	29.1	28	24.7	19.6	12.3	10.5	华南
湖南	凤凰	55.8989	0.966443	1196	14.84	23.2	5.13922	119.23	3.88	10.4259	32.0891	113.344	2.02519	1.69	4.4	5.5	11.8	16.1	21.9	24.2	27.6	25.8	21.9	16.9	10	7.4	华南
湖南	蓝山	66.0109	0.951087	18469	27.8	26.6	8.98255	238.936	3.03	13.7948	18.6244	107.84	2.17993	1.38	3.6	6.2	13	17.3	23.1	26.1	30.2	28.1	23.5	17.7	10.7	8.1	华南
湖南	张家	64.3795	0.943089	13345	11.78	25.3	4.95628	125.394	3.22	12.0494	27.2687	110.957	1.86472	1.38	4	6.6	13.2	17.9	23.9	25.9	29.3	27.4	23.5	17.6	10.8	8.5	华南
湖南	茶陵	50.009	0.94052	17517	14.54	23.3	5.74222	133.794	4.11	8.84328	33.4255	115.16	1.95994	1.63	4.4	5.4	12	16.2	22.1	24.3	27.7	25.8	21.9	17.1	10.2	7.5	华南
湖南	城步	72.7953	0.938461	6944	7.33	24	5.25137	126.033	3.46	11.9563	22.41	134.626	1.34421	1.63	5	5.7	12.1	16.9	22.5	25.4	29	27	23.1	17.8	10.6	8.4	华南
湖南	永兴	71.443	0.933392	7779	12.41	23.6	6.09361	143.809	3.71	10.1923	29.4572	119.941	1.33475	1.63	5.4	5.5	12.2	17.2	23	25.8	29	27	22.7	17.9	10.7	8.5	华南
湖南	宜章	67.6204	0.921131	1413	28.68	26.8	8.7528	234.575	3.42	10.9455	26.2009	110.205	2.01653	1.32	3	6	13	17.3	23.2	26.4	29.8	27.8	23.1	17.3	10.1	7.3	华南
湖南	祁东	86.7244	0.917136	11367	22.04	24.4	6.13522	149.699	3.32	13.8097	24.1611	123.302	2.15713	1.57	4.7	5.9	12.6	17	22.5	25.4	29.1	27.4	23.3	17.9	11	8.2	华南
湖南	新田	91.1885	0.912473	1228	12.82	21.3	6.52652	139.015	3.69	9.11753	29.2458	124.904	1.38972	1.57	5.9	5.9	12.3	16.7	21.7	24.5	27.2	26.3	22.7	18.2	10.9	8.8	华南
湖南	永州	80.273	0.912162	14839	18.87	24.8	6.27258	155.56	3.43	12.8994	26.5	120.578	1.6119	1.57	6.1	6.5	13.1	17.8	23.9	27.1	30.9	29	24.6	18.9	11.8	9.6	华南
湖南	桂阳	73.1373	0.907746	12678	15.79	20.1	6.91332	138.958	3.41	11.6728	18.8175	132.341	1.36608	1.57	7.6	7	13.6	18.4	23.6	26.3	27.7	27.3	24.2	19.6	12.1	10.3	华南
湖南	绥宁	66.2195	0.904762	22247	16.93	22.4	5.71165	127.941	3.04	19.2538	9.60784	133.76	1.86395	1.82	6.6	6.6	13.4	18.3	24	27	29	27.8	24.1	18.7	11.2	9.5	华南
湖南	涟源	74.4918	0.896989	1741	13.2	26.2	7.34928	192.551	3.13	15.0279	29.6277	108.75	2.3208	1.26	3.3	5.9	12.7	17.4	23.3	26.1	29.5	27.3	23	17.1	10.1	7.8	华南
湖南	道县	70.2635	0.895397	18426	20.33	26.7	6.17241	164.803	3.1	11.9886	26.4967	106.677	1.60985	1.26	3	6.2	13.1	17.7	23.5	26.4	29.7	27.5	23	17	10.1	7.3	华南
湖南	安仁	71.904	0.894345	9893	17.59	23.9	5.08239	121.469	3.21	13.8769	22.9147	110.062	1.56123	1.7	4	5.7	12	16.6	22.2	24.2	27.9	26.3	21.9	17.1	9.9	7.6	华南
湖南	衡山	73.5133	0.893967	266	16.67	23.2	5.07916	117.836	3.27	15.2579	18.2742	125.838	1.18377	1.7	5.8	6.5	12.9	17.6	23.2	26.7	29	27.6	23.5	18.4	10.7	9	华南
湖南	江永	78.685	0.893204	13518	19.71	24.5	6.13416	150.287	3.9	10.8885	29.699	113.948	1.62945	1.64	4.4	5.8	12.6	16.8	22.1	25.1	28.9	27.2	22.9	17.6	10.8	8	华南
湖南	新晃	94.3561	0.888889	1217	25.63	23.3	4.59643	107.097	3.01	14.6075	19.9464	111.755	2.57239	1.33	4.9	6.1	12.3	17	22.1	24.9	28.2	26.9	22.8	18	10.8	8.3	华南
湖南	资兴	78.958	0.8881	1132	11.2	25.6	7.73625	198.048	3.54	10.7252	28.2681	131.023	1.06375	1.58	4.3	5.9	12.1	17	22.5	26	29.9	27.7	23.2	17.7	9.9	7.8	华南
湖南	吉首	83.4197	0.885714	12527	10.12	24.8	7.29237	180.851	3.6	11.0708	30.9855	108.937	1.95535	1.58	4.2	6	11.9	17	22.1	25.3	29	27.2	22.8	17.8	9.9	7.5	华南
湖南	东安	74.6983	0.884342	251	16.21	25.6	6.35765	162.756	3.14	11.2028	28.633	106.267	1.85826	1.27	3.2	6	13	17.5	23.4	25.7	28.8	27	22.9	16.9	10.2	7.8	华南
湖南	江华	75.862	0.883495	19273	17.5	26.6	8.12222	216.051	3.22	10.1278	29.2941	105.376	1.96877	1.27	2.8	5.7	12.6	17.3	23.2	26	29.4	27.3	22.7	16.8	9.6	7.1	华南
湖南	洪江	83.8167	0.876259	1993	14.79	26	8.62287	224.195	3.18	14.1148	25.8665	122.077	1.55893	1.52	3.9	5.8	12.3	17	22.8	25.9	29.9	27.5	22.8	17.4	10.1	7.8	华南
湖南	临湘	64.3217	0.875346		15.79	24.4	1.97392	48.1637	4.47	5.02321	35.7035	113.953	0.740784	1.77	4.5	6.3	12.6	17.3	23	25.5	28.9	27.2	23	17.9	10.8	8.6	华南
湖南	宁远	70.2672	0.870792	18416	23.6	20.8	6.1363	127.635	3.42	14.5959	16.9814	124.923	1.80998	1.77	7	6.7	13.3	18.3	23.4	26.2	27.8	26.4	23.6	18.8	11.4	9.6	华南
湖南	安化	70.7427	0.863707	9924	12.43	24.5	5.79079	141.874	3.53	11.7039	29.7351	107.532	1.98663	1.46	3.6	5.5	11.7	16.4	21.4	24.7	28.1	26.7	21.9	17.1	9.8	8	华南
湖南	洞口	72.763	0.860656	7352	10.39	24.1	6.26483	150.982	3.83	11.0991	27.5021	123.003	1.33472	1.71	4.7	5.3	11.9	16.6	22.2	25.2	28.8	26.8	22.7	17.5	10.3	8	华南
湖南	新化	57.086	0.854499	8582	10.85	24.6	5.55523	136.659	3.51	11.9289	25.6856	124.085	1.39895	1.71	4.3	5.4	12.2	16.8	22.4	25.2	28.9	26.5	22.8	17.5	10.5	8.4	华南
湖南	衡南	66.1817	0.853758	189	13.99	24.7	6.90506	170.555	3.28	15.4458	21.1388	129.485	1.37583	1.65	4.3	5.3	11.7	16.6	22.1	25.2	29	27	22.6	17.4	9.9	7.9	华南
湖南	邵阳	81.9277	0.852192	9171	9.26	24.6	7.59419	186.817	3.64	8.10855	26.4815	130.307	1.02853	1.65	5	6.2	12.7	17.5	23.5	26.7	29.6	27.9	23.7	18.6	10.6	8.7	华南
湖南	邵东	67.5132	0.851341	19817	23.19	26.9	6.99503	188.166	3.3	9.33262	25.6346	109.793	2.19756	1.28	3	6.1	13.2	17.6	23.4	26.5	29.9	27.7	23.3	17.3	10.1	7.2	华南
湖南	新邵	74.3354	0.848837	14138	17.09	24.5	7.26912	178.093	3.44	13.6588	22.4844	128.196	1.60404	1.53	5.5	6.2	12.6	17.3	23	26.5	30	28.3	24	18.5	11.2	8.9	华南
湖南	辰溪	83.773	0.848527	831	16.46	23.3	4.03457	94.0055	3.87	9.42304	28.3943	116.925	1.82655	1.78	4.1	5.2	11.4	15.9	21.3	24.1	27.4	25.9	21.8	16.9	9.9	7.5	华南
湖南	沅陵	62.784	0.839793	12483	13.06	20.9	5.91735	123.673	3.68	11.1517	20.6211	125.863	1.34927	1.78	7.5	7.1	13.8	18.3	23.9	26.6	28.4	26.8	24.4	19.5	12	10.3	华南
湖南	双峰	79.1054	0.838976	25129	16.1	25	9.38	234.5	3.52	9.30225	35.136	109.353	1.19874	1.47	5	6.2	12.8	17.3	23.5	26.7	30	28.1	23.7	18.5	11	8.9	华南
湖南	新宁	90.1198	0.835654	646	12.73	16.6	5.2363	86.9225	3.57	10.6641	20.9927	113.737	1.06925	1.47	6.9	6.6	11.8	16.1	20.7	23	23.5	23.2	20.1	17.6	11.2	8.6	华南
湖南	武冈	68.9604	0.835052	757	12.91	22.8	5.36337	122.285	3.68	10.5953	27.2021	122.435	1.72979	1.72	4.7	6	11.7	16.3	21.8	24.2	27.5	26.1	22	17.3	10.3	7.6	华南
湖南	溆浦	78.903	0.831184	1596	20.98	26.7	7.95326	212.352	3.37	11.5401	27.8139	112.175	1.88591	1.41	3.1	6	12.9	17.4	23.3	26.1	29.8	27.6	23.2	17.2	10.1	7.7	华南
湖南	岳阳	63.1005	0.825121	23666	16.2	27.4	7.01587	192.235	3.46	10.4963	26.2487	116.416	1.64358	1.41	3	6.2	13.5	17.9	23.6	26.9	30.4	28.2	23.6	17.5	10.3	7.3	华南
湖南	桃江	89.1939	0.818182		32.1	26	8.91038	231.67	3.07	13.4157	22.8898	116.496	2.18028	1.35	4	5.9	12.4	17.1	22.8	25.9	30	27.7	23.1	17.7	10.4	8.1	华南
湖南	花垣	72.763	0.807229		16.29	24.1	6.90506	166.412	3.54	11.6871	24.8494	125.837	1.52552	1.6	4.7	5.3	11.9	16.6	22.2	25.2	28.8	26.8	22.7	17.5	10.3	8	华南
湖南	攸县	78.7651	0.804598	8749	12.17	23.6	6.07208	143.301	3.66	9.50569	27.2159	127.072	1.33943	1.6	5	5.2	11.9	16.8	22.5	25	28.6	26.7	22.6	17.4	10.7	8.3	华南
湖南	隆回	76.8293	0.799091	9331	11.58	23.3	6.63973	154.706	3.52	10.6	26.1431	127.396	1.38572	1.6	4.8	5.1	11.9	16.6	22.2	24.8	28.1	26.5	22.6	17.5	10.5	8.2	华南
湖南	祁阳	80.32	0.797244	1577	13.2	23.6	8.86647	209.249	3.83	6.53404	35.022	113.727	1.14096	1.54	5.6	6.5	12.8	17.3	23.5	26.4	29.2	27.8	23.8	18.9	11.4	9.4	华南
湖南	龙山	81.8159	0.792793		23.48	25.5	7.6442	194.927	3.48	12.5401	25.5054	125.51	1.5292	1.48	4.9	6.1	12.5	17.3	23.4	26.7	30.4	28.3	23.7	18.2	11	8.8	华南
湖南	湘乡	83.5121	0.791697	7629	9.57	18.3	6.2491	114.359	3.36	12.5057	20.2805	126.361	1.29057	1.73	7.2	6.5	12.6	17	22.1	24.4	25.5	24.8	22	18.9	11.7	9.3	华南
湖南	平江	72.2468	0.786301		26.92	26.8	4.8563	130.149	3.37	10.916	23.5034	120.794	1.95079	1.42	3.4	6.3	13.4	17.8	23.7	26.7	30.2	28.2	23.6	17.7	10.4	8.1	长江流域
湖南	郴州	86.1874	0.786232	4527	33.2	23	7.66914	176.39	2.87	16.5582	14.8294	112.807	2.21068	1.42	6.1	6.4	13	17.8	23.8	27	29.1	27.3	23.7	18.4	10.6	8.8	华南
湖南	耒阳	64.0761	0.779712	1379	12.89	22.4	5.65609	126.696	3.57	12.4083	23.4207	129.51	1.34764	1.67	6.6	6.7	13.3	18.2	23.6	26.8	29	27.6	24.4	19.1	11.6	9.6	华南
湖南	会同	91.1311	0.777777	16146	15.46	24.8	8.61127	213.56	3.59	13.4071	27.4998	125.71	0.972688	1.61	5.1	6.4	12.8	17.5	23.4	26.8	29.9	28.4	23.8	18.4	10.9	8.8	长江流域
湖南	汨罗	73.8272	0.77527	997	8.44	21.5	4.95516	106.536	3.73	11.8442	26.3403	149.641	1.58742	1.61	7.1	7	13.4	18.3	23.8	26.7	28.6	27.8	24.4	19.2	11.7	10.1	长江流域
湖南	张家	71.299	0.769565	21325	19.8	23.9	5.32946	127.374	3.4	12.7157	20.8761	125.777	1.13813	1.61	5.5	6.4	13	17.8	23.6	27.1	29.4	28.2	23.9	18.5	10.9	9	长江流域
湖南	石门	64.3217	0.754929	129535	30.14	24.4	10.4108	254.023	2.99	10.2576	21.6414	110.305	1.26128	1.05	4.5	6.3	12.6	17.3	23	25.5	28.9	27.2	23	17.9	10.8	8.6	长江流域
湖南	怀化	65.1032	0.75406	2473	45.41	23.6	4.71687	111.318	3.09	14.1305	18.4193	113.523	2.78014	1.3	4.7	5.9	12.4	16.7	22.2	24.7	28.3	26.7	22.6	17.5	10.7	8.4	长江流域
湖南	湘潭	89.7068	0.751129	9679	11.67	23.3	5.48483	127.797	3.37	12.8834	27.6299	130.282	1.60048	1.55	4.7	5.7	12.1	16.7	21.7	24.7	28	26.6	22.5	17.6	10.4	8.1	长江流域
湖南	澧县	77.2291	0.749073		16.38	24	7.59419	182.26	3.52	12.5081	24.9018	129.285	1.47958	1.55	5.8	6.1	12.7	17.4	23.4	26.4	29.8	28.2	23.9	18.3	11.2	9.2	长江流域
湖南	慈利	88.2397	0.745098	14328	11.78	25.5	7.6442	194.927	3.66	12.4461	29.8311	127.031	1.21867	1.55	4.9	6.1	12.5	17.3	23.4	26.7	30.4	28.3	23.7	18.2	11	8.8	长江流域
湖南	宁乡	88.1417	0.742602	13949	14.92	26	6.867	178.542	3.42	11.5173	30.143	116.183	1.51355	1.49	3.4	6	12.5	17.2	22.6	25.6	29.4	27	22.4	17.1	9.7	7.6	长江流域
湖南	华蓥	57.0378	0.739819	7524	14.92	22.2	5.53288	122.83	3.7	10.3274	27.382	115.71	1.63616	1.74	4.7	5.8	11.7	16.1	22	24	26.9	25.6	21.6	17.4	10.3	7.7	长江流域
湖南	湘潭	84.7373	0.73849	444	12.81	26.5	8.09016	214.389	2.98	15.7407	22.058	111.511	1.26551	1.43	3.5	5.8	12.5	17.3	22.9	25.9	30	27.6	22.8	17.1	9.9	7.7	长江流域
湖南	常宁	83.7842	0.736487	27737	15.32	25.2	7.64823	192.735	3.75	8.26564	38.1809	109.695	1.62695	1.43	4.7	6.1	12.5	17.3	23.1	26.1	29.9	28.2	23.5	18.5	10.7	8.4	长江流域
湖南	沅江	58.38	0.732184	12269	15.12	24.5	6.30605	154.498	3.31	14.1745	19.5888	127.601	1.41701	1.68	4.7	5.8	12.3	17.2	22.4	25.6	29.2	27.3	22.9	17.8	10.4	8.3	长江流域
湖南	临澧	71.3402	0.731868		11.93	21	6.53071	137.145	3.45	14.0093	24.5195	119.76	1.7985	1.68	7.7	6.8	13.5	18.4	23.9	26.6	28.7	27.7	24.8	19.4	12.4	10.7	长江流域
湖南	邵阳	78.1391	0.730627		15.42	22.4	5.075	113.68	3.82	8.07296	30.5288	117.311	1.25635	1.62	4.6	4.6	11.3	16.1	21.4	24.2	27	25.5	21.9	17	9.9	7.9	长江流域
湖南	湘阴	69.781	0.725721	7825	10.05	24.1	6.51155	156.928	3.69	12.1922	27.2579	121.511	1.44025	1.62	4.7	5.5	11.8	16.7	21.9	25	28.8	26.9	22.9	17.7	10.3	8	长江流域
湖南	衡阳	82.9678	0.7212	1813	12	25.7	7.40801	190.386	3.71	11.0545	34.6334	116.787	1.18467	1.62	4.6	6.2	12.7	17.4	23.3	26.8	30.3	28.4	23.7	18.2	11	8.7	长江流域
湖南	醴陵	93.7649	0.713964	1789	12.04	26	8.91038	231.67	3.15	13.3805	26.6058	115.278	1.19935	1.56	4	5.9	12.4	17.1	22.8	25.9	30	27.7	23.1	17.7	10.4	8.1	长江流域
湖南	长沙	76.9765	0.709509	9186	12.61	24.5	5.61478	137.562	3.36	12.1801	25.8679	122.82	1.94351	1.61	4.5	5.7	12.4	16.9	22.6	25	29	26.9	22.7	17.7	10.7	8.2	长江流域
湖南	浏阳	90.8961	0.707633		12.37	24.5	6.22539	152.522	3.87	7.22228	32.6269	130.673	1.84288	1.49	4.8	5.9	12.5	16.9	22.3	25.1	29.3	27.1	23.2	17.7	10.8	8	长江流域
湖南	汉寿	64.3217	0.703081		27.58	24.4	2.6678	65.0942	2.81	13.1093	9.42856	104.274	1.69359	1.37	4.5	6.3	12.6	17.3	23	25.5	28.9	27.2	23	17.9	10.8	8.6	长江流域
湖南	张家	88.6153	0.698522		11.82	21.5	6.56234	141.09	3.65	8.98921	31.8381	117.236	1.29778	1.62	5.2	5.5	11.7	16.4	21.1	24.2	26.7	25.7	22.2	17.6	9.9	7.9	长江流域
湖南	长沙	91.2628	0.685512		10.82	24.5	7.72486	189.259	3.39	13.0494	32.5516	112.155	1.73426	1.46	5.2	6.3	12.4	17.4	23	25.9	29.7	28.2	23.8	18.8	10.9	8.5	长江流域
湖南	岳阳	91.342	0.682018		14.04	23.4	8.8324	206.678	3.35	11.1651	25.6304	114.329	2.31164	1.53	4.4	5.6	12.1	16.7	21.6	24.3	27.8	26.2	22.3	17.3	10.4	7.9	长江流域
湖南	南县	69.2039	0.678535		13.92	23.1	6.88128	158.958	3.47	13.1694	29.2182	136.245	2.33332	1.42	4.5	5.5	12.1	16.5	21.4	24.2	27.6	25.7	22	17.3	10.3	8	长江流域
湖南	安乡	83.8979	0.660993		21.63	24.6	7.14528	175.774	3.78	11.0939	29.4765	138.444	1.12431	1.56	5.3	6.2	12.7	17.5	23.6	26.8	29.9	28.1	23.6	18.1	11.1	9.1	长江流域
湖南	衡阳	86.5318	0.650909		19.85		6.125		3.37	11.7534	25.4357	122.305	2.10816	1.45													长江流域
湖南	常德	89.0727	0.649762	764	19.37		10.4812		3.01	14.0295	21.805	110.447	1.0309	1.17													长江流域
湖南	华容	84.7048	0.642857	26689	20.19		8.25198		3.36	10.4274	26.1921	122.593	1.35198	1.42													长江流域
湖南	桃源	63.1005	0.598563	2467	31.53		4.44338		2.8	20.1678	17.1562	116.031	1.35406	1.42													长江流域
湖南	古丈	89.0727	0.598563		35		10.4812		2.94	15.402	19.4848	112.602	2.04453	1.12													长江流域
湖南	大庸	64.3795	0.598563		20.6		6.19127		3.17	13.4231	22.9293	112.212	1.88902	1.44													长江流域
吉林	吉林	22.1969	0.692088		49.96	44.5	4.26028	189.582	2.87	12.9832	15.7947	108.58	4.23122	1.13	-20	-16.1	-1.4	7	16	22.4	24.5	23.2	16.8	6.5	-6.8	-17.2	东北
吉林	延吉	8.54652	0	459	76.96	39.3	4.62355	181.705	2.49	21.8903	7.27935	109.06	6.58411	0.93	-16.5	-10.2	-0.7	6.3	14.4	20	22.8	23.3	15.6	6.4	-4.7	-13.1	东北
吉林	集安	14.2873	0.707819	3568	36.91	38.9	5.57814	216.99	2.7	15.7882	12.2491	109.145	4.37221	1.2	-13.9	-10.5	1	8.4	16.6	22.7	25	24.3	17.1	7.9	-1.2	-8.6	东北
吉林	龙井	23.1395	0.746212	1323	61.77	38.9	5.83715	227.065	2.41	24.8421	6.39925	106.794	8.04119	1.1	-16.1	-10.6	-0.6	6.4	14.4	20.3	22.8	22.9	15.5	6.7	-4.5	-12.7	东北
吉林	洮南	3.60704	0.681226	18223	34.69	44.2	9.96146	440.297	2.57	18.7015	8.97194	107.783	3.31637	1.25	-17.9	-11.2	-1.4	7.7	17.5	24	26.3	23.3	18.1	6.3	-7.5	-17.4	东北
吉林	农安	2.13317	0.694244	19919	16.55	44	13.9073	611.922	3.57	7.19826	25.7373	114.198	1.92331	1.25	-19.1	-14.4	-1.3	7.4	17	23.4	24.9	23.4	17.8	6.1	-7.1	-16.9	东北
吉林	农安	2.13317	0.694244	19919	16.55	44	13.9073	611.922	3.57	7.19826	25.7373	114.198	1.92331	1.25	-19.1	-14.4	-1.3	7.4	17	23.4	24.9	23.4	17.8	6.1	-7.1	-16.9	东北
吉林	公主	5.24796	0.706728	24728	24.41	43.4	11.9055	516.697	3.38	8.99514	24.2484	112.203	2.48089	1.19	-17.9	-12.6	-0.3	7.7	17	23.5	25.5	23.5	17.8	7.1	-5.3	-14.1	东北
吉林	辽源	9.11023	0.709141		46.06	43.9	8.18236	359.206	2.9	12.7727	17.1866	109.162	4.23489	1.19	-19.1	-14.9	-0.5	6.7	16	22.8	24.8	23.2	16.7	6.2	-5.8	-14.8	东北
吉林	安图	12.1778	0.771261	1861	50.63	40.5	5.07197	205.415	2.88	12.4338	10.6784	114.496	4.68295	1.19	-18	-13.3	-2.2	4.8	13.3	18.8	21.5	21.6	14	4.9	-6.8	-14.7	东北
吉林	梅河	34.0797	0.668596	29163	48.17	42.6	8.4171	358.569	3.1	9.27165	18.3686	114.444	3.5768	1.19	-18.4	-13.5	-0.7	6.5	15.9	22.4	24.2	23.1	16.1	6	-6	-13.9	东北
吉林	四平	7.4323	0.702899		34.17	42.7	8.23602	351.678	3.18	9.8936	20.9508	114.532	2.77694	1.19	-16.7	-11.6	0.4	8.5	17.5	23.9	26	24.3	18.5	7.4	-3.8	-12.4	东北
吉林	辉南	38.11	0.722408	1887	38.58	44.2	6.31569	279.154	2.97	12.5816	17.0063	106.271	3.96759	1.26	-20.4	-15.7	-1	6.1	15.5	21.5	23.8	22.9	15.6	5.5	-7.2	-16.1	东北
吉林	长岭	0.614449	0.70415	25341	16.97	44.6	16.3642	729.844	3.47	6.20951	22.8002	114.683	1.56871	1.45	-18.9	-13.3	-0.9	7.6	17.4	23.7	25.7	23.3	17.8	6.5	-6.8	-16.4	东北
吉林	梨树	4.41884	0.702819	32995	22.47	43.4	11.9605	519.086	3.33	7.90386	24.5948	118.565	2.29408	1.33	-17.7	-12.5	0.1	8.5	17.5	23.7	25.7	24.1	18.5	7.5	-4.9	-13.7	东北
吉林	大安	3.69943	0.694631	21715	39.75	45.7	9.11072	416.36	2.79	12.3513	13.0018	115.039	2.12311	1.27	-19.9	-14	-2.1	7.1	17.1	23.4	25.8	23.4	17.5	5.9	-7.8	-18.8	东北
吉林	九台	10.2295	0.76978	28921	23.31	43.7	9.80793	428.607	3.34	8.18599	25.0457	108.978	3.14394	1.27	-18.8	-14.1	-1.1	7	16.7	22.8	24.9	23.3	17.2	6.3	-6.5	-16.3	东北
吉林	乾安	0.247494	0.690629	4813	27.72	44.6	20.9846	935.912	2.98	10.2629	13.8901	107.722	2.05642	1.27	-18.8	-13.2	-1.5	7.5	17.5	24.1	25.8	23.3	17.7	6.2	-7.1	-17.4	东北
吉林	镇赉	24.9004	0.694118	28455	37.88	45.1	11.1077	500.956	2.56	14.8542	8.12106	108.174	2.00011	1.27	-19.4	-12.4	-1.9	7.7	17.2	23.4	25.7	22.8	17.5	5.6	-8.4	-19.2	东北
吉林	舒兰	34.1909	0.709747	1938	30.87	43.7	6.09163	266.204	2.96	14.1421	18.7579	113.201	4.35783	1.22	-20	-15.6	-2.7	6.2	15.2	21.4	23.7	22.6	15.8	5.6	-7.3	-17.3	东北
吉林	汪清	13.2748	0.737443	16169	56.92	40.3	5.88227	237.055	2.49	21.9991	6.20888	104.506	6.24389	1.16	-18	-12.5	-1.9	5.4	13.7	19.2	21.7	22.4	14.6	5.6	-6.2	-15.3	东北
吉林	白城	9.5542	0.728688		41.47	44.7	6.36047	284.313	2.68	14.3246	10.6679	109.513	2.70285	1.23	-19.2	-11.8	-1.4	7.6	17.4	23.5	25.5	22.3	17.6	6	-8.2	-18.9	东北
吉林	长春	12.9778	0.660551		45.16	43.3	5.8311	252.486	3.08	10.662	18.5594	113.215	3.0479	1.05	-18.1	-13.4	-0.8	7.3	16.8	23.4	25.2	23.4	18	6.6	-5.8	-15	东北
吉林	柳河	22.3725	0.722917	18581	26.64	41.6	6.54444	272.249	3.33	8.91021	21.8217	109.129	3.65018	1.3	-17.7	-13.4	-0.6	6.5	15.7	21.9	23.9	23	15.8	6.1	-5.1	-12	东北
吉林	东丰	14.4783	0.756	2354	24.65	44.2	9.1768	405.614	3.13	8.31137	21.7504	109.702	3.05012	1.3	-20.1	-15.7	-1	6.1	15.6	21.9	24.1	22.8	15.5	5.4	-7	-15.9	东北
吉林	通化	18.2194	0.730269	35688	36.68	39.8	5.81938	231.611	2.83	13.8005	13.3558	104.37	3.96511	1.3	-16	-12.2	-0.5	6.7	15.2	21.1	23.8	22.8	15.5	6.1	-4.3	-10.8	东北
吉林	敦化	3.76041	0.670718	2219	55.17	40.8	6.13285	250.22	2.67	14.3235	9.49089	106.248	4.102	1.24	-18.4	-14	-3	4.5	13.5	19.2	21.6	21.2	14	4.6	-7.5	-15.7	东北
吉林	珲春	34.0265	0.712329	3544	63.87	35.6	7.36574	262.22	2.68	16.7185	9.14126	102.51	5.49397	1.12	-13.6	-8.1	0.3	6.7	12.5	18.8	22	23.6	16.9	8.4	-2.5	-11	东北
吉林	靖宇	3.79734	0.723558	26159	64.07	41.1	3.03396	124.696	2.55	16.8337	6.79207	108.063	4.04222	1.31	-18.8	-16.1	-2.7	4.5	13.7	19	22.3	21.6	14	4.4	-7.1	-14.4	东北
吉林	桦甸	10.6927	0.686474	41263	40.86	43.6	5.12394	223.404	2.93	12.9105	14.6192	109.971	3.21051	1.31	-20.2	-15.8	-1.5	6.2	15.5	21.1	23.4	22.8	15.6	5.5	-7.4	-17.3	东北
吉林	德惠	21.8267	0.704139	26836	16.3	44.6	10.9629	488.947	3.45	7.47936	24.3965	115.261	1.84258	1.31	-19.6	-14.8	-1.6	7.1	16.9	23	25	23.3	17.4	6.3	-7.2	-17.1	东北
吉林	通榆	0	0.741039	19375	31.55	45.4	9.69337	440.079	2.79	13.6844	11.0594	108.288	2.64607	1.26	-18.5	-11.9	-1.3	7.9	17.9	24.4	26.9	23.4	17.9	6.4	-7.5	-17.4	东北
吉林	伊通	0	0.77707		17.82	44	10.4562	460.073	3.35	7.72998	24.2051	111.326	2.52227	1.26	-19.3	-14.7	-1	6.6	16.1	22.4	24.7	23	16.4	6	-6.3	-15.3	东北
吉林	长白	0	0.724138		50.73	41.6	4.55236	189.378	2.61	16.592	8.13002	105.832	4.57287	1.41	-18.1	-15.9	-4	4.4	12.4	17.6	20.5	20.1	12.6	3.9	-6.3	-14.5	东北
吉林	和龙	0	0.776042		59.87	38.1	5.43734	207.163	2.49	22.9557	6.9431	107.841	7	1.13	-15.8	-10.7	-1.2	5.6	13.9	19.2	22.3	21.7	14.4	6.4	-3.9	-11.1	东北
吉林	扶余	0	0.71781		8.96	45.2	11.2503	508.512	3.47	6.73939	27.7867	122.637	1.38508	1.38	-20.5	-15.9	-2.5	6.6	16.2	22.7	24.7	23.1	16.8	5.2	-8	-18.9	东北
吉林	榆树	0	0.73		14.87	44.2	10.3648	458.123	3.38	8.99005	26.6905	117.811	2.431	1.32	-19.8	-14.6	-2.2	6.8	16.3	22.8	24.4	23	17.3	6	-7.1	-17.8	东北
吉林	蛟河	0	0.700753		37.96	43.4	5.2524	227.954	2.92	12.2822	14.9411	106.41	3.76903	1.26	-20.8	-16.4	-2.6	5.6	14.6	20.4	22.6	22.1	15.3	5.4	-7.8	-18.6	东北
吉林	双辽	0	0.733531		32.45	44.6	11.419	509.287	3.08	10.7158	19.2175	116.602	2.37168	1.23	-18.9	-13.2	0.2	8.1	17.4	23.5	25.7	23.6	17.4	6.7	-6.2	-15.6	东北
吉林	前郭	0	0.709543		23.28	45.1	11.241	506.97	3.23	7.96626	19.5228	112.091	1.50894	1.36	-19.8	-14.7	-1.7	7.3	16.7	23.3	25.3	23.2	17.5	6.3	-7.3	-18.3	东北
江苏	南京	59.6959	0.660907		60.16	26.6	5.48975	146.027	2.77	15.4452	15.3844	111.42	2.37096	0.91	2.3	4	11.1	17	22.3	25.4	28.9	27.9	23.5	18	10.1	6.9	长江流域
江苏	如皋	33.3721	0.682977	34296	21.42	25	6.10358	152.59	2.17	24.8419	6.74848	102.817	1.17471	1.06	2.8	2.8	9.2	14.8	20	24.1	27.8	27.3	22.9	18	10.9	6.7	长江流域
江苏	扬州	51.0412	0.680556		30.47	26.8	3.14271	84.2247	3	12.6791	26.3791	116.791	1.08475	1.11	2.1	3.4	10.8	16.5	22.1	25.1	28.9	28.2	23.4	18	10.2	6.8	长江流域
江苏	宝应	50.2068	0.653706	3924	53.4	26.9	6.86775	184.743	3.02	12.0545	23.2183	113.239	1.31309	0.9	1.5	2.8	10.3	16.2	21.5	24.8	28.4	27.6	23.2	17.5	9.3	6.1	长江流域
江苏	海安	45.295	0.707059	41374	15.02	25.3	7.35828	186.164	2.63	18.9109	19.7718	102.761	0.854576	1.07	2.8	2.9	9.5	15.5	20.7	24.5	28.1	27.7	23.3	18.2	10.9	6.8	长江流域
江苏	常熟	56.6574	0.717412	96518	27.78	25.1	10.4108	261.311	2.91	12.9142	21.8394	113.559	1.08655	0.92	3.7	3.7	10.3	16	21.2	25	28.8	27.9	23.5	18.8	11.6	7.9	长江流域
江苏	江阴	53.4184	0.678125	126532	56.49	25.9	7.19249	186.286	2.77	15.0363	15.9603	116.186	1.78565	0.91	3.3	3.7	10.7	16.5	21.7	25.2	29.2	28.2	24	18.8	11.5	7.7	长江流域
江苏	海门	5.39555	0.768845	55634	20.94	24.2	5.12242	123.963	2.36	22.9025	12.2224	101.489	0.875588	1.08	3.7	3	9.4	14.6	19.9	23.9	27.9	27.2	23	18.7	11.6	7.6	长江流域
江苏	宜兴	59.5519	0.649289	64214	25.81	25.9	9.26297	239.911	2.71	13.9629	14.7638	110.636	1.6014	1.11	2.9	3.7	10.7	16.6	22	25.2	28.8	28	23.7	18.3	10.7	7.7	长江流域
江苏	昆山	59.4153	0.670796	142185	32.69	24.9	16.3575	407.302	2.66	15.619	14.7871	115.45	1.31245	0.88	4.1	4	10.4	16.1	21.3	25.1	29	28.1	23.9	19.1	11.9	8.2	长江流域
江苏	吴江	74.418	0.730228	8324	21.27	25.3	8.81975	223.14	2.87	14.5842	22.3667	113.835	1.45429	0.98	3.9	4.1	10.6	16.3	21.6	25	29.2	28.3	24.1	19.1	11.8	8.4	长江流域
江苏	南通	30.8871	0.670747		0	24.8	5.1984	128.92	0	0	0	0	0	0	3.4	3.1	9.7	15.3	20.5	24.3	28.2	27.5	23.4	18.7	11.4	7.6	长江流域
江苏	泰州	43.8477	0.694051		26.64	25.8	3.83838	99.0303	2.89	14.5595	23.4578	122.651	1.0046	1.19	2.3	2.9	9.9	15.7	20.9	24.6	28.1	27.6	23.3	18.1	10.3	6.7	长江流域
江苏	射阳	35.3401	0.723771	277	22.59	25.6	4.7415	121.382	3.11	12.6599	25.1068	138.189	0.979822	1.44	1.8	1.7	8.4	14.6	19.8	23.3	27.4	27.2	23.1	17.5	9.6	5.7	长江流域
江苏	睢宁	19.6877	0.73293	18498	12.73	27.4	5.43852	149.015	3.07	14.2348	20.4973	131.831	1.0363	1.63	0.4	2.8	10.2	16.2	21.1	24.9	27.8	26.8	22.5	16.5	7.9	5.1	长江流域
江苏	建湖	50.2219	0.668966	32849	23.98	26.1	8.47655	221.238	2.78	14.0113	16.8883	121.998	0.966096	1.32	1.4	1.8	9	14.9	20.3	24.1	27.5	27	22.4	17.1	9.2	5.5	长江流域
江苏	溧水	64.5971	0.792285	59667	21.53	26.7	8.39193	224.064	2.89	12.3763	18.1304	118.306	1.49013	1.26	2.4	3.9	10.8	16.8	22.2	25.5	29.1	27.8	23.4	18.1	10.1	7.1	华北
江苏	徐州	19.1701	0.765376		27.96	28.7	3.99596	114.684	3.16	12.6367	18.3534	130.383	1.26754	1.45	-0.6	2.4	10.6	16.7	21.9	25.7	28.1	26.7	22.6	15.6	7.4	4.6	华北
江苏	邳州	20.8285	0.767087	25186	14.74	27.8	4.85999	135.108	3.52	10.7539	22.6743	134.729	1.10965	1.52	-0.1	2.1	9.9	15.9	20.8	24.9	27.7	26.6	22.5	16.1	7.5	4.5	长江流域
江苏	沭阳	27.2083	0.698373	224	20.39	27.2	4.62263	125.736	3.59	8.74318	28.6522	138.897	1.11176	1.52	0.2	1.5	9	15	20.1	24.1	27.4	26.5	22.4	16.5	7.5	4.4	长江流域
江苏	连云港	31.8572	0.835749		33.97	27.2	6.06066	164.85	3.27	12.855	20.7912	124.259	1.22985	1.52	0.7	1.8	9.5	15.8	20.7	24.5	27.9	26.9	23.2	16.8	8.6	5.1	华北
江苏	仪征	54.1509	0.783486	5278	29.96	26.6	7.22179	192.1	3.09	11.0524	26.5323	112.333	1.33208	1.15	2	3.4	10.7	16.5	21.9	25	28.6	27.8	23	17.7	9.8	6.7	华北
江苏	盱眙	43.4499	0.678771	23926	30.18	27	7.34944	198.435	3.45	8.52731	30.365	114.15	1.10771	1.4	0.8	2.6	10.1	16.1	21.3	24.6	27.8	26.8	22.7	17.1	8.7	5.9	长江流域
江苏	如东	37.6418	0.713744	35592	25.22	24.6	7.14873	175.859	2.78	15.7295	24.8488	107.212	0.855793	1.09	3.5	2.8	9.4	15.1	20.2	24	28.1	27.5	23.3	18.5	11.6	7.4	长江流域
江苏	常州	62.7525	0.683333		33.04	26	4.85864	126.325	2.71	15.4594	15.2857	111.542	1.81752	1.09	2.8	3.6	10.3	16	21.6	24.9	28.8	27.8	23.3	18.2	10.7	7.1	长江流域
江苏	滨海	27.3436	0.731937	2668	21.25	26.2	4.61206	120.836	3.39	10.0231	25.2575	129.569	0.990192	1.59	1.2	1.5	8.7	14.8	20	23.7	27.4	26.8	22.7	17.1	9.1	5.2	长江流域
江苏	宿迁	30.1344	0.721854		21.99	27.2	5.59854	152.28	3.51	9.75061	27.6285	133.864	1.25284	1.47	0.3	2.2	9.7	15.6	20.8	24.6	27.5	26.4	22.3	16.3	7.8	4.9	华北
江苏	靖江	42.805	0.703404	65752	28.28	26.3	7.99907	210.375	3.08	11.3975	27.9672	111.723	1.15844	1.16	3.1	3.6	10.6	16.6	22	25.3	29.4	28.5	23.8	18.7	11.3	7.5	长江流域
江苏	灌南	33.0339	0.676336	22472	17.66	26.7	4.74002	126.559	3.33	15.1513	24.3258	133.964	1.08871	1.6	0.7	1.5	9.1	15.1	20.3	24	27.4	26.4	22.5	16.5	8.3	4.7	长江流域
江苏	兴化	46.0068	0.652758	325	17.68	26.1	3.5697	93.1693	2.8	16.4106	19.5431	116.743	0.817553	1.29	2	2.7	9.7	15.6	20.8	24.5	28.1	27.7	23.2	18	9.9	6.3	长江流域
江苏	沛县	20.421	0.753107	26727	21.5	29.2	5.70112	166.473	3.27	10.6712	17.9127	138.282	1.03343	1.54	-0.9	2.2	10.8	16.6	21.5	26	28.3	27.2	23.1	15.6	7.3	4.3	华北
江苏	洪泽	50.3049	0.767981	31643	24.36	26.8	7.42897	199.096	3.05	11.2586	25.4351	117.063	0.941264	1.23	1.1	2.7	10	15.9	21.1	24.5	27.9	27.1	22.8	17.1	8.9	6	长江流域
江苏	灌云	21.0387	0.754098	17765	15.84	26.6	5.14459	136.846	3.54	11.3632	24.1696	119.634	1.20282	1.67	0.6	1.3	8.8	14.7	19.9	23.9	27.2	26.5	22.5	16.5	8.2	4.7	长江流域
江苏	东海	36.5244	0.793133	2696	17.43	27.4	13.2688	363.564	3.49	11.7958	26.4514	124.261	1.06659	1.61	-0.1	1.4	9	15.2	20.3	24.5	27.3	26.2	22.2	15.9	7.6	3.9	华北
江苏	无锡	55.884	0.671875		37.06	25.8	5.23684	135.111	2.79	14.4833	17.3384	114.311	1.78844	1.05	3.3	3.8	10.5	16.2	21.5	25.1	29.1	27.9	23.6	18.5	11.2	7.7	长江流域
江苏	涟水	35.3351	0.708288	18445	13.27	26.2	6.31024	165.328	3.43	11.1008	27.976	123.086	1.07266	1.55	1.1	1.9	9.2	15.1	20.3	24	27.3	26.6	22.4	16.7	8.4	5.2	长江流域
江苏	高淳	71.3132	0.885845	58286	15.74	26.9	9.21109	247.778	2.91	12.2952	21.1708	113.708	1.41588	1.24	2.9	4.5	11.5	17.8	23.2	26.1	29.8	28.4	24.2	18.6	10.8	8	华北
江苏	东台	18.2832	0.71577	36616	28.74	25.7	6.47373	166.375	2.62	16.8618	18.0183	117.945	0.796201	1.18	2.3	2.5	9.3	15.5	20.5	24.1	28	27.5	23.1	17.8	10.2	6.3	长江流域
江苏	泗洪	27.7756	0.770955	19991	17.37	27.3	5.30569	144.845	3.41	9.55839	24.5173	127.19	1.47336	1.43	0.7	2.6	10.1	16	21.4	24.9	28	27.1	22.7	16.8	8.1	5.5	长江流域
江苏	丹阳	52.9347	0.673445	63881	23.15	25.9	8.62977	223.511	2.93	12.8978	22.2285	112.884	1.34856	1.12	2.4	3.4	10	15.7	21.1	24.9	28.3	27.6	23.2	18	10.4	6.9	长江流域
江苏	赣榆	35.1164	0.795845	23199	44.84	27.3	10.4662	285.728	3	14.8657	14.8164	122.377	0.863935	1.62	-0.1	1.2	8.6	15	19.8	23.8	27.2	26.8	22.7	16.3	7.8	4.1	华北
江苏	丰县	2.95409	0.792852	15414	11.34	29.4	5.11486	150.377	3.04	13.7518	15.5584	129.961	0.964837	1.62	-1.5	2.1	10.5	16.1	21.1	25.5	27.9	26.6	22.3	15.1	6.8	3.9	华北
江苏	泗阳	25.9189	0.764208	22732	16.41	27.1	4.26818	115.668	3.6	10.8239	30.7478	135.649	1.14859	1.56	1	2.5	10	15.8	21.1	24.6	28.1	26.8	22.7	16.8	8.4	5.6	长江流域
江苏	阜宁	41.7226	0.689811	2324	20.79	26	5.76988	150.017	3.27	13.8389	24.1648	127.09	0.970253	1.56	1.2	1.5	8.6	14.6	20	23.7	27.2	26.5	22.3	16.8	8.8	5.2	长江流域
江苏	扬中	52.4809	0.739612		20.95	25.7	7.27647	187.005	3.06	11.9508	27.3301	114.961	1.11954	1.06	2.5	3.2	10.1	15.8	21.2	24.8	28.2	27.5	23.1	18	10.5	7	长江流域
江苏	六合	54.7551	0.647541		34.21	27	8.96635	242.092	3.1	10.7127	24.0672	111.614	1.74642	1.19	1.5	3.4	10.6	16.4	22	25.2	28.5	27.5	23.1	17.5	9.3	6.3	长江流域
江苏	新沂	22.6335	0.735504		17.55	27.6	9.22501	254.61	3.3	12.175	20.2451	125.169	1.37766	1.51	0.2	2.1	9.8	15.7	20.9	24.9	27.8	26.6	22.6	16.2	7.6	4.5	长江流域
江苏	溧阳	76.7816	0.657769		23.52	26.5	9.59741	254.331	2.77	14.3295	17.2803	116.038	1.67207	1.21	2.8	3.9	10.7	16.7	22.2	25.5	29.3	27.9	23.5	18.1	10.4	7.4	长江流域
江苏	大丰	17.0566	0.714467		26.39	25.2	5.80797	146.361	2.55	15.251	13.6111	117.277	0.910108	1.15	2	1.8	8.3	14.3	19.5	23.2	27.2	26.8	22.4	17.4	9.6	5.6	长江流域
江苏	江都	50.5367	0.640642		22.6	26.7	6.90712	184.42	2.97	13.6965	28.4268	116.664	1.09521	1.15	2.1	3.1	10.6	16.6	22	25.2	28.8	28	23.4	18	9.9	6.7	长江流域
江苏	泰兴	39.7332	0.689655		27.32	25.9	7.76958	201.232	2.88	14.8164	23.8345	137.817	0.925694	1.22	2.8	3.5	10.4	16.2	21.4	25	28.7	28.1	23.7	18.4	11	7.1	长江流域
江苏	高邮	48.2985	0.68625		19.64	26.5	9.30706	246.637	3	11.6157	27.6306	111.07	0.847682	1.16	1.8	2.7	10	15.9	21.2	24.7	28.3	27.6	23.1	17.6	9.5	6.2	华北
江苏	金坛	66.0408	0.675392		26.65	26.8	8.37587	224.473	2.51	18.2821	12.477	108.164	1.60841	1.12	2.7	3.7	10.6	16.7	22.1	25.7	29.5	28.2	23.7	18.4	10.7	7.3	长江流域
江苏	句容	59.1507	0.668		22.27	26.4	6.62006	174.77	2.9	12.8986	21.5346	109.615	1.50843	1.12	2	3.3	10.2	16.2	21.6	24.9	28.4	27.2	22.8	17.6	9.8	6.4	长江流域
江苏	启东	1.49511	0.764188	44745	16.52	23.8	5.18524	123.409	2.82	14.1568	24.2091	104.658	1.10295	1.05	4.1	2.9	9.2	14.4	19.6	23.6	27.9	27.2	23.1	19	11.9	7.8	长江流域
江苏	无锡	55.884	0.764		0	25.8	8.2	211.56	0	0	0	0	0	0	3.3	3.8	10.5	16.2	21.5	25.1	29.1	27.9	23.6	18.5	11.2	7.7	长江流域
江苏	苏州	58.9944	0.722846		36.12		5.31975		2.84	14.3041	20.1118	112.963	1.41475	0.95													长江流域
江苏	淮安	46.2829	0.697733		19.42		4.30214		3.3	12.3589	31.0962	129.032	0.912386	1.35													长江流域
江苏	太仓	54.798	0.732584		30.8		12.4194		2.95	13.6107	23.1561	112.493	1.61114	1.09													长江流域
江西	南昌	69.8982	0.816568	361.15	26.03	25.3	7.77049	196.593	3.58	10.0002	25.4817	129.229	1.06307	1.5	5.1	6	12.7	17.6	24	25.8	30.4	28.5	24.9	19.2	11.8	8.8	华南
江西	安福	63.9439	0.848889		20.28	22.5	6.83496	153.787	3.69	7.57559	28.7498	128.302	1.27087	1.5	6.4	6.5	12.7	17.3	23.3	25.6	28.9	27.2	23.9	19.5	11.8	9.4	华南
江西	进贤	53.1228	0.722739	23932.8	18.73	25.4	6.15932	156.447	3.77	8.5657	27.4502	126.611	1.04839	1.75	5.2	6	12.8	17.7	24.5	26.3	30.6	28.5	25.2	19.5	11.9	8.8	华南
江西	余江	59.4215	0.839623	12812	21.16	23.8	8.81082	209.697	4.01	8.04003	32.6157	135.635	1.19236	1.75	5.8	6.3	12.4	17.5	23.7	25.5	29.6	28	24.1	19.4	11.8	8.8	华南
江西	安远	77.6334	0.898449	8788.99	18.27	17.5	4.33462	75.8558	4.26	7.10309	31.9497	141.035	0.581009	1.75	9.5	8.5	14.6	19.4	23.8	26.2	27	26.3	23.4	20.7	13.7	10.7	华南
江西	宁都	65.9433	0.809001	14.81	13.52	21	5.43611	114.158	3.91	6.77983	23.1382	142.549	0.855228	1.69	8	7.4	13.5	18.4	24.4	26.1	29	26.9	24.6	20.5	13.5	10.6	华南
江西	上犹	55.9813	0.866072	1731.48	14.14	19.4	4.16491	80.7992	3.6	10.3929	29.965	136.584	0.757037	1.69	8.9	8.2	14.2	18.9	24.6	26.9	28.3	27.5	24.5	21.1	13.9	10.8	华南
江西	丰城	62.0244	0.823024	1823.9	19.36	24.8	7.19699	178.485	4.12	6.20266	35.3151	140.631	1.07754	1.63	5.2	6.1	12.8	17.8	24.2	26	30	28.1	24.6	19.3	11.8	8.8	华南
江西	分宜	56.7623	0.842373	33764.4	28.35	24.1	6.41653	154.638	3.2	11.1809	16.433	138.827	1.49174	1.63	5.8	6.1	12.5	17.3	23.7	25.9	29.9	27.7	24.1	19.2	11.4	9.3	华南
江西	永新	67.7226	0.917258	971.354	12.33	22.5	5.52034	124.208	3.98	5.75808	33.1705	128.345	1.05029	1.57	6.5	6.5	12.9	17.4	23.3	25.7	29	27.4	23.6	19.5	11.8	9.3	华南
江西	安义	56.5145	0.894886	29287.4	37.83	24.3	8.09129	196.618	2.93	17.8906	12.4923	130.837	1.48596	1.76	4.7	5.7	12.1	17	23	25.2	29	27.2	23.5	18.9	11	8.1	华南
江西	莲花	50.2224	0.915332	11894.3	18.38	22.5	5.47047	123.086	3.62	8.10936	28.537	124.273	0.950243	1.76	6.2	6.3	12.7	17.2	23.1	25.6	28.7	27.4	23.6	19.3	11.3	9.2	华南
江西	德安	37.0311	0.720412	16779.7	35	25.3	7.77077	196.6	3.46	10.0177	21.9569	130.512	1.97762	1.45	4	5.3	11.7	17	22.9	25.3	29.3	27.4	23.5	18.3	10.3	7.7	华南
江西	赣县	66.4308	0.906095	137.32	17.47	20.2	4.46552	90.2036	3.79	8.96918	27.787	133.654	0.830791	1.7	9.1	8	14.5	19.3	25.4	27.5	29.3	28.1	25.4	21.1	14	11.1	华南
江西	定南	62.0083	0.921182	1893.49	21.94	17.5	3.86685	67.6698	3.48	11.7471	26.4016	125.163	1.32974	1.7	9.5	9	14.9	19.4	24	26.1	27	26.1	23.6	21	14.4	11.4	华南
江西	弋阳	73.5692	0.837838	12753.5	24.26	23.2	7.91723	183.68	3.7	7.98716	28.5231	145.352	1.45127	1.7	6.7	6.5	12.5	17.3	24	25.4	29.9	28.3	25	20.2	12.4	9.6	华南
江西	广丰	53.6263	0.856861	253.24	19.54	22.9	4.00925	91.8118	4.14	9.11494	25.8197	123.865	1.08989	1.7	6.8	6.4	12.2	17.4	23.9	25.1	29.7	28.3	25.3	20.2	12.5	9.6	华南
江西	玉山	64.4481	0.829942	11767.1	19.02	23.1	5.2199	120.58	3.55	10.4466	23.9636	115.029	1.46572	1.7	6.4	6.1	11.9	16.9	23.7	25.1	29.5	27.8	24.9	20	12.4	9.4	华南
江西	遂川	61.2847	0.85069	1237.49	10.79	21.6	4.74794	102.556	3.95	6.72027	29.7524	138.839	0.784156	1.64	7.6	7.1	13.4	18.4	24.4	26.8	29.2	27.3	24.5	19.9	12.6	10.2	华南
江西	东乡	65.2366	0.873371	2785	24.3	24.6	7.89675	194.26	3.74	8.26401	26.9938	137.711	1.05279	1.64	5.7	6.1	12.6	17.7	24.2	25.9	30.3	28.2	25	19.6	12.1	9.2	华南
江西	南城	64.3847	0.731708	17659.7	20.73	22.9	8.65797	198.268	3.72	6.24607	29.5402	155.959	1.04911	1.64	6.2	6.4	12.7	17.7	23.9	25.8	29.1	27.6	24.3	19.5	12.1	9.6	华南
江西	全南	48.3773	0.958678	14694.9	27.53	16.9	5.11083	86.3731	3.68	9.97328	28.1682	131.209	1.41844	1.58	9.9	9.1	14.9	19.5	23.9	25.7	26.8	26.4	23.5	21.1	14.2	11	华南
江西	武宁	37.9737	0.85679	14118.9	14.12	24.7	5.56457	137.445	3.58	11.463	27.6747	115.653	2.2119	1.58	4.6	5.7	12.2	17.1	23	25.5	29.3	27.8	23.8	18.8	10.8	8.2	华南
江西	信丰	59.4551	0.921296	12743.2	12.04	19.2	6.34137	121.754	3.8	7.40012	30.6815	138.047	1.08776	1.58	9.5	8.4	14.8	19.5	25.1	27.2	28.7	27.7	25.1	21.2	14.2	11.1	华南
江西	万载	59.9817	0.807851	1278.53	17.94	23.7	7.15291	169.524	3.65	11.1708	22.0687	117.106	1.68193	1.83	5.5	6.1	12.3	17.2	23.2	25.4	29.2	27.5	23.5	19.1	11.2	9	华南
江西	会昌	66.5201	0.927119	9538.32	15.95	19	4.05609	77.0657	4.36	6.02049	32.4079	129.482	0.837834	1.83	9.6	8.8	14.9	19.7	24.6	26.7	28.6	27.1	24.8	21.5	14.2	11.2	华南
江西	樟树	60.2378	0.8512	27392	26.19	25	6.30729	157.682	3.58	7.73166	25.2255	121.824	1.22058	1.52	5.5	6.3	12.9	17.8	24.5	26.3	30.5	28.4	25	19.6	12.1	9.3	华南
江西	上高	58.6959	0.883186	21760	25.86	24.5	12.3911	303.582	3.27	10.2034	17.9946	137.726	1.16425	1.52	5.7	6.2	12.5	17.5	23.9	25.8	30.2	27.8	24.2	19.5	11.6	9.2	华南
江西	崇仁	48.0567	0.851429	15475.8	15.92	24.4	7.61975	185.922	4.11	6.7709	27.5007	130.925	1.09429	1.77	5.1	5.9	12.2	17.3	23.5	25.6	29.5	27.4	24	19	11.3	8.4	华南
江西	九江	28.6255	0.777151	1476.19	21.51	27.3	4.3468	118.668	3.59	8.8618	24.9621	133.974	1.21238	1.71	3.7	5.6	12.5	17.8	23.8	26.5	31	28.5	24.4	18.7	10.9	8.2	华南
江西	新建	68.4154	0.817647	22272.7	34.69	25.2	6.22241	156.805	3.82	9.89243	19.7481	122.775	1.14238	1.71	5.3	6.1	12.9	17.8	24.2	26	30.5	28.2	25	19.5	12	9	华南
江西	新干	61.2132	0.896074	16422	18.64	24.6	9.36838	230.462	3.49	8.36553	19.8707	158.305	1.01721	1.71	5.6	6.3	12.6	17.7	23.9	26.1	30.2	27.9	24.8	19.7	11.7	9.1	华南
江西	吉水	75.8841	0.858974	11996.5	21.57	23.2	7.44694	172.769	3.42	11.3703	19.8402	158.101	0.68781	1.71	6.7	6.9	13.1	18	24.1	26.6	29.9	27.8	24.8	19.9	12.2	9.6	华南
江西	石城	68.8653	0.926045	8442.17	12.97	20.2	5.62017	113.528	3.92	7.24293	27.0039	146.729	1.19443	1.65	8	7.5	13.4	18.4	24.1	25.7	28.2	26.8	24	20.5	13.5	10.4	华南
江西	崇义	73.3339	0.81579	2654.8	15.71	18.6	4.37186	81.3165	3.5	9.25287	26.9056	125.138	0.740259	1.65	9.2	8.4	14.3	19	24.1	26.4	27.8	26.9	23.9	21	14	11.2	华南
江西	高安	60.9475	0.755556	13855.2	27.14	24.7	10.283	253.991	3.21	10.6197	16.5629	148.277	0.73483	1.65	5.6	6.3	12.8	17.8	24.3	25.9	30.3	28	24.8	19.8	12	9.3	华南
江西	金溪	64.3876	0.848376	12264.5	17.35	23.6	7.58132	178.919	3.76	6.61484	26.4929	142.953	1.22214	1.65	6	5.9	12.6	17.5	24	25.9	29.6	27.8	24.6	19.4	12	9.2	华南
江西	铜鼓	70.2764	0.820669	14829.5	24.9	22.2	5.91787	131.377	3.5	11.7994	22.4024	108.231	2.50683	1.59	5.2	5.3	11.3	16.4	22	24.4	27.4	26.3	22.1	18.1	10.3	8.1	华南
江西	龙南	46.478	0.967949	22.58	17.3	17.8	3.32471	59.1799	3.62	9.83811	27.2194	125.586	1.02656	1.53	9.8	8.8	15	19.6	24.3	26.4	27.6	26.7	24	21	14.2	11.1	华南
江西	星子	48.393	0.92823	13621.2	15.56	25.8	5.9305	153.007	4.03	5.70525	31.2724	131.874	1.01306	1.78	4.3	5.8	12.4	17.4	23.3	25.7	30.1	28.3	24.5	18.9	11.3	8.3	华南
江西	余干	67.8645	0.7926	741.59	11.66	24.6	5.38696	132.519	4.21	5.47279	30.9803	135.193	1.19175	1.72	5.6	6.3	12.9	17.8	24.2	26	30.2	28.4	25.1	19.8	12.2	9.1	华南
江西	靖安	58.9382	0.778948	15431.8	28.43	23.9	7.87077	188.111	3.33	12.7147	20.6392	114.025	2.20181	1.66	5	5.8	12.2	17.1	23.1	25.2	28.9	27.2	23.8	19.2	11.6	8.7	华南
江西	万年	74.8647	0.895803	14199.5	19.05	24	7.59536	182.289	3.72	9.06739	28.3023	139.923	1.41435	1.66	5.8	6.1	12.6	17.5	23.8	25.8	29.8	28.1	24.6	19.8	11.8	8.9	华南
江西	永修	52.7926	0.68118	16826.6	25.43	25.4	6.78097	172.237	3.63	8.70883	23.1971	129.571	1.71377	1.66	4.4	5.7	12.4	17.2	23.5	25.7	29.8	27.8	24.1	18.8	11.2	8.4	华南
江西	横峰	69.986	0.803681	24276.6	21.66	23.4	6.39204	149.574	3.28	11.7798	19.5577	138.594	1.75454	1.66	7.1	6.8	12.8	17.7	24.4	25.7	30.5	28.7	25.5	20.6	12.7	10	华南
江西	婺源	58.9654	0.890145	14282.2	16.34	22.4	6.06867	135.938	3.48	10.5806	24.5953	116.286	1.31282	1.6	6.2	6.2	11.8	17.1	22.6	24.6	28.6	27.4	23.7	19.8	11.9	8.5	华南
江西	井冈	53.21	0.789082	2738.17	20.64	19.6	6.23543	122.214	3.67	8.47034	25.1044	139.324	1.00433	1.6	4.3	3.3	10	14.8	20	21.9	23.9	23	19.6	16.1	9	6.6	华南
江西	宜黄	49.1096	0.849537	129.13	16.45	23.4	8.36286	195.691	3.76	7.15629	26.8223	133.383	1.3852	1.6	5.6	6.1	12.3	17.4	23.5	25.7	29	27.3	23.9	19.1	11.4	9	华南
江西	于都	57.3049	0.893189	1568.52	19.57	20.3	4.24201	86.1129	4.08	7.92561	26.4007	125.197	0.720274	1.79	9.4	8.5	14.6	19.5	25.5	27.5	29.7	28	25.4	21.6	14.3	11.4	华南
江西	上饶	62.763	0.790124	1245.65	14.75	22.9	4.43269	101.509	4.01	7.38468	29.8868	121.498	1.16914	1.79	6.6	6.2	12	16.9	23.5	24.9	29.5	27.9	25	20.1	12.4	9.5	华南
江西	寻乌	69.9241	0.953488	1184.38	18.97	16.8	4.08234	68.5833	3.82	7.24208	26.618	138.738	1.12144	1.73	10.2	9.6	15.2	19.5	23.7	25.8	27	25.8	24	21.7	15.1	11.8	华南
江西	乐安	76.8914	0.89011	8358.83	16.72	23.6	6.59671	155.682	3.55	11.1436	18.0602	144.818	1.05403	1.73	5.5	5.8	12.1	17.2	23.3	25.6	29.1	27	23.7	18.9	11.2	8.7	华南
江西	修水	54.2552	0.778002	8281.79	11.46	24.2	5.02117	121.512	3.85	8.99082	33.6855	118.76	1.80397	1.67	4.5	5.3	11.8	17	22.5	25.2	28.7	27.1	23.2	18.3	10.3	7.7	华南
江西	彭泽	32.1877	0.806616	1663.52	14.55	26.6	3.06727	81.5895	3.89	6.4439	31.0095	119.377	1.18761	1.61	3.3	5	11.9	17	23	25.6	29.9	27.6	23.9	18.2	10.1	7.9	华南
江西	湖口	46.2074	0.83501	23318.8	21.64	26.7	4.83198	129.014	3.64	7.8811	31.0693	128.89	1.16639	1.61	3.5	5.3	12.1	17.2	23	25.6	30.2	28	23.9	18.5	10.6	8	华南
江西	广昌	61.3182	0.846995	8591.47	24.53	21.9	7.11771	155.878	3.72	10.1099	23.9272	146.366	1.1662	1.55	7.3	7.1	13.2	18.2	24.4	26.1	29.2	27.4	24.3	20.2	13	10.1	华南
江西	资溪	48.1752	0.762774	14735.3	23.86	21.7	7.5664	164.191	3.52	10.2339	25.2762	122.152	1.45881	1.55	6.1	6.1	12	16.8	22.3	24.3	27.8	26.1	22.9	19.3	11.7	9	华南
江西	永丰	68.2752	0.822653	15194.7	15.7	23.2	6.55287	152.027	4	5.13961	27.6858	144.001	0.828923	1.74	6.3	6.5	12.8	17.8	23.6	26.1	29.5	27.3	24.2	19.5	11.8	9.3	华南
江西	兴国	63.4855	0.859935	1726.41	14.01	21.2	3.86569	81.9526	3.98	7.72591	32.142	139.72	1.1009	1.68	8.2	7.5	13.8	18.9	24.6	26.7	29.4	27.3	24.8	20.5	13.4	10.7	华南
江西	宜丰	86.1597	0.862319	18624.7	29.69	23.8	9.98786	237.711	3.23	11.5019	16.1192	121.426	1.67022	1.68	5.4	6	12.1	17.1	23	25.2	29.2	27.3	23.5	19.2	11.3	8.8	华南
江西	峡江	69.8716	0.852273	1692.92	24.33	23.9	10.3413	247.156	3.6	7.75626	18.7993	146.564	0.645572	1.62	5.5	6.2	12.5	17.4	23.3	25.7	29.4	27.5	23.8	19.2	11.3	8.8	华南
江西	铅山	59.6889	0.782244	12138.8	17.69	23.5	6.52614	153.364	3.87	7.20694	30.5066	128.059	1.50277	1.62	7	6.8	12.7	17.7	24.6	25.8	30.5	28.8	25.6	20.8	12.8	9.9	华南
江西	南丰	43.8547	0.837895	18873.2	19.52	22.5	8.97975	202.044	3.58	6.39569	25.4233	135.694	1.19472	1.62	6.9	6.8	13.1	18.1	24.3	26	29.4	27.7	24.6	20.1	12.8	9.8	华南
江西	泰和	63.798	0.874396	1497.34	17.42	22.6	6.29783	142.331	3.48	10.8904	23.3797	131.163	0.983071	1.62	7.3	7.1	13.4	18.3	24.6	26.9	29.9	28.2	25.2	20	12.6	10.2	华南
江西	大余	56.1586	0.831169	19677.9	28.05	18.3	6.30729	115.423	3.53	9.62738	25.7486	133.253	1.14259	1.56	9.1	8	14.2	18.6	23.8	25.9	27.4	26.6	23.8	20.6	13.6	10.5	华南
江西	万安	73.9719	0.855895	1898.81	16.82	21.9	7.30251	159.925	3.91	6.72095	28.8925	128.004	0.854403	1.56	7.3	6.8	13.2	18.1	24.1	26.5	29.2	27.6	24.3	19.6	12.1	9.7	华南
江西	黎川	56.9363	0.810606	13565.6	21.78	22.9	8.53097	195.359	3.5	10.276	25.2723	144.67	0.963364	1.56	6.5	6.6	12.7	17.5	24	25.8	29.4	27.3	24.2	19.8	12.5	9.7	华南
江西	奉新	66.7496	0.755981	265.41	24.7	24.8	10.1809	252.487	3.4	12.5095	20.0762	124.804	1.40728	1.81	5	6	12.5	17.5	23.7	25.7	29.8	27.6	24.1	19.3	11.6	8.8	华南
江西	都昌	59.4621	0.788949	6281.15	13.73	26.2	5.27884	138.306	4.13	5.99169	33.7315	132.099	1.08514	1.81	4.1	5.6	12.4	17.2	23.5	25.6	30.3	28.2	24.3	18.7	11.1	8.4	华南
江西	吉安	49.1096	0.808127		0	23.2	5.5655	129.12	0	0	0	0	0	0	6.7	6.8	13.2	18	24.3	26.7	29.9	27.8	24.8	19.8	12.4	9.8	华南
江西	九江	62.763	0.708696		26.08	27.3	4.03683	110.206	3.67	8.629	27.2439	125.608	1.70597	1.57	3.7	5.6	12.5	17.8	23.8	26.5	31	28.5	24.4	18.7	10.9	8.2	华南
江西	新余	69.9241	0.765674		34.71	24.6	7.72384	190.007	3.03	11.3662	13.9774	145.117	1.3221	1.45	5.9	6.2	12.8	17.6	24.2	26.4	30.5	28	25	19.8	12	9.4	华南
江西	宜春	76.8914	0.837679		24.05	24	6.63772	159.305	3.61	9.13301	24.2388	129.369	1.27064	1.64	5.4	5.9	12.3	17.1	23.1	25.4	29.4	27.4	23.4	18.9	10.9	8.7	华南
江西	南昌	54.2552	0.651163		48.9	25.3	12.5319	317.056	3.39	10.9741	20.5124	125.665	1.89336	1.33	5.1	6	12.7	17.6	24	25.8	30.4	28.5	24.9	19.2	11.8	8.8	华南
江西	萍乡	76.8914	0.715827		33.73	24.6	5.65628	139.145	3.69	7.2909	29.3165	114.173	1.48548	1.58	5	5.9	12.3	17.1	23.2	25.7	29.6	27.7	23.2	18.5	10.7	8.6	华南
江西	东乡	54.2552	0.931035		12.29	24.6	2.80258	68.9435	4.95	2.72317	38.3798	131.562	1.29825	1.73	5.7	6.1	12.6	17.7	24.2	25.9	30.3	28.2	25	19.6	12.1	9.2	华南
江西	景德	32.1877	0.844697		37.35	24.3	6.45788	156.927	3.53	8.851	23.2854	139.597	2.19669	1.49	6	6.2	12.7	17.7	23.8	26	30.3	28.2	24.7	20	12.2	9.1	华南
江西	上饶	46.2074	0.798507		20.02	22.9	4.79103	109.715	3.83	8.28651	27.241	128.683	1.39538	1.68	6.6	6.2	12	16.9	23.5	24.9	29.5	27.9	25	20.1	12.4	9.5	华南
江西	南康	61.3182	0.804082		16.63	19.6	4.31381	84.5506	3.56	10.3008	26.1028	139.687	0.679978	1.7	9.1	8	14.4	19.2	24.9	27.1	28.7	27.9	24.7	20.8	13.8	10.7	华南
江西	波阳	69.9241	0.865854		14.78	25.4	7.15241	181.671	4	7.36193	29.9534	136.579	1.23847	1.77	5.1	6	12.8	17.5	23.9	25.9	30.5	28.3	25	19.5	11.9	9	华南
江西	乐平	76.8914	0.847434		22.19	24.1	6.11429	147.354	3.9	6.07865	29.371	146.09	1.511	1.71	6.3	6.4	13	17.8	24.1	26.1	30.4	28.5	25	20.3	12.3	9.4	华南
江西	瑞金	54.2552	0.937173		21.33	19.3	4.33489	83.6634	4.05	7.8947	27.8315	126.907	1.16129	1.66	9.4	8.5	14.5	19.4	24.9	26.8	28.7	27.3	25.2	21.7	14.3	11.3	华南
江西	德兴	32.1877	0.788321		39.15	23.5	6.87449	161.551	3.31	10.1098	20.9751	120.353	1.95478	1.67	6.2	6.1	12.4	17.4	23.4	25.3	29.7	27.7	24.5	20	11.9	9	华南
江西	瑞昌	46.2074	0.835806		23.41	27	3.84874	103.916	3.68	7.7636	28.3879	132.419	1.50517	1.61	3.7	5.5	12.3	17.7	23.6	26.4	30.7	28.4	24.2	18.5	10.4	7.9	华南
江西	贵溪	61.3182	0.754789		18.1	23.9	7.20293	172.15	3.75	7.81499	29.4372	136.495	1.5046	1.68	6.8	6.7	12.9	17.8	24.6	26	30.7	28.6	25.4	20.6	12.8	9.9	华南
江西	赣州	48.1752	0.760723		20.43		4.57454		3.81	8.47731	27.4056	133.726	1.0385	1.63													华南
江西	鹰潭	68.2752	0.852813		27.5		5.97234		3.66	8.94655	27.0194	134.369	1.5617	1.63													华南
辽宁	沈阳	0	0.706087		63.5	42.2	10.1794	429.572	2.65	16.4761	12.8327	109.565	4.27061	0.93	-15.7	-9.4	2.2	10.1	18.3	24.9	26.5	25.4	19.4	8.9	-1.9	-9.2	东北
辽宁	丹东	0	0.793427		43.01	33.1	3.8713	128.14	2.87	11.2307	16.0139	107.04	3.51817	1.13	-8.9	-5.9	2.5	8.9	15	22.1	24.2	24.9	19.6	10.5	1.1	-5.1	东北
辽宁	庄河	0	0.69905	59513.3	23.5	33	9.77808	322.677	2.99	9.10511	18.139	106.976	1.61367	1.2	-8.7	-6	2.6	9.6	14.9	22.4	24.3	24.8	19.6	10.7	1.4	-4.2	东北
辽宁	辽阳	0	0.735		42.64	42.7	8.42696	359.831	2.82	12.3887	13.9081	110.433	3.70213	1.14	-16	-7.9	2.9	10.6	18.4	25.1	26.7	25.3	19.3	9.4	-0.8	-7.5	东北
辽宁	锦州	0	0.737762		40.78	38.7	5.16351	199.828	2.9	11.2972	17.3113	107.553	2.79838	1.1	-11.9	-5.6	3.6	11	18.2	25	26.8	25.1	20.5	10.6	0.2	-6.2	东北
辽宁	大连	0	0.695774		56.44	31.7	5.1032	161.771	2.63	15.0705	10.264	108.896	2.81915	0.94	-6.4	-2.7	5.1	10.9	15.8	23.6	25.3	25.4	21.9	13.3	5	0.2	东北
辽宁	西丰	0	0.756757	21545.7	19.52	44.9	8.26267	370.994	3.05	11.5631	18.8636	105.525	3.11192	1.25	-20.2	-17.2	-0.3	6.8	16.3	22.6	24.7	23.3	16.5	5.7	-5.9	-15.7	东北
辽宁	瓦房	0	0.726562	698.8	33.51	34.1	8.97712	306.12	2.71	12.8761	11.6966	106.724	2.40712	1.19	-9.5	-5.3	3.3	10.4	15.8	23.7	24.6	25	20.6	11.1	2	-3.8	东北
辽宁	凌源	0	0.759494	23464.3	20.89	41.4	6.78096	280.732	3.05	10.1841	17.8895	120.624	1.37593	1.38	-13.4	-7.7	3.1	10.3	18.4	25.1	28	23.4	18.2	8.9	-1.4	-6.6	东北
辽宁	建平	0	0.754803	26784.2	21.81	44.1	6.3918	281.878	2.93	10.5015	16.6306	136.803	1.30253	1.38	-18.2	-12.1	-0.4	7.7	16.3	22.7	25.9	21.5	15.5	5.8	-4.6	-11	东北
辽宁	建平	0	0.754803	26784.2	21.81	41.1	6.3918	262.703	2.93	10.5015	16.6306	136.803	1.30253	1.38	-13.1	-7.5	3.2	10.1	18.8	25.2	28	23.5	18.8	8.8	-1.4	-6.7	东北
辽宁	新宾	0	0.865169	3146.59	28.75	41.2	4.91434	202.471	2.85	12.3657	16.023	105.601	3.18862	1.38	-17.4	-13.3	-0.6	6.4	15.2	21.7	23.8	22.9	15.7	5.7	-4.7	-12.4	东北
辽宁	岫岩	0	0.972223	32528.1	20.05	36.6	6.34128	232.091	3.34	8.74822	24.2893	111.176	2.02504	1.39	-12.1	-7.8	1.8	9.1	15.6	22.7	24.5	24.3	18.2	8.7	-0.8	-7.5	东北
辽宁	阜新	0	0.71623	14525.3	11.81	42.3	12.3617	522.901	3.16	7.00518	24.0687	114.939	1.3534	1.33	-15.1	-8.8	2	10.1	18.6	25	27.2	24.6	18.4	8.4	-2.8	-10.5	东北
辽宁	宽甸	0	0.758794	34789.6	22.43	37.2	5.96773	222	3.14	8.51515	21.9693	108.679	2.20802	1.33	-13.5	-8.9	0.8	7.7	15.2	22.4	23.7	23.6	17.4	8.1	-1.4	-7.7	东北
辽宁	长海	0	0.965518	68566.4	71.59	29.6	3.9	115.44	2.67	12.545	9.51753	119.805	2.57943	1.33	-6.4	-3.2	3.3	9.1	13.6	20.3	23.2	24.7	21.6	13.7	5.2	-0.8	东北
辽宁	辽阳	0	0.76493	33424.3	16.59	42.7	8.42696	359.831	3.04	11.0108	16.8969	111.793	2.48403	1.27	-16	-7.9	2.9	10.6	18.4	25.1	26.7	25.3	19.3	9.4	-0.8	-7.5	东北
辽宁	本溪	0	0.798701	39866.5	40.28	41.2	5.09207	209.793	2.97	10.8264	16.5715	115.72	3.01297	1.27	-15.6	-9.9	1.6	8.8	17.1	23.6	25.6	24.3	18	8	-1.9	-8.9	东北
辽宁	兴城	0	0.813765	13793	25.17	37.6	9.76107	367.016	3.11	9.83509	19.221	112.771	1.87933	1.21	-12	-5.7	2.9	10.3	16.8	23.1	25.6	24.9	19.8	10.9	0.9	-5.1	东北
辽宁	铁岭	0	0.705882		35.01	43.1	10.124	436.343	2.9	11.696	17.3098	108.784	3.14233	1.21	-16.5	-10.6	1.6	9.6	17.9	24.8	26.6	24.9	19	8.6	-2.5	-10.4	东北
辽宁	阜新	0	0.800813		45.5	42.3	4.02621	170.309	2.79	11.9098	15.5203	109.853	2.77972	1.15	-15.1	-8.8	2	10.1	18.6	25	27.2	24.6	18.4	8.4	-2.8	-10.5	东北
辽宁	营口	0	0.758974		48.52	40.3	11.1524	449.441	2.87	13.1631	15.4716	111.904	3.51895	1.15	-13.5	-6.5	3.4	10.9	17.6	24.2	26.8	25.9	20.4	10.5	0.7	-5.7	东北
辽宁	鞍山	0	0.741876		50.18	40.4	5.04098	203.656	2.88	13.1248	16.1919	111.107	4.57492	1.09	-12.8	-6.4	3.7	11.2	18.5	25.6	27.6	26	20.6	10.6	0.5	-6	东北
辽宁	绥中	0	0.830065	15369.8	18.94	37.6	6.78096	254.964	3.11	9.6281	18.9568	110.935	1.67786	1.34	-11.2	-5.3	4	10.9	17.6	24.1	26.4	25	20.4	11.1	1.7	-3.9	东北
辽宁	康平	0	0.751725	41364.2	20.35	43	11.1252	478.383	3.09	8.53162	21.344	110.951	1.9039	1.28	-16.7	-11	0.7	9.2	18.1	24.6	26.3	24.4	19	8.2	-3.7	-12.2	东北
辽宁	铁岭	0	0.800706	66465.6	7.64	43.1	10.124	436.343	2.97	10.9706	18.661	111.589	2.2313	1.28	-16.5	-10.6	1.6	9.6	17.9	24.8	26.6	24.9	19	8.6	-2.5	-10.4	东北
辽宁	辽中	0	0.759756	5583.4	17.23	42.1	9.52529	401.015	2.78	11.1063	13.4852	117.544	2.3115	1.28	-16.3	-9.6	2.1	10.1	17.9	24	25.8	24.6	18.8	9	-1.8	-8.8	东北
辽宁	海城	0	0.705376	5116.5	26.61	42.1	9.5097	400.358	3.03	12.1537	18.4119	112.433	3.39337	1.22	-15.6	-7.4	3.2	10.8	18.1	25	26.5	25.5	19.6	9.9	-0.1	-6.7	东北
辽宁	桓仁	0	0.779762	35889.5	26.17	39.3	4.60254	180.88	3.22	9.35076	19.8243	108.979	5.14115	1.22	-15.1	-11.2	1	8	16.1	22.3	24.2	23.6	16.6	7.8	-1.7	-8.1	东北
辽宁	昌图	0	0.731926	23187.2	19.44	42.7	12.515	534.389	3.07	9.54388	23.1362	108.737	1.62294	1.35	-17.1	-11.8	0.3	8.5	17.5	23.9	25.6	24.3	18.9	7.7	-3.7	-12	东北
辽宁	台安	0	0.760649	51977.2	17.24	40.8	10.8645	443.271	3.02	10.3837	18.921	111.71	1.67617	1.29	-14.6	-8.5	2.7	10.6	18	24.1	26.2	25.2	19.8	9.8	-1	-7.8	东北
辽宁	义县	0	0.800623	18683.6	17.13	41.5	7.23908	300.422	3.15	8.86558	21.5475	108.629	2.05247	1.29	-14.7	-7.5	2.5	10.5	18.5	24.7	26.8	24.9	19.3	9.1	-1.5	-8.7	东北
辽宁	开原	0	0.753425	5759.11	29.64	44	10.556	464.465	2.8	15.0297	15.7634	112.001	3.95477	1.23	-18.1	-12.9	1	8.8	17.7	24.3	25.9	24.4	18.2	7.7	-3.7	-12.3	东北
辽宁	朝阳	0	0.786307	2255.3	5.16	41.5	4.09925	170.119	3.18	9.64662	18.665	113.608	0.992262	1.48	-13.2	-6.4	4	11.6	19.8	26	28.3	24.6	19.4	9.8	-0.5	-6.3	东北
辽宁	大洼	0	0.733974	45554.9	90.84	40	11.7751	471.003	2.95	12.5082	15.525	110.93	1.97917	1.17	-13.8	-7.1	2.8	10.3	17.3	23.7	26.2	25.4	20.4	10.7	0.4	-6.2	东北
辽宁	黑山	0	0.766475	19833.5	27.82	41	11.3464	465.204	3.01	9.73503	20.8842	106.122	2.11503	1.17	-15	-9	2.1	10.1	17.9	24.3	26	25	19.1	9	-1.8	-9.3	东北
辽宁	本溪	0	0.672898		66.92	41.2	2.6587	109.538	2.8	13.2219	13.8655	109.994	5.18064	1.05	-15.6	-9.9	1.6	8.8	17.1	23.6	25.6	24.3	18	8	-1.9	-8.9	东北
辽宁	北票	0	0.75441	32346.3	31.82	41.7	5.86867	244.723	2.69	13.1837	11.6216	115.173	1.81295	1.24	-13.9	-7.4	3	10.9	19	25.4	27.8	24.4	18.9	9.1	-1.6	-8.6	东北
辽宁	东港	0	0.706473	5383.7	20.79	32.6	10.5579	344.187	2.95	9.80113	17.2621	107.615	2.25961	1.18	-8.5	-5.4	2.7	9	14.7	21.6	24.1	25	19.9	10.7	1.6	-4.5	东北
辽宁	法库	0	0.733441	447	17.14	43	12.3158	529.578	3.12	8.01555	23.646	115.218	1.95161	1.31	-17.3	-11.9	0.8	8.9	17.6	24.1	25.7	24.3	18.6	7.8	-3.9	-11.8	东北
辽宁	朝阳	0	0.710784		27.53	41.5	4.09925	170.119	2.92	10.6561	15.3684	120.328	1.58376	1.31	-13.2	-6.4	4	11.6	19.8	26	28.3	24.6	19.4	9.8	-0.5	-6.3	东北
辽宁	彰武	0	0.770975	222.42	17.78	42.3	10.1155	427.884	2.92	8.60373	17.874	108.825	1.49692	1.31	-16.2	-10.4	1.1	9.4	17.8	24.3	26.1	24.2	18.3	8	-3.9	-12.4	东北
辽宁	连山	0	0.803371		18.47	37.9	6.198	234.904	3.22	14.5107	21.5324	113.811	1.33356	1.99	-11.6	-5.6	3.2	10.3	16.9	23.5	26.3	25.4	20.6	11.4	1.2	-4.9	东北
辽宁	建昌	0	0.800256		12.31	39.3	5.43182	213.47	3.39	8.94086	24.7411	115.701	1.22425	1.58	-12.5	-7.2	3.5	10.5	17.9	24.4	26.8	23.2	18.5	9.1	-0.8	-6	东北
辽宁	清原	0	0.79208		32.77	41.5	4.57431	189.834	2.82	12.9332	14.2049	102.263	3.22452	1.34	-17	-12.6	-0.3	7	15.9	22.4	24.5	23.5	16.8	6.2	-4.6	-13.2	东北
辽宁	新民	0	0.731017		20.22	41.4	10.8974	451.154	2.89	10.2834	16.449	110.757	2.5172	1.3	-15.3	-9.2	1.9	10.3	18.3	24.5	26.1	25.1	19.5	9	-2.4	-9.9	东北
辽宁	北镇	0	0.758064		18.61	39.3	11.1539	438.348	3.15	8.66246	23.2486	108.855	1.78357	1.24	-13.2	-7.7	2.8	10.5	18	24.3	26.1	24.9	19.8	9.8	-1	-8	东北
辽宁	盘锦	0	0.749064		80.3		8.94847		2.82	11.106	11.9571	110.204	2.85639	1.1													东北
内蒙古	科尔	0	0.92		22.11		8.56181		3.21	9.4877	20.0156	110.715	1.47176	1.53
内蒙古	清水	0.02256	0.765401	7956	8.44	36.6	3.53565	129.405	3.74	9.60007	29.5304	116.641	0.754855	1.73	-12.4	-8.3	2.4	9.3	17.5	21.2	24.2	20.9	16.1	8.1	-1.9	-5.4
内蒙古	呼和	0	0.752788		42.68	38.4	3.7838	145.298	2.7	12.3067	5.89135	108.396	1.73256	1.11	-13.4	-8.4	2.6	9.1	17.4	22.6	25	21.8	16.8	7.5	-3.6	-7.1
内蒙古	包头	0	0.693182		51.93	38.7	3.03544	117.472	2.64	12.2806	5.47358	105.875	2.18649	1.14	-13.2	-7.7	2.8	9.8	18.6	22.4	25.5	22	17.2	8	-3.1	-6.5
内蒙古	清水	0	0.830827	27496.2	17.43	36.6	4.87525	178.434	2.7	12.4974	3.69994	122.854	0.873626	1.86	-12.4	-8.3	2.4	9.3	17.5	21.2	24.2	20.9	16.1	8.1	-1.9	-5.4
内蒙古	鄂托	0	0.84	279387	34.34	37.2	3.76763	140.156	2.65	13.8704	4.79736	112.321	1.83326	1.25	-12.1	-6.9	2.1	9	17.8	20.3	25.1	20.9	16	7.6	-2.3	-4.8
内蒙古	阿荣	0	0.843576		31.8	42.9	11.7948	505.997	3.01	9.07487	15.0722	110.83	1.9545	1.5	-19.8	-13.5	-4.2	5.8	14.9	22.1	23.1	21.3	14.7	3.2	-10.8	-21
内蒙古	新巴	0	1		49.33	48.8	20.478	999.326	2.67	13.1232	7.64775	104.944	2.92524	1.44	-26.5	-21.2	-8.1	3.5	14.6	21.8	22.3	20.2	14	-0.3	-13.5	-22.4
内蒙古	土默	0	0.762712	41561.5	15.19	39.4	4.19159	165.148	2.8	11.3181	9.25773	115.089	1.34209	1.44	-14.1	-8.5	2.9	9.6	18.3	22.7	25.3	21.7	16.9	7.9	-3.2	-7
内蒙古	阿拉	0	0.707452	169532	49.95	34.1	7.89684	269.282	2.58	16.0012	7.30662	108.056	2.71497	1.32	-8.3	-5.1	3.7	9.6	18.8	19.7	25.8	21.8	16.6	8.8	-0.4	-3
内蒙古	达拉	0	0.765892	931.2	18.36	39.2	5.9801	234.42	2.55	12.5528	3.15064	107.172	0.874342	1.51	-14.7	-9.3	2.3	9.7	18.4	21.9	24.5	20.9	16	7.8	-3.4	-7.1
内蒙古	库伦	0	1	2485.25	23.14	42.4	5.77544	244.879	3.24	6.75412	19.8448	114.881	1.1595	1.51	-15.7	-9.1	1.1	9.1	18	24.6	26.7	23.8	18.3	7.8	-3.9	-11.9
内蒙古	扎鲁	0	0.864	35888.1	21.66	42.4	6.19484	262.661	3.01	10.2719	12.5407	109.513	1.47035	1.51	-15.1	-8.6	0.3	8.3	18.1	24.3	27.3	23.5	18.3	6.6	-6.4	-14
内蒙古	准格	0	0.772636	217971	24.01	38.9	4.97279	193.441	2.56	15.7555	2.29898	108.913	1.03592	1.51	-13.3	-8.1	2.7	10.2	18.6	22.2	25.6	21.6	16.7	8.5	-2.5	-6.1
内蒙古	凉城	0	0.803738	23393.5	15.99	37.6	6.02525	226.55	2.97	13.287	10.6445	109.151	1.54141	1.45	-15.3	-10.7	0.5	7.7	15.4	20.1	22.3	19.3	14.5	6.5	-4.4	-7.4
内蒙古	翁牛	0	0.778369	16629.8	15.55	42.3	4.64668	196.554	3.18	8.37103	19.9253	137.701	1.13598	1.45	-15.4	-9.5	0.7	8.4	17.4	23.9	26.9	22.3	17.2	6.5	-5	-10.6
内蒙古	通辽	0	0.696458		28.69	43.5	5.31152	231.051	3.2	8.42477	18.6907	109.491	1.63115	1.39	-16.8	-10.1	0.7	8.7	18.3	24.5	26.7	23.9	18.5	7.2	-5.9	-14.9
内蒙古	巴林	0	0.982457	22619.6	30.25	42.1	3.70746	156.084	2.8	11.0148	10.8768	117.566	1.07646	1.39	-16.3	-10.5	-0.9	7.2	16.6	23	25.8	21.8	15.7	5.3	-8.1	-14.8
内蒙古	正镶	0	0.893442	23629.5	24.09	42.1	6.08382	256.129	2.77	12.5019	8.54824	94.9438	1.73888	1.46	-19.7	-17.8	-3.5	4	12.3	18.8	22.4	18.5	12.7	2.9	-8.6	-12.9
内蒙古	牙克	0	0.725275		43.18	54.3	12.1127	657.719	2.89	10.9302	14.3925	105.166	2.51011	1.46	-29.5	-25.5	-12.5	1.8	12.1	17.6	19.2	18.6	11.6	-1.6	-16.1	-25.8
内蒙古	阿巴	0	0.833333	7618.55	41.64	49.1	12.1605	597.082	2.73	13.9214	9.06721	113.03	3.10219	1.46	-25	-21.7	-5.6	4.5	14	21	24.1	20	14.5	1.3	-11.8	-18.3
内蒙古	四子	0	0.801762	15336.9	16.69	39	5.70026	222.31	2.59	13.9146	5.27422	100.395	1.46514	1.46	-16.6	-13.2	-2	5.3	13.2	18.8	21.6	18.2	13	4.2	-6.3	-9.4
内蒙古	苏尼	0	0.835294	52291.5	48.66	49.8	12.217	608.407	2.58	13.5655	5.74647	100.68	1.7537	1.4	-24	-20.6	-4.3	5.7	15.5	22.4	25.8	21.8	15.7	2.7	-10.3	-16.2
内蒙古	巴彦	0	0.701493	12725	17.2	38.8	11.0436	428.493	3.31	8.29805	22.4976	118.507	1.99746	1.4	-11.9	-7.6	1.7	8.9	18.5	20.7	26.9	22	16.7	6.7	-3.8	-6
内蒙古	开鲁	0	0.728132	3982.44	14.2	43.8	9.08128	397.76	3.36	6.54026	21.9003	112.465	1.5708	1.4	-17.1	-10	0.5	8.7	18.2	23.9	26.7	23.7	18.1	7.3	-6	-14.7
内蒙古	喀喇	0	0.788618	1828.83	13.43	40.8	4.41406	180.094	3.05	11.2623	18.2878	124.613	1.09332	1.65	-15.1	-9.6	1	8.3	16.5	22.3	25.7	21	15.5	6.8	-3.4	-8.1
内蒙古	杭锦	0	0.846939	344.57	21.74	38.3	8.97226	343.637	2.45	16.7183	4.23303	105.686	1.55256	1.59	-13.9	-8.6	1.2	8.1	17.3	20.6	24.4	20.4	15.5	6.7	-3.5	-6.4
内蒙古	杭锦	0	0.846939	344.57	21.74	37.6	8.97226	337.357	2.45	16.7183	4.23303	105.686	1.55256	1.59	-12.3	-7.5	2.6	10.2	18.9	21.5	25.3	21	16.3	7.5	-2.2	-5.1
内蒙古	乌拉	0	0.768116	4675.66	26.59	40.3	10.637	428.672	2.52	14.4746	6.65928	101.589	1.69264	1.59	-15.6	-10.8	0.2	7.5	16.7	21.2	24.7	19.9	15.3	5.6	-5.8	-9.1
内蒙古	突泉	0	0.73346	12386.2	20.41	41.6	12.9182	537.399	2.98	9.8041	15.7564	110.841	1.49924	1.59	-16.5	-10.3	-1.4	6.6	16.8	22.9	25.1	21.7	16.7	5.3	-7.7	-16.2
内蒙古	托克	0	1	2556	26.87	39.5	5.07355	200.405	3.1	20.8667	12.6044	101.104	3.34079	1.59	-14	-8.9	2.9	10.2	18.7	22.9	25.5	21.8	16.9	8.5	-2.8	-6.4
内蒙古	鄂托	0	0.81592	66122	26.42	37.2	0	0	2.62	15.0367	8.10859	110.702	1.93237	1.59	-12.1	-6.9	2.1	9	17.8	20.3	25.1	20.9	16	7.6	-2.3	-4.8
内蒙古	扎赉	0	0.766827	12263.8	19.95	43.6	7.06963	308.236	3.02	10.594	14.2029	100.513	1.64618	1.53	-18.6	-11.8	-2	7	17	23.4	25	22.7	17	5.1	-8.9	-19.4
内蒙古	商都	0	0.711364	162.69	18.82	38.8	3.707	143.831	2.55	16.037	4.14852	94.0447	1.07273	1.53	-16.5	-12.4	-2.1	5.5	13.1	19.2	21.7	18.7	13.4	4.1	-7.5	-9.8
内蒙古	奈曼	0	0.85119	285.95	14.61	43.9	5.807	254.927	3.34	6.26402	22.6444	112.276	0.94207	1.53	-16.5	-9.8	1.1	8.9	18.1	24.2	27.4	23.7	17.9	7.3	-4.3	-11.8
内蒙古	卓资	0	0.813725	17945.3	22.84	40.7	4.02395	163.775	2.62	18.0848	6.00643	105.148	1.55364	1.47	-17.6	-12.4	-1.9	5.3	13.2	18.4	20.9	18.1	12.9	4.3	-8.1	-11.7
内蒙古	巴林	0	0.842857	18836.3	14.85	42.1	2.95402	124.364	3.04	9.75233	15.6671	108.708	1.42275	1.47	-16.3	-10.5	-0.9	7.2	16.6	23	25.8	21.8	15.7	5.3	-8.1	-14.8
内蒙古	杭锦	0	0.730819	27912.3	23.48	38.3	14.3758	550.593	3.05	6.2753	14.3837	107.246	1.40603	1.47	-13.9	-8.6	1.2	8.1	17.3	20.6	24.4	20.4	15.5	6.7	-3.5	-6.4
内蒙古	杭锦	0	0.730819	27912.3	23.48	37.6	14.3758	540.53	3.05	6.2753	14.3837	107.246	1.40603	1.47	-12.3	-7.5	2.6	10.2	18.9	21.5	25.3	21	16.3	7.5	-2.2	-5.1
内蒙古	敖汉	0	0.883721	15263.5	10.04	43.1	4.27681	184.331	3.23	7.65402	19.8841	128.718	0.947267	1.47	-16	-10.3	1.1	8.3	17	23.7	27.1	22.3	17	6.9	-3.6	-9.5
内蒙古	乌审	0	0.819672	175767	23.45	38.3	6.96614	266.803	2.65	14.8428	6.44515	122.923	1.60533	1.47	-14.2	-8.5	1.2	8.5	17.5	20.2	24.1	20.3	15	6.6	-3.6	-6.5
内蒙古	乌兰	0	0.663551	2873.23	74.39	42.9	5.44817	233.726	2.79	11.4176	10.9566	106.835	3.50733	1.16	-17.2	-10.4	-1.6	7	17	23.3	25.7	22.1	17.5	5.5	-7.8	-17.1
内蒙古	额济	0	0.772728	18284.2	50.37	41.2	8.98214	370.064	2.42	22.0957	6.55502	99.439	2.41856	1.16	-11.7	-5.8	3.5	11.4	21.2	25.1	29.5	24.9	19.2	7	-3.9	-6.1
内蒙古	磴口	0	0.902439	3548.14	44.78	38.5	8.24098	317.278	2.65	12.6191	8.45808	108.046	2.29928	1.41	-11.9	-7.3	2.9	10.3	19.5	22.1	26.6	22	17.2	8.4	-2	-4.3
内蒙古	赤峰	0	0.754266		24.21	42.6	0	0	3.04	9.61255	16.5406	124.788	1.32685	1.41	-15.4	-9.1	1.6	9.1	17.6	23.9	27.2	22.5	16.8	7	-3.2	-8.7
内蒙古	东乌	0	0.875	17572.4	39.76	48.1	16.9516	815.372	2.89	11.24	10.2649	106.275	1.52027	1.41	-23.8	-18.1	-5	4.7	14.8	22.2	24.3	20.7	14.4	1	-12.6	-20
内蒙古	正蓝	0	0.838383	48569.2	38.74	42.8	2.63651	112.843	2.75	15.7501	8.14965	104.496	2.41564	1.35	-20.3	-18.1	-3.6	3.8	12	18.4	22.5	18.2	12.2	2.5	-8.4	-12.6
内蒙古	林西	0	0.923809	15574.6	26.6	42.7	4.86914	207.912	2.72	13.9067	11.4162	112.338	1.326	1.35	-17.4	-11.8	-1.3	6.6	15.5	22.1	25.3	20.4	15	4.1	-7.1	-12.3
内蒙古	土默	0	0.820242		17.3	39.4	7.0176	276.493	2.61	13.8669	5.04857	113.544	1.19569	1.6	-14.1	-8.5	2.9	9.6	18.3	22.7	25.3	21.7	16.9	7.9	-3.2	-7
内蒙古	阿鲁	0	0.777397	1939.96	16.72	44.5	3.26686	145.375	2.76	13.7258	11.3442	111.181	1.13722	1.48	-17.3	-10.8	-0.3	8	17.7	23.9	27.2	23.3	17.5	6.2	-7.6	-15.6
内蒙古	五原	0	0.75043	22967.7	20.16	39.3	14.141	555.741	2.84	7.5018	11.4487	104.188	1.22638	1.48	-13.6	-8.6	2.2	9.4	18.5	22	25.7	21.6	16.9	7.7	-3.3	-6.7
内蒙古	宁城	0	0.758355	1514.66	12.14	42.6	5.71196	243.329	3.29	7.69035	22.4985	130.066	1.03266	1.48	-15.7	-9.5	1.9	9.1	17.8	24.2	26.9	22.5	17	7.6	-2.5	-8.3
内蒙古	锡林	0	0	83216.8	63.9	47.7	8.46077	403.579	2.64	12.9713	5.85708	107.835	2.57348	1.17	-22.8	-18.7	-3.9	5.4	14.4	21.4	24.9	21.2	15.3	2.5	-9.5	-15.5
内蒙古	固阳	0	0.813665	34211.8	13.33	39.1	5.7523	224.915	2.93	11.3974	11.024	99.932	1.64905	1.42	-15.8	-10.9	-0.5	6.6	15.6	20.2	23.3	20	15.1	5.7	-5.8	-9.7
内蒙古	多伦	0	0.708134	43961.4	28.45	43	7.03338	302.435	2.92	10.3697	9.74689	101.437	1.8711	1.42	-20.6	-17.3	-3	4.3	12.5	18.4	22.4	18.2	12.4	3	-7.8	-12
内蒙古	乌兰	0	1	39785	25.68	42.9	12.3013	527.726	2.99	18.6098	13.1881	107.597	3.13743	1.42	-17.2	-10.4	-1.6	7	17	23.3	25.7	22.1	17.5	5.5	-7.8	-17.1
内蒙古	化德	0	0.806764	16111.7	23.05	40.7	3.57241	145.397	2.46	16.5812	2.42632	90.0173	1.76563	1.36	-17.7	-13.7	-3.1	4.2	12.3	18.5	21	18.1	12.9	3.1	-8.2	-11.4
内蒙古	太仆	0	0.727437	12925	26.7	41.9	6.60832	276.889	2.35	17.1199	2.94656	106.455	1.55771	1.61	-19.1	-15.6	-3.5	3.4	11.6	18	21.2	17	12.3	2.4	-8.9	-12.8
内蒙古	镶黄	0	1	13373.1	46.74	40.6	20.1744	819.08	2.71	11.7759	7.96753	119.268	2.25771	1.3	-17.9	-15	-2.5	5.1	13.4	19.5	22.7	19.8	14	3.6	-7.3	-11
内蒙古	鄂温	0	0.798742		81.16	53.3	9.75812	520.108	2.6	12.5389	6.5632	110.718	3.65532	1.3	-29.6	-24.6	-11.7	2	13.4	19.3	20.3	19.4	12.5	-1	-15.3	-25
内蒙古	阿拉	0	0.841122	1762.2	49.21	34.1	10.6821	364.259	2.51	17.3722	7.10426	111.746	1.96182	1.3	-8.3	-5.1	3.7	9.6	18.8	19.7	25.8	21.8	16.6	8.8	-0.4	-3
内蒙古	克什	0	0.86087	354.99	22.91	44.5	5.46421	243.157	2.7	11.3474	9.00503	115.657	1.21436	1.43	-20.9	-16.4	-3.4	5	13.7	19.6	23.6	19.3	13.6	2.8	-8.5	-13.8
内蒙古	陈巴	0	1		51.5	52.9	13.6106	720.001	2.57	18.0329	7.58823	109.892	3.13414	1.43	-29.4	-25.2	-11.7	2.2	13.6	19.3	20.5	19.8	12.9	-1	-14.9	-25.2
内蒙古	和林	0	0.911243	65136	17.97	38.9	4.53864	176.553	2.93	12.1101	10.9078	120.719	1.31229	1.43	-14.6	-10.1	1.7	8.8	17.2	21.8	24.3	21	15.9	7.5	-3.8	-7.8
内蒙古	二连	0	0.845361	182277	41.75	49.9	1.21133	60.4456	2.75	10.2942	2.57061	102.277	1.31606	1.12	-23	-18.6	-1.9	6.8	16.3	22.9	26.9	22.5	16.5	3.5	-9.2	-13.9
内蒙古	扎兰	0	0.70499		93.66	41.1	7.01539	288.333	2.53	14.8025	7.46376	114.822	4.32827	1.12	-17.8	-12.2	-3.9	5.7	14.8	21.9	23.3	21	15.1	3.2	-10.5	-19.4
内蒙古	鄂伦	0	0.793104		69.66	47	8.4709	398.132	2.75	11.2504	10.371	110.378	3.28673	1.37	-22.3	-18.4	-8.5	3.2	12	18.7	19.3	18.6	11.8	-0.3	-15.4	-25.4
内蒙古	伊金	0	0.838542	28822.1	22.77	37.2	9.10541	338.721	2.43	17.7093	2.47322	111.44	0.79933	1.37	-13.4	-8.5	1.3	8.7	17.1	20.5	23.8	20.2	15.2	7	-3.1	-6
内蒙古	武川	0	0.865079	25525.5	18.63	40.2	8.08412	324.982	2.6	12.295	6.07969	95.5791	1.17065	1.62	-16.9	-12.7	-2.6	4.7	13	18.1	20.7	17.7	12.2	3.5	-6.8	-9.9
内蒙古	兴和	0	0.727027	1248.48	15.92	38.2	5.25251	200.646	2.72	14.3643	4.38586	93.3906	0.960077	1.62	-15.8	-10.8	-1.1	6.5	14.4	20.2	22.4	19.2	14.2	5.3	-6.4	-8.7
内蒙古	西乌	0	0.864583	11841.4	44.18	45.6	8.39309	382.725	2.97	10.3901	11.1246	99.7522	2.56065	1.31	-22.3	-18	-5	4	13.4	20.2	23.3	19.1	13.1	1.6	-10.4	-16.1
内蒙古	新巴	0	1		72.62	48.8	28.3606	1384	2.73	8.02945	8.02454	104.723	2.40674	1.31	-26.5	-21.2	-8.1	3.5	14.6	21.8	22.3	20.2	14	-0.3	-13.5	-22.4
内蒙古	托克	0	0.781065	8445.82	18.83	39.5	4.28289	169.174	2.92	10.7062	8.9236	112.555	1.34937	1.56	-14	-8.9	2.9	10.2	18.7	22.9	25.5	21.8	16.9	8.5	-2.8	-6.4
内蒙古	海拉	0	0		85.68	51.6	12.9433	667.872	2.67	12.4198	7.89938	106.371	3.70537	0.97	-28.2	-23.3	-10.4	2.6	13.8	19.6	20.6	19.9	13.3	-0.6	-14.4	-24
内蒙古	集宁	0	0.715347		67.69	37.8	0	0	2.58	11.7124	2.94154	100.264	1.82137	1.01	-15.3	-10.7	-1.3	5.9	13.6	19.1	21.5	18.5	13.2	4.8	-6.1	-8.8
内蒙古	东胜	0	0.766918		36.3	35	5.01112	175.389	2.69	12.6563	3.85692	110.545	1.43281	1.06	-11.8	-7.3	1.8	8.2	16.6	19.9	23.2	19.8	15.4	6.6	-2.9	-5.4
内蒙古	额尔	0	0		0	54.6	5.115	279.279	0	0	0	0	0	0	-30.3	-26.4	-13	1.9	13.5	18.7	19.7	19.5	12.1	-1.5	-16.5	-28.1
内蒙古	喀喇	0	0.801115		19.63	40.8	7.05481	287.836	2.85	10.8047	16.4175	125.327	1.04543	1.38	-15.1	-9.6	1	8.3	16.5	22.3	25.7	21	15.5	6.8	-3.4	-8.1
内蒙古	莫力	0	0.726776		23.64	44.9	7.44808	334.419	3.02	10.4486	14.0812	108.35	2.25075	1.51	-21.6	-15.6	-5.3	5.7	14.9	22.4	23.3	22.2	15.2	3.2	-11.7	-22.5
内蒙古	临河	0	0.688337		39.09	38	10.9295	415.322	2.72	9.54709	8.14901	104.986	1.70952	1.27	-11.6	-6.9	3.5	10.5	19.1	22.2	26.4	21.9	17.5	8.6	-1.7	-4.1
内蒙古	额尔	0	0.708333		98.61	54.6	14.2321	777.071	2.46	14.0706	6.62453	114.498	4.40529	1.23	-30.3	-26.4	-13	1.9	13.5	18.7	19.7	19.5	12.1	-1.5	-16.5	-28.1
内蒙古	丰镇	0	0.711423		34.93	38.7	5.82906	225.585	2.67	18.44	6.78997	101.871	1.24033	1.42	-16.4	-10.9	-0.9	6.5	14.4	20	22.3	19	13.7	5.9	-5.6	-9.4
宁夏	海原	19.1664	0.764478	5414.55	7.21	29.7	3.719	110.454	4	7.3146	15.3735	115.824	0.912718	2.12	-6.8	-4.6	3.1	9.3	16.9	17.6	22.9	18.3	13.8	7.1	-0.1	-1.8
宁夏	同心	23.2739	0.951087	7661.24	20.2	32.6	3.28089	106.957	3.86	8.71931	12.2752	108.874	1.55612	2.06	-6.7	-3.6	5.1	11.8	19.5	20.8	25.9	21.5	16.9	9.7	1.2	-1.9
宁夏	泾源	60.288	0.910179	669.388	10.01	31.6	3.5473	112.095	3.65	9.66812	20.4634	107.555	1.22074	2.11	-7.2	-5.5	2	7.7	14.5	15.6	19.6	16.3	11.7	5.6	-0.8	-2.1
宁夏	西吉	23.5624	0.79226	652.647	8.16	31.1	4.70528	146.334	3.99	7.65133	19.2173	109.409	0.663865	2.29	-7.6	-6.4	1.4	7.3	14.8	16.4	20.5	16.8	12.6	6.2	-2	-5
宁夏	盐池	0.343084	0.754258	17913.5	18.14	34.2	3.51394	120.177	2.73	21.5849	8.68895	134.748	1.10777	1.93	-9	-5	3.7	10.5	18.9	20.7	25.2	21.5	16.6	8.5	0.2	-2.6
宁夏	兴仁	40.5108	0.704546	1111	9.89	32.2	3.80386	122.484	3.36	11.3899	12.4187	119.012	0.983086	2.19	-8.5	-6.3	2.3	8.9	17.1	18.4	23.7	19.4	14.6	7.2	-1.6	-4.7
宁夏	贺兰	26.8572	0.720143	27268.2	29.69	35.2	7.725	271.92	2.83	15.9887	11.0841	111.519	1.22344	1.5	-9	-4.4	4.6	11.6	19.6	21.3	26.2	22.4	17.5	9.5	0.3	-2.6
宁夏	平罗	32.3233	0.757098	3182.82	25.17	36	0	0	2.92	12.4441	11.4937	108.805	1.43338	1.63	-9.6	-4.9	4.4	11.3	19.6	21	26.4	22.4	17.9	9.7	0.2	-2.6
宁夏	永宁	26.7138	0.734121	28528.2	24.67	34	9.35365	318.024	3.16	13.3859	14.9367	116.886	1.23775	1.63	-8.6	-4.5	4.3	11.2	19	20.9	25.4	21.7	17.1	9.5	0.7	-1.9
宁夏	青铜	29.0935	0.704641	31312.3	28.19	33.2	9.5579	317.322	3	12.6804	12.3252	112.46	1.75936	1.64	-7.4	-3.6	4.9	12	19.6	20.9	25.8	22.2	17.4	10	1.3	-1.1
宁夏	中宁	16.8379	0.754406	21113.4	25.74	32.8	6.50344	213.313	3.56	8.48564	18.056	108.596	1.24178	1.84	-6.7	-3.5	5.1	11.7	19.7	21	26.1	22.4	17.2	10.1	1.4	-1.8
宁夏	隆德	36.6488	0.8416	6492.48	11.91	32.1	3.775	121.177	3.65	9.05644	24.1505	111.403	0.980392	1.84	-7.3	-6.3	1.6	7.1	13.7	15.5	19.2	16.4	12.1	5.8	-2.2	-4.1
宁夏	吴忠	12.9761	0		28.42	33.4	6.86311	229.228	3.35	10.7514	12.7728	114.178	1.66281	1.79	-7.5	-4	4.7	11.6	19.5	21	25.9	22.2	17.4	10	1.2	-1.3
宁夏	银川	22.5696	0	43866.5	56.18	34.5	7.044	243.018	2.81	14.9656	9.00985	113.829	2.48853	1.24	-8.8	-4.3	4.5	11.6	19.6	21.2	25.7	22	17.1	9.2	0	-2.6
宁夏	中卫	17.9663	0		21.69	32.1	5.70047	182.985	3.51	9.99466	15.0796	113.63	1.20748	1.91	-7.5	-4.8	4.2	10.9	18.4	20	24.6	21.1	16.4	9.6	0.8	-2.3
宁夏	灵武	20.379	0.761603		40.38	33.5	9.18014	307.535	3.14	15.0632	16.0201	122.098	1.44651	1.7	-8.3	-4.4	4.3	11.2	19	20.9	25.2	21.6	16.9	9.1	0.5	-2.3
宁夏	固原	16.4953	0.710817		25.35	30.1	4.3702	131.543	3.45	10.6746	15.6774	111.569	1.30353	1.8	-7.9	-5.3	2.5	8.8	16.6	17.2	21.8	18.1	13.2	6.3	-0.9	-3
宁夏	惠农	0	0		0	36.3	6.59412	239.366	0	0	0	0	0	0	-9.9	-5.2	3.8	10.9	18.9	21.2	26.4	22.2	17.7	9.3	-0.6	-3
宁夏	陶乐	0	0.680395		69.72	36.6	6.59412	241.345	2.81	11.8354	7.25453	110.795	2.72753	1.15	-10.2	-5.4	3.6	10.6	19.3	21.4	26.4	22.5	17.7	9.4	-0.9	-3.9
青海	清水	0.02256	0.765401	7956	8.44	52.7	3.53565	186.329	3.74	9.60007	29.5304	116.641	0.754855	1.73	-16.8	-15.3	-10.7	-4.5	0.9	5.7	8.1	5.2	2.2	-2.9	-9.9	-15.3
青海	化隆	0	0.782747	1123.97	9.7	36.3	6.13777	222.801	4.17	9.16826	31.675	106.191	3.30806	1.95	-9.1	-8.9	-1.8	3.6	10.3	12.1	16.8	12.6	8.2	3.7	-3.8	-6.6
青海	玛多	0	0	9915.31	14.54	49.3	40.4167	1992.54	2.77	24.1197	3.31992	89.418	8.81864	1.2	-15.2	-14.3	-9.1	-3.6	2.4	6.4	9.9	6.1	3	-1.9	-9.4	-13.7
青海	清水	0	0.830827	27496.2	17.43	52.7	4.87525	256.926	2.7	12.4974	3.69994	122.854	0.873626	1.86	-16.8	-15.3	-10.7	-4.5	0.9	5.7	8.1	5.2	2.2	-2.9	-9.9	-15.3
青海	泽库	0	0	1416.62	6.82	46	10.9633	504.313	4	9.53078	22.6948	106.153	3.10453	1.75	-12.8	-12.1	-6.9	-1	4.9	7.5	10.8	7.8	4.5	0.5	-7.2	-11.9
青海	德令	0	0.706931	41978.7	44.33	34.1	27.4357	935.558	3.03	14.6569	11.7197	100.713	2.8355	1.38	-10	-8.2	-1.2	4.8	12	14.6	19.9	16.2	11.7	5.4	-4.3	-9.8
青海	共和	0	0.758621	19827.8	25.71	31.9	11.9884	382.431	3.52	11.545	19.1732	110.182	5.68231	1.38	-7.3	-6.6	0	5.9	12.6	14.8	19.4	15.1	10.5	5.9	-2.7	-7.2
青海	贵德	0	0.725159	16786.5	17.82	26.9	8.64926	232.665	3.5	11.5014	27.819	103.587	3.91325	1.57	-4.6	-3.5	3.7	9.5	15.3	17.5	22.3	18.3	13.3	7.9	-0.1	-4
青海	同德	0	1	11574.4	13.35	41.8	21.9922	919.273	3.99	9.87654	22.734	106.641	3.66755	1.51	-12	-10.6	-4.4	1.5	8.1	11	14.2	10.3	6.9	2.2	-6	-10.3
青海	久治	0	0	6417.7	7.04	42.3	12.6167	533.685	3.84	21.2542	20.1421	92.6674	13.5537	1.7	-9.6	-8.3	-4.1	0.4	5.5	8.9	11.3	9.1	6.3	2.4	-4.3	-9.1
青海	曲麻	0	0	13649.8	8.77	47.6	27.4357	1305.94	3.32	18.8916	5.12048	95.6775	8.08882	1.64	-14.6	-12.7	-7.3	-2.4	3	8	11	7.7	4.3	-0.7	-7.5	-12
青海	循化	0	0	967.391	10.2	26.8	5.49132	147.167	4.55	7.03323	30.0514	114.871	4.10131	1.64	-3.5	-1.9	5	11.3	16.6	18.2	23.3	19	14.6	9.3	1.9	-1.4
青海	贵南	0	0	11374.4	21.87	37.8	29.4554	1113.41	3.73	12.8259	25.1074	106.14	5.15159	1.58	-10.2	-9	-2.3	3.3	10.2	12.5	16.4	12.4	8.3	3.7	-4.3	-9
青海	杂多	0	0	992.348	8.49	42.8	6.43478	275.409	4.73	10.5885	13.3493	100.605	3.0839	1.83	-10.9	-9.8	-4.3	0	5.2	9.8	12.1	9.9	6.8	1.6	-4.1	-8.5
青海	玉树	0	0	397.294	14.4	36.8	9.12881	335.94	3.75	13.4036	8.83932	102.276	10.7374	1.27	-7.3	-5.6	-1.4	3.1	8.1	12.2	14.5	12	8.6	4	-1.7	-7.7
青海	甘德	0	1	3688.2	7.33	48.9	13.5588	663.026	3.54	18.8179	10.6385	101.022	10.2624	1.52	-14.4	-12.5	-8.1	-1.8	2.9	7.5	9.5	6.8	4.2	-1.2	-8.3	-15.8
青海	达日	0	0	55.492	7.64	45.5	14.7941	673.132	3.46	18.569	8.06694	102.009	6.60793	1.4	-12.2	-10.2	-6.5	-0.8	4.1	8.5	10.7	8.1	5.3	0.5	-6.2	-13.5
青海	玛沁	0	1	22316.9	21.19	45.8	16.7197	765.762	3.14	21.1772	10.1151	109.053	7.04057	1.4	-12.7	-10.5	-6	-0.3	5.2	8.7	10.9	8.2	5.7	1	-6.2	-11.2
青海	天峻	0	1	91884.3	22.41	43.7	24.6636	1077.8	3.03	21.3354	12.4366	103.785	3.44828	1.4	-12.7	-13.6	-7	-0.7	6.1	9	13	9.4	5.9	0.2	-7.7	-11.2
青海	乐都	0	0.797381	13572.2	16.84	27.9	4.84095	135.062	3.49	8.29994	26.2785	107.955	1.94175	1.65	-5.5	-3.8	3.8	9.8	15.7	17.3	22.4	17.8	13.4	8	0.5	-2.8
青海	海晏	0	0.909722	56261.8	38.83	40.9	15.1535	619.777	3.05	15.0822	15.6997	110.475	4.06879	1.34	-11.9	-11.2	-3.5	2.4	8.1	11.1	15	11.2	7.1	2.2	-7.2	-11.6
青海	西宁	0	0		43.67	31.4	3.53779	111.087	3.17	12.3212	19.5637	109.702	2.8318	1.34	-7.1	-6	1.6	7.5	13.6	15.2	19.7	15.6	11.2	5.8	-2.3	-5.8
青海	祁连	0	1	21548.6	24.93	40.4	15.0135	606.544	3.22	15.3528	15.6574	103.1	5.3886	1.59	-12	-11.2	-3.7	2.4	8.8	11.7	15.6	12	8.2	2.5	-5.9	-10.8
青海	湟中	0	0.697755	2561.6	7.78	32.6	6.60463	215.311	3.86	6.21834	32.2965	109.126	1.65189	1.66	-7.1	-6.9	-0.1	5.5	12.1	13.4	18.5	13.9	9.4	4.5	-2.8	-5.4
青海	互助	0	0.747253	1295.68	9.01	35.1	8.05208	282.628	3.81	5.66583	32.4987	121.04	1.6723	1.66	-8.9	-7.9	0	5.5	12	13.7	17.8	13.8	9.9	4.9	-3.8	-6.8
青海	刚察	0	1	17428.5	22.4	42.7	24.0802	1028.22	3.41	14.7564	20.9361	110.474	7.99829	1.35	-12.4	-12.1	-5.3	0.3	6.5	9.1	13.7	9.6	6	1	-7.2	-11.1
青海	湟源	0	0.823684	12497.2	20.58	36	7.9751	287.104	3.42	10.3558	23.3174	102.433	2.05646	1.48	-8.6	-8.2	-0.8	5.5	11.4	13.2	16.6	13.1	9	4.3	-4.3	-7.5
青海	尖扎	0	1	32346.1	17.06	27.6	7.36	203.136	3.81	9.68971	26.7595	100	4.34174	1.42	-4.2	-2.9	4.4	10.5	16.8	18.2	23.4	18.5	13.7	8.5	0.8	-2.9
青海	兴海	0	1	16137.5	9.17	38.9	8.365	325.399	3.93	9.72312	22.8214	109.445	4.99629	1.55	-10.2	-9.7	-3.7	2.4	8.9	11.5	15.3	11.4	7.5	2.8	-5	-9.5
青海	囊谦	0	0	477.987	4.22	35.6	5.91571	210.599	4.9	10.0919	16.2407	104.842	6.22463	1.55	-5.9	-3.7	-0.3	3.5	8.8	13	14.3	12.1	9.6	5	-0.4	-5.6
青海	门源	0	0.744624	1866.5	16.03	40.4	20.8573	842.636	3.83	9.69278	28.3681	107.145	2.38209	1.74	-11.2	-10.8	-3	2.1	8.6	11	14.8	10.5	7.6	3.1	-5.5	-10.2
青海	同仁	0	0.725	12953.3	25.05	29.9	4.73191	141.484	3.89	12.0153	28.5352	108.201	3.8852	1.43	-5.8	-5.1	1.6	7.8	14	15.2	19.9	16	11.5	6.5	-0.7	-4.3
青海	格尔	0	0.709091	9296.73	47.23	30.4	14.471	439.918	2.96	16.027	8.18313	111.484	2.50853	1.31	-7	-6.7	-0.1	6	13.8	16.4	20.6	16.9	12.6	6.2	-2.5	-7.4
青海	格尔	0	0.709091	9296.73	47.23	30.4	14.471	439.918	2.96	16.027	8.18313	111.484	2.50853	1.31	-7	-6.7	-0.1	6	13.8	16.4	20.6	16.9	12.6	6.2	-2.5	-7.4
青海	都兰	0	0.797468	14918.9	13.68	34.5	15.8116	545.501	3.43	12.2643	19.0525	110.092	2.72346	1.56	-8.7	-8.9	-2.1	3.3	10.2	13.5	18.2	14.2	9.9	4.3	-4	-8.2
青海	大通	0	0.907489		45.14	34.1	0	0	2.89	15.1354	12.7752	115.282	1.91699	1.44	-7.9	-6.8	0.6	6.1	12.1	14	17.8	13.7	10.2	5.7	-2.8	-6.7
青海	民和	0	0.814419		9.64	28.3	0	0	4.23	6.09298	32.5261	116.798	2.08099	1.71	-5.4	-3.5	4.4	10.2	16.8	17.7	22.9	18.3	13.9	7.9	0.1	-2.4
山东	莱阳	0	0.806917	35187.6	13.62	30.1	14.366	432.416	2.91	11.0471	13.1672	109.082	1.06982	1.2	-3.2	-2.3	6.1	12.6	17.8	23.9	26.9	25.9	21.3	14	5.5	0.9	华北
山东	济南	0	0.720887		39.12	31.8	4.1722	132.676	2.98	12.4266	18.5326	111.735	1.16466	1.06	-3.3	0.5	10.6	16.7	21.6	26.6	28.5	26.4	22.1	14.5	6.4	3.7	华北
山东	乳山	0	0.893643	48652.8	22.62	28.7	16.571	475.588	2.45	14.4635	4.92646	101.432	1.40036	1.11	-2.5	-1.6	6.2	12.2	16.9	22.9	26.2	26	21.5	14.6	6.5	1.7	华北
山东	青岛	0	0		0	26.6	6.40145	170.279	0	0	0	0	0	0	-1.2	0.3	6.9	12.2	16.4	21.4	25.4	26.1	22.6	16.1	8.2	4.2	华北
山东	鄄城	0	0.803983	8479.17	8.12	31.5	2.99522	94.3494	3.12	11.1648	14.2441	142.954	0.931116	1.5	-4.2	0.7	9.7	15.3	20.2	25.5	27.3	25.6	20.6	13.7	5.4	2.8	华北
山东	冠县	0	0.795132		7.05	32	3.54672	113.495	3.32	9.14466	16.8813	137.931	0.589989	1.5	-4.3	0.5	10.2	15.7	20.9	26.3	27.7	26.1	21.2	13.7	5.3	2.3	华北
山东	夏津	0	0.862307	2299.44	12.01	32.4	2.68266	86.9183	3.19	10.7862	17.3171	126.774	0.894366	1.5	-4.3	-0.4	9.5	15.4	20.8	26.4	28.1	26.3	21.4	13.7	5.2	2	华北
山东	无棣	0	0.881215	37567	11.63	33.4	3.08044	102.887	2.73	12.2154	8.52034	126.034	0.634783	1.44	-4.5	-1.4	8.3	14.4	19.7	26	28.9	26.6	22	13.9	4.7	1.2	华北
山东	单县	0	0.760463		9.23	30.3	3.30784	100.228	3.21	10.7677	16.5378	144.748	1.01959	1.44	-2.4	2	11.1	16.5	21.5	26	27.9	26.4	21.8	14.7	6.8	4.1	华北
山东	聊城	0	0.758966		17.89	31.7	4.34505	137.738	3.17	9.79502	15.6854	130.518	0.690294	1.44	-4.1	0.2	9.7	15.1	20.2	25.8	27.6	25.9	21.2	13.8	5.5	2.6	华北
山东	东平	0	0.807923	1954.42	10.22	30.4	5.99561	182.266	3.41	8.25168	25.9806	115.073	0.510967	1.38	-2.4	1.4	10.4	15.6	20.8	26.6	28	26.4	22	14.5	6.3	3.5	华北
山东	东明	0	0.830635	12438.4	7.64	31.8	4.10696	130.601	3.66	7.72014	23.0163	137.741	0.605217	1.63	-4.1	0.9	9.9	15.4	20.7	25.7	27.7	26	21.1	14	5.7	2.9	华北
山东	诸城	0	0.782468	37153.4	15.35	29.2	7.93005	231.558	3.3	7.5976	24.3846	116.309	0.777986	1.32	-2.4	-0.5	7.9	14.4	18.6	23.8	26.8	26	21.7	14.8	6.2	2.7	华北
山东	博兴	0	0.837424	35729	14.76	32.5	4.2128	136.916	3.11	8.49621	19.5372	126.873	0.677234	1.32	-3.6	-0.8	8.8	14.7	19.8	25.8	28.9	26.5	21.8	14.3	5.6	1.7	华北
山东	昌乐	0	0.820452	22875.8	12.96	31.8	6.64206	211.218	3.19	9.22275	20.0754	113.935	0.619804	1.32	-3.6	-1.3	8.4	14.4	19	24.9	28.2	26.2	21.2	14.1	5.4	1.7	华北
山东	日照	0	0.784501		17.84	26.8	11.3411	303.941	2.7	13.2238	6.47908	120.619	0.743656	1.32	-0.9	0.2	7.2	13.3	17.6	22.1	25.9	26	22.3	15.8	7.3	3.6	华北
山东	梁山	0	0.835937	16334.6	10.99	31.4	3.3504	105.203	3.33	9.0071	18.5934	144.143	0.675411	1.57	-3.9	0.7	9.4	14.8	20	26.1	27.5	25.9	21.5	14.1	5.8	2.7	华北
山东	临朐	0	0.854776	14114.9	16.98	31.5	5.66479	178.441	3.16	8.71944	19.8303	117.774	0.463499	1.51	-3.3	-1.4	8.3	14.3	18.9	24.8	28.2	26.1	20.8	14.2	5.3	2.1	华北
山东	临沂	0	0.83952		12.44	28.2	5.3916	152.043	2.94	11.8239	9.77139	129.075	0.846806	1.45	-0.9	0.6	8.6	15	19.8	24.5	27.3	26.1	22	15.3	6.5	3	华北
山东	枣庄	0	0.763348		25.89	28.1	6.55361	184.156	3.23	10.0038	16.4935	147.235	0.942159	1.39	-0.4	1.8	9.9	16.1	21.2	25.6	27.7	26.5	22.8	15.8	7.2	3.8	华北
山东	沾化	0	0.891841	282.566	10.57	32.9	3.441	113.209	2.78	13.503	11.8937	109.127	0.686282	1.39	-4.2	-1.7	7.8	14	19.4	25.8	28.7	26.7	22.1	14.2	4.7	1	华北
山东	新泰	0	0.734251	35926.7	22.82	29.6	7.42257	219.708	2.82	12.2737	10.2726	124.842	0.820249	1.39	-1.9	0.2	9.7	15.5	20.7	25.8	27.7	26.4	22.3	14.9	6.2	2.9	华北
山东	滨州	0	0.845109		15.72	32.4	0	0	3.08	9.96732	19.1716	114.098	0.785622	1.27	-3.8	-1.2	8.4	14.5	19.6	25.7	28.6	26.6	21.7	14.2	5	1.5	华北
山东	潍坊	0	0.851204		20.11	31.3	5.8052	181.703	3.15	9.24406	20.0568	116.432	0.78705	1.27	-3.5	-1.9	7	13.1	18.3	24.6	27.8	26.2	21.1	14.3	5.1	1.2	华北
山东	平度	0	0.739816	33497.9	16.58	29.5	10.9108	321.869	3.01	11.9176	16.8461	110.294	1.10491	1.27	-2.7	-1.3	7.2	13.2	18.1	23.9	26.8	26.2	22.1	14.6	6	1.7	华北
山东	沂源	0	0.802817	27769.9	17.08	30	5.21434	156.43	2.8	12.5498	9.20777	109.835	0.755051	1.27	-3.2	-1.2	8.1	14.3	19.1	24.2	26.8	25.1	20.5	13.5	4.7	1.6	华北
山东	邹平	0	0.862239	6597.66	10.79	32.4	4.33059	140.311	3.21	8.57187	24.2186	110.192	0.721853	1.21	-3.2	-0.1	9.8	15.9	20.8	26.5	29.2	26.6	22.2	14.7	6	2.2	华北
山东	茌平	0	0.798331	35133.3	12.43	31.5	3.77864	119.027	2.97	11.3704	11.6476	124.568	0.648183	1.46	-3.6	0.3	9.7	15.1	20.3	26.2	27.9	26.3	21.7	13.9	5.5	2.6	华北
山东	金乡	0	0.845537	14664.6	10.95	29.9	5.43998	162.655	3.19	9.53177	16.9454	136.994	0.785207	1.46	-2.2	1.6	10.4	15.8	21	26.2	27.7	26	21.6	15	6.8	3.7	华北
山东	沂水	0	0.845513	2318.21	10.7	29	8.00175	232.051	2.66	14.1451	4.57687	112.778	0.684451	1.46	-2.2	-0.3	8.5	14.6	19.3	24.5	26.8	25.9	21.6	14.5	5.7	2.2	华北
山东	莒南	0	0.82931	17391.3	10.3	27.6	12.1531	335.424	2.55	14.968	2.30742	126.941	0.744286	1.46	-1.2	0.3	8.4	14.6	19.4	23.8	26.4	26	22.1	15.3	6.8	3.3	华北
山东	莱州	0	0.776786	5316.3	16.64	30.8	14.366	442.472	2.67	13.3949	10.4357	106.611	1.62794	1.15	-2.4	-1.2	8	14.5	19.6	25.2	28.4	26.8	22.4	15	6.5	2.5	华北
山东	乐陵	0	0.89533	18989.9	11.03	33.5	3.49714	117.154	3.58	9.03403	26.789	131.147	0.767968	1.4	-4.8	-1.6	8.2	14.2	19.2	26	28.7	26.6	21.7	13.8	4.5	0.9	华北
山东	高唐	0	0.83574	39918.5	16.32	32	2.60716	83.4292	3.07	9.80613	15.9211	112.282	0.734294	1.4	-4.4	-0.6	9.1	14.8	19.8	25.5	27.6	25.6	20.6	13.3	4.9	1.6	华北
山东	平阴	0	0.82397	482.375	20.13	31.4	5.33191	167.422	2.96	10.2666	17.4663	109.228	0.703551	1.4	-3.2	1	10.5	16.1	21.2	26.8	28.2	26.4	22.1	14.5	6.4	3.4	华北
山东	龙口	0	0.788991	1632.49	22.42	30.1	17.749	534.245	2.64	12.1902	8.09811	112.057	1.59692	1.09	-2.4	-1.9	6.9	13.3	18.4	24.3	27.7	26.4	21.9	14.7	6.7	2.2	华北
山东	文登	0	0.811842	6486.47	26.56	28.7	19.0953	548.035	2.52	15.4119	5.80474	106.43	1.24622	1.09	-2.6	-2.2	5.6	11.9	16.7	23.1	26.1	25.8	21.3	14.2	6.2	1.4	华北
山东	五莲	0	0.805085	25817.1	19.56	29.2	10.8035	315.462	2.66	12.6854	7.88415	107.924	0.827531	1.34	-2.3	-0.1	8.6	14.9	19.4	23.9	26.9	26	21.7	14.7	6.4	3.1	华北
山东	莒县	0	0.754546		8.7	28.6	12.1531	347.577	2.63	14.6616	3.16904	136.187	0.621109	1.53	-2.3	-0.6	7.8	13.9	18.6	23.7	26.3	25.4	21	14.4	5.7	1.9	华北
山东	莘县	0	0.733454		9.06	32.4	4.18499	135.594	3.21	9.50622	14.169	137.504	0.661806	1.53	-5	0.3	9.4	14.8	19.9	25.8	27.4	25.6	20.7	13.7	5.4	2.4	华北
山东	莱芜	0	0.792314		31.33	30.4	5.96719	181.402	2.7	11.8451	8.32111	110.167	0.578061	1.22	-3	-0.3	9	14.9	19.9	25.5	27.4	25.6	21.4	14.1	5.4	2.2	华北
山东	莱西	0	0.805031	48582.3	14.74	30.4	15.5964	474.13	2.88	12.7767	14.4893	109.549	1.2564	1.22	-3.2	-2.2	6.3	12.9	17.9	24	27.2	26.5	21.7	14.4	5.6	1.1	华北
山东	昌邑	0	0.892583	34629.9	14.91	30.9	7.5474	233.215	3.1	9.94086	20.8779	111.027	0.936774	1.22	-3.1	-1.3	7.7	13.9	18.9	24.7	27.8	26.5	21.8	14.6	5.7	1.8	华北
山东	汶上	0	0.783356	1841.24	9.92	30.1	3.90998	117.69	3.48	7.86544	29.0248	147.518	0.577627	1.47	-2.1	0.9	9.6	15	20.2	26.4	28	26.4	22	14.7	6.1	3.1	华北
山东	费县	0	0.757062		8.36	28.4	7.46044	211.876	3.05	10.9947	11.3609	129.49	0.761065	1.47	-1.2	0.7	9.5	15.6	20.6	24.9	27.2	26.1	21.9	15	6.5	3.1	华北
山东	宁阳	0	0.794569	211.217	18.43	29.8	6.74144	200.895	3.09	11.2979	22.403	109.199	0.491691	1.47	-2	0.3	8.9	14.5	20	26.2	27.8	26.1	21.7	14.4	5.9	2.8	华北
山东	淄博	0	0.785714		34.63	32.6	6.44976	210.262	2.81	11.8756	12.0673	108.621	1.18514	1.16	-2.6	0.9	10.5	16.4	21.4	27	30	27.3	23	15.2	6.9	3.5	华北
山东	章丘	0	0.799325	43399.1	16.94	32.4	5.03218	163.043	3.11	9.42142	22.0458	110.755	0.885327	1.16	-3.5	0.3	10.1	16.2	21	26.6	28.9	26.3	21.9	14.5	6.2	3.1	华北
山东	临清	0	0.73411	26281.3	39.74	32.2	2.99106	96.3121	3.22	9.46675	18.4212	131.936	0.890454	1.41	-4.4	0.1	9.8	15.5	20.7	26.2	27.8	26.2	21.3	13.7	5.3	2.1	华北
山东	济宁	0	0.701717		19.88	30.2	5.75634	173.841	3.26	9.42833	20.7406	134.431	0.832518	1.41	-1.8	1.9	10.9	16.4	21.4	26.7	28.4	26.5	22.4	15	6.9	3.9	华北
山东	滕州	0	0.752682	32433.7	23	29.2	6.44619	188.229	3.21	9.96711	18.4385	150.978	0.831943	1.35	-0.9	2.2	10.8	16.5	21.4	26.3	28.3	27.1	23	15.7	7.4	4.4	华北
山东	广饶	0	0.816474	7672.59	12.95	32.3	4.58529	148.105	2.9	10.7942	14.0364	110.56	0.719404	1.35	-3.7	-1.2	8.2	14.1	19.4	25.6	28.6	26.5	21.5	14.3	5.3	1.2	华北
山东	齐河	0	0.836276	2657.48	10.02	31.5	4.69016	147.74	3.39	8.40023	25.6172	111.001	0.695669	1.35	-3.5	-0.4	9.5	15.3	20.5	26.1	28	26.3	21.5	13.9	5.5	2.6	华北
山东	高密	0	0.748796	31553.6	15.99	30.1	6.27648	188.922	3.24	8.24418	21.3983	112.796	0.953294	1.29	-2.6	-0.7	7.9	14.1	18.6	24.3	27.5	26.5	22.1	14.9	6.3	2.4	华北
山东	成武	0	0.844138	1869.57	6.99	30.7	2.83416	87.0086	3.29	9.66097	14.673	145.268	0.78767	1.54	-2.7	2	10.8	16.2	21.3	26	28	26.4	22	14.7	6.6	3.8	华北
山东	东营	0	0.757469		38.59	32.2	3.76426	121.209	2.79	10.9291	10.2725	110.159	1.18197	1.23	-3.3	-0.9	8.6	14.8	19.9	25.7	28.9	27.4	22.9	14.9	5.8	2.1	华北
山东	泗水	0	0.765958	14262.9	9.7	29.7	8.73093	259.309	3.01	12.1731	16.7296	123.959	0.774522	1.48	-1.5	0.9	10	15.9	21.1	26.3	28.2	26.4	22.1	14.9	6.2	3.1	华北
山东	平邑	0	0.71949	16118.8	9.82	28.7	6.71847	192.82	3	11.0352	14.697	123.675	0.806969	1.42	-1.3	0.9	9.8	15.8	20.7	25.4	27.4	26.2	22.1	15	6.5	3.2	华北
山东	商河	0	0.839326	12983.9	11.6	32.7	3.05653	99.9485	3.48	7.81825	30.1796	119.552	0.708728	1.42	-4.3	-1	8.6	14.6	19.7	26	28.4	26.2	21.1	13.6	4.6	1.3	华北
山东	郯城	0	0.765084	18732	8.78	27.8	5.38051	149.578	3.32	9.23448	19.8351	137.594	0.945192	1.42	-0.4	1.5	9.2	15.3	20.4	24.6	27.4	26.3	22.3	15.8	7.2	4	华北
山东	平原	0	0.791375	3844.16	13.25	32.2	4.1661	134.148	3.05	8.71879	16.4349	111.863	0.76946	1.42	-4.1	-0.5	9.2	15.1	20.2	26.3	28.1	26.4	21.6	13.8	5.1	1.9	华北
山东	巨野	0	0.772727	9566.75	11.69	31	2.76321	85.6594	2.97	12.8057	11.6137	147.524	0.850879	1.67	-3.1	1	9.9	15.4	20.5	26	27.9	26	21.5	14.3	5.8	3	华北
山东	德州	0	0.74		17.76	32.6	4.94534	161.218	3.26	9.21431	20.4778	118.583	0.825825	1.36	-3.6	0.4	9.9	15.9	21	26.9	29	27.1	22.7	14.3	5.5	2.4	华北
山东	曹县	0	0.780241		10.58	30.8	3.51183	108.164	3.36	10.4092	17.1246	143.063	0.758335	1.61	-2.8	2.1	10.8	16.2	21.6	26.2	28	26.5	21.9	14.7	6.6	3.8	华北
山东	烟台	0	0.66205		27.11	29.4	5.9188	174.013	2.62	13.6917	8.01032	107.662	1.51594	1.05	-2.1	-0.9	7.3	13.5	17.8	23.4	27.3	26.1	22.6	15.4	7.5	3	华北
山东	威海	0	0.781035		34.68	28.2	12.1184	341.74	2.49	14.4957	5.05092	107.109	1.36016	1.05	-2.1	-1.2	6.5	12.7	17.3	23.1	26.1	25.7	22.2	15.2	7.5	2.7	华北
山东	郓城	0	0.780822	9729.96	9.81	31.2	3.68203	114.879	2.9	15.5311	12.4265	149.545	0.764816	1.55	-3.2	1.2	10.2	15.6	20.7	26.2	28	26.4	21.9	14.4	5.9	3.2	华北
山东	青州	0	0.794091	32844.6	18.01	32.4	4.73668	153.468	3.24	8.17604	22.5983	111.387	0.627339	1.24	-3.1	0	9.6	16.1	20.5	26.1	29.3	26.7	22.1	14.6	5.9	2.5	华北
山东	微山	0	0.734078	3115.72	11.27	28.5	3.47272	98.9726	3.29	10.073	18.97	153.964	0.789638	1.49	-0.8	1.8	9.8	15.6	20.4	25.4	27.7	26.7	22.5	15.5	7.1	3.9	华北
山东	阳谷	0	0.828909	18327.1	11.77	32	5.06851	162.192	3.27	9.42765	19.8632	135.581	0.696334	1.49	-4.3	0.6	9.9	15.4	20.4	26.2	27.7	25.9	21.2	14	5.7	2.6	华北
山东	胶州	0	0.756663	64146.9	19.83	29	8.20598	237.973	3	11.3025	16.9459	111.377	1.14058	1.18	-2.1	-0.7	7.6	13.8	17.8	23.4	26.9	26.4	22.2	15.1	6.4	2.5	华北
山东	蒙阴	0	0.857143	21412.8	12	29.1	10.1833	296.334	2.78	11.6502	8.93904	120.434	0.503254	1.43	-2	-0.1	9.3	15.3	20.1	25	27.1	25.9	21.5	14.5	5.9	2.5	华北
山东	宁津	0	0.845953	26766.6	9.42	33.4	4.90039	163.673	3.45	8.77706	25.6404	122.079	0.769898	1.37	-5.1	-1.5	8.4	14.4	19.5	25.8	28.3	26	20.7	13.5	4.3	0.9	华北
山东	安丘	0	0.828621	1788.68	12.22	30.4	7.5513	229.559	3.26	8.32055	19.8604	128.044	0.808038	1.37	-3.1	-1.1	7.9	14.2	18.5	24.3	27.3	25.9	21.2	14.1	5.3	1.6	华北
山东	临邑	0	0.794157	2829.74	16.95	32.4	3.52132	114.091	3.26	9.36897	22.9052	116.544	0.812134	1.37	-3.9	-0.7	9.1	15.1	20.2	26.4	28.5	26.4	21.5	13.8	5	1.8	华北
山东	惠民	0	0.875487	18566.5	7.5	32.7	3.49307	114.224	3.44	7.62442	30.175	110.027	0.778717	1.31	-4.2	-1	8.6	14.6	19.8	25.9	28.5	26.3	21.4	13.7	4.8	1.3	华北
山东	泰安	0	0.792683		24.73	29.4	6.57283	193.241	3.04	10.627	17.9874	113.516	0.68318	1.31	-2.2	0	9	14.7	19.5	25.6	27.2	25.5	21.5	14.2	5.5	2.6	华北
山东	牟平	0	0.8431		22.36	29.5	17.749	523.596	2.56	12.4026	6.7817	107.151	1.36648	1.06	-2.2	-1.9	6.5	13.1	17.8	23.8	27.3	26.3	21.7	15	6.8	2.2	华北
山东	蓬莱	0	0.782209		17.16	29.8	20.4392	609.088	2.52	14.6722	6.21426	104.005	1.74696	1.07	-2.7	-1.8	6.5	12.6	17.2	23.4	27.1	25.6	21.9	14.6	6.6	2	华北
山东	海阳	0	0.890015		12.16	28.6	13.7638	393.645	2.52	14.7795	5.88985	104.094	1.26726	1.13	-2.5	-1.4	6.2	12	16.8	22.5	26.1	25.9	21.8	14.8	6.7	2.2	华北
山东	即墨	0	0.761062		15.2	29.3	8.6067	252.176	2.89	12.0343	14.1975	110.88	1.03947	1.19	-2	-0.8	7.6	14.1	18.7	24	27.3	26.4	22.1	15.1	6.3	2.3	华北
山东	禹城	0	0.798995		13.02	32	4.62564	148.021	3.29	8.70508	22.9815	110.363	0.664492	1.38	-3.7	-0.1	9.7	15.3	20.4	26.4	28.3	26.6	21.7	14	5.6	2.5	华北
山东	肥城	0	0.777174		27.9	30.5	7.24775	221.056	3.06	9.88115	19.179	105.726	0.650963	1.34	-2.6	0.1	9.6	15.5	20.6	26.4	27.9	26.2	21.9	14.2	5.8	2.8	华北
山东	招远	0	0.880922		19.92	30.6	22.0302	674.123	2.58	14.613	7.75902	106.602	1.54865	1.22	-3.2	-2.1	6.5	13	18.1	24.5	27.4	26.3	21.9	14.1	5.6	1.2	华北
山东	栖霞	0	0.866891		11.63	30.9	17.5169	541.272	2.52	13.9566	5.53892	109.723	1.14951	1.22	-3.9	-2.4	6.2	12.8	17.8	23.9	27	25.7	20.8	13.5	5.4	1	华北
山东	菏泽	0	0.785465		10.99	31.2	3.91358	122.104	3.24	10.9822	16.1464	142.984	0.835352	1.54	-3.5	1.6	10.9	16.1	21.3	25.9	27.7	26.2	21.4	14.3	6.2	3.3	华北
山东	寿光	0	0.83052		12.93	32.3	5.51904	178.265	3.11	11.2986	20.5391	117.341	0.649533	1.23	-3.6	-0.8	8.7	14.9	19.6	25.4	28.7	26.5	21.8	14.6	6	2.1	华北
山东	兖州	0	0.718821		26.15	29.7	6.88896	204.602	3.16	9.11366	22.8988	113.646	0.878706	1.3	-1.8	0.6	9.4	15.1	20.2	26	27.9	26.1	21.9	14.6	6	3	华北
山西	太原	0	0.730686		61.8	31.9	4.32712	138.035	2.83	15.3601	11.0149	107.088	1.75698	1.01	-7.2	-1.7	6.9	12.8	20.4	22.2	24.7	22.4	17.5	9.9	1.6	-1	华北
山西	高平	0	0.766942	33428	15.99	29.5	4.90793	144.784	3.4	8.85026	28.8701	92.0042	0.869752	1.5	-6	-1.4	6.5	12.5	19.2	21.3	23.5	21.6	17.2	10.7	3	-0.3	华北
山西	宁武	0	0.803418	1397	25.56	33.4	3.82453	127.739	3.11	14.4084	9.73762	114.405	1.88447	1.63	-10.9	-6.9	1.6	8.6	16.2	19.1	21.5	18.5	14	6.3	-1.8	-3.8	华北
山西	阳曲	0	0.833017	1735	22.44	33.2	9.12438	302.929	2.93	13.9116	11.9842	106.102	1.72889	1.63	-8.8	-3.5	5.1	11.7	19.7	21.7	24.4	21.8	16.7	9.2	0.2	-2.9	华北
山西	静乐	0	0.896353	8843	15.12	32.6	3.13089	102.067	3.51	11.2596	15.1342	115.139	1.59832	1.63	-9.9	-5.6	2.9	9.2	17.6	20	22.7	20.1	15	7.5	-1.7	-5.2	华北
山西	繁峙	0	0.779892	12595	10.35	34.3	5.03495	172.699	3.39	10.6447	13.9795	115.033	2.5332	1.57	-10.3	-5.6	3.3	10.2	18	22	24	20.6	15.8	7.9	-2	-4.9	华北
山西	左权	0	0.870201	15557	19.35	30.3	4.32372	131.009	3.04	11.8575	13.586	108.709	1.18857	1.51	-8.2	-4.2	3.6	10.2	17.6	19.7	22.1	20.2	14.8	9.2	0.1	-3	华北
山西	襄垣	0	0.815569	74361	31.82	31.4	6.04118	189.693	3.5	9.1819	23.5919	110.335	1.69542	1.51	-7.8	-2.6	5.6	12.1	19.3	21.5	23.6	21.4	16.4	10.1	1.1	-1.8	华北
山西	蒲县	0	0.836022	24824	22.26	30.9	3.66159	113.143	3.48	8.34644	13.6389	111.614	0.788723	1.76	-7.6	-2.9	5.1	11.3	19.2	20.9	23.3	20.9	16.4	9.2	0.7	-2	华北
山西	平陆	0	0.762203	786	12.34	29.1	4.55166	132.453	3.54	7.81551	23.9025	108.691	1.21588	1.45	-1.6	2.7	11.3	16.1	23	24.9	27.5	24.8	20.5	13.5	6.2	2.6	华北
山西	黎城	0	0.871308	13444	19.05	30.4	4.79962	145.909	3.2	11.369	18.0276	101.908	1.80987	1.64	-6.3	-1.6	7.1	13.7	20	22.3	24.1	21.9	16.9	10.9	2.7	0.3	华北
山西	昔阳	0	0.856269	13947	15.53	31.9	5.92546	189.022	2.76	14.7926	8.98806	105.906	1.2239	1.58	-8	-3.2	5.2	13	19.4	21.5	23.9	21.6	16.2	9.2	1.2	-1.1	华北
山西	山阴	0	0.789474	49526	25.76	35.2	4.91437	172.986	3.26	10.472	13.0083	122.914	0.989507	1.58	-11.3	-7	2.7	10.1	18.1	21.9	23.9	20.2	15.6	7.8	-1.8	-4.7	华北
山西	武乡	0	0.851613	2199	13.55	31.4	3.90642	122.661	3.18	13.0767	13.7464	109.838	1.402	1.83	-8.2	-3.1	5.3	11.9	19.4	21.5	23.2	21	16	9.7	0.7	-2.5	华北
山西	朔州	0	0		26.99	35	7.0896	248.136	3.28	10.0885	11.59	125.988	1.0711	1.52	-11.8	-8	1.8	9.6	17.8	20.9	23.2	19.9	14.7	7.7	-2.1	-4.6	华北
山西	朔州	0	0		26.99	35	7.0896	248.136	3.28	10.0885	11.59	125.988	1.0711	1.52	-11.8	-8	1.8	9.6	17.8	20.9	23.2	19.9	14.7	7.7	-2.1	-4.6	华北
山西	石楼	0	0.858333	4832	17.48	32.3	5.6558	182.682	3.38	12.2753	10.4409	121.534	2.15985	1.77	-7.9	-3.1	6.1	11.9	20.2	21.7	24.4	22	17.3	9.2	1.5	-0.8	华北
山西	晋城	0	0.697917		24.44	28.9	3.93417	113.698	3.19	11.1757	20.7282	97.7183	1.11966	1.46	-4.3	0	8.1	13.8	20.4	22.6	24.6	23	18.6	11.6	4.4	1.7	华北
山西	五寨	0	0.839142	12612	17.55	36.1	12.35	445.835	3.04	10.2862	10.2355	118.407	1.44258	1.46	-13.3	-9.5	-0.1	7.2	15.9	18.6	21.2	17.8	13.1	6	-3.7	-7.1	华北
山西	运城	0	0.698246		15.79	30.6	4.15222	127.058	3.67	7.66981	30.1247	112.68	1.25067	1.46	-1.7	3.1	11.7	16.5	23.9	26	28.9	25.9	21.2	14	6.2	2.5	华北
山西	偏关	0	0.858586	1456	17.87	36.9	8.424	310.846	3.04	12.2043	7.00502	126.87	1.0493	1.71	-11.9	-7.2	3.1	9.5	18.4	21.8	25	21.4	16.7	8.5	-2.3	-6.2	华北
山西	阳泉	0	0.73102		48.81	31.4	3.00604	94.3898	3.04	10.3229	14.5372	107.193	1.50711	1.34	-6.3	-1.4	7.1	14.2	20.1	23	25.1	22.7	17.9	10.6	2.8	0.5	华北
山西	洪洞	0	0.745685	16478	9.37	31.4	3.87834	121.78	3.79	7.26464	27.6042	113.429	0.917228	1.59	-4.2	1.1	9.4	14.4	21.8	24.6	27.2	24.5	20.2	12.6	4.3	0.4	华北
山西	五台	0	0.803077	7958	14.67	35.4	3.79928	134.494	3.24	11.6535	14.4505	105.771	1.19812	1.59	-12.7	-6.9	2.2	9.2	17	20.2	22.7	19.6	13.9	7.1	-2.4	-5.8	华北
山西	五台	0	0.803077	7958	14.67	42.1	3.79928	159.95	3.24	11.6535	14.4505	105.771	1.19812	1.59	-13.9	-11.1	-4	2.2	9.7	13	15.8	13.5	9.4	2	-6.4	-9.2	华北
山西	右玉	0	0.816771	24315	17.37	40.1	10.522	421.93	3.04	12.5573	8.55557	111.497	0.913748	1.59	-17.1	-12.2	-1.5	6.3	14.6	18.7	21	17.9	12.6	4.9	-6.3	-9.6	华北
山西	广灵	0	0.868705	6672	12.1	36	6.50296	234.107	3.19	13.7305	10.9293	108.922	2.70528	1.59	-12.4	-9	1.9	10	17.6	21.7	23.6	20.2	14.8	7.3	-2.5	-6.3	华北
山西	灵丘	0	0.842608	11317	18.95	34.6	4.37919	151.52	2.99	16.2062	7.61042	109.331	1.98463	1.59	-10.7	-6.4	2.3	10	17.1	21.6	23.9	20.4	15.3	7.7	-2.4	-6.2	华北
山西	岚县	0	0.92559	5995	31.77	33.7	5.53405	186.498	3.44	8.80563	9.56266	124.465	0.805959	1.84	-11.5	-7.3	1.5	8.3	17	19.6	21.8	18.9	13.3	6.9	-2	-5.2	华北
山西	寿阳	0	0.81831	3626	22.58	33.5	5.625	188.438	2.78	15.4947	11.3549	108.75	1.46807	1.53	-10.7	-5.2	3.3	10.4	17.6	19.9	22.8	20.5	15.1	7.8	-0.8	-3.6	华北
山西	临猗	0	0.699681	12963	7.97	30.3	4.86812	147.504	3.8	6.3972	36.4174	109.573	1.22693	1.47	-2.7	1.5	9.6	14.6	21.7	25	27.6	24.4	19.5	13.1	4.8	0.9	华北
山西	河曲	0	0.862885	3458	21.84	37.8	4.16343	157.378	2.87	11.5473	6.82091	120.416	1.4603	1.66	-12.2	-7.4	3.6	10.6	19.5	22.9	25.6	21.8	16.3	9	-1.8	-6.3	华北
山西	壶关	0	0.849505	9274	9.36	30.4	3.65216	111.026	3.67	9.21146	27.3511	101.495	1.0676	1.6	-7.8	-3	5.3	12	19	20.3	22.6	20.4	15.6	9.3	1.5	-1.2	华北
山西	岢岚	0	0.811448	11972	14.95	33.8	6.17656	208.768	3.32	10.0318	13.6157	116.536	1.81888	1.6	-11.4	-7.7	1.2	7.5	16	18.8	21.6	18.9	13.8	6.8	-2.1	-6.1	华北
山西	浑源	0	0.765049	7521	14.61	36	4.30234	154.884	3.26	12.3861	11.0652	105.506	1.92695	1.6	-12.5	-8.7	1.2	8.7	17.1	21.3	23.5	19.9	15	7.3	-2.7	-6.2	华北
山西	大同	0	0.7397	8513	26.65	37.3	5.41122	201.839	3.14	9.74676	9.93193	110.413	1.02596	1.6	-13.1	-7.8	1.9	9.3	17.2	22.1	24.2	20.3	15.8	7.6	-2.9	-6	华北
山西	侯马	0	0.696517	27198	49.15	31.5	4.78547	150.742	3.3	8.05176	21.7766	110.893	1.81731	1.29	-4.2	1.2	9.5	14.6	21.9	24.5	27.3	24.4	20.1	12.7	4.5	0.6	华北
山西	隰县	0	0.851986	733	21.03	31.4	7.5413	236.797	3.49	6.91766	14.6414	121.818	1.88648	1.54	-7.6	-2.6	5.7	11.7	20	21.6	23.8	21.5	16.8	9.4	1.1	-1.5	华北
山西	清徐	0	0.754585	26768	17.47	32.4	6.41667	207.9	3.38	9.48986	16.3445	107.012	0.977183	1.54	-7.3	-1.7	7.4	13.3	21.4	22.7	25.1	22.6	17.8	10.2	1.6	-0.8	华北
山西	沁水	0	0.847095	46361	22.14	28.6	5.40245	154.51	2.87	14.3004	13.5071	93.9461	1.24241	1.54	-5.4	-1.4	6.4	12.2	19.2	21	23.2	21.1	16.8	10.4	3	0.2	华北
山西	临汾	0	0.661771		23.77	31.5	3.36499	105.997	3.55	8.03381	23.2502	111.846	1.18724	1.48	-4	1.6	9.9	15.2	22.8	24.9	27.5	24.9	20.7	13.1	4.6	0.9	华北
山西	阳城	0	0.766615	34436	18.24	29	4.70135	136.339	3.11	10.6188	20.3037	97.6099	1.16968	1.48	-4.4	0	8.4	14	21.1	22.6	24.6	22.9	18.4	11.8	4.2	1.1	华北
山西	闻喜	0	0.797277	2271	12.95	30.7	3.64185	111.805	3.86	7.03737	36.3617	114.78	1.25139	1.48	-3.3	1.3	9.6	14.1	21.2	24.4	27.4	24.2	19.6	12.8	4.9	0.9	华北
山西	神池	0	0.801775	9623	15.79	35.5	19.3565	687.156	3.22	11.1861	12.4918	113.729	2.31612	1.42	-12.1	-8.4	0	6.8	14.9	18.1	20.6	17.6	13.2	5.6	-3.5	-5.6	华北
山西	翼城	0	0.733591	18588	17.1	30.6	4.35819	133.361	3.73	7.16372	32.9487	103.028	1.30012	1.42	-3.9	1.1	9.5	14.4	21.8	24	26.7	24.3	20.1	12.6	4.8	1.4	华北
山西	陵川	0	0.779639	9542	11.35	29.3	4.91124	143.899	3.29	11.1613	24.5645	99.918	1.3227	1.67	-6.6	-3.4	4.4	10.2	16.9	18.5	21.3	19.7	15.2	8.5	1.5	-1.1	华北
山西	大同	0	0.670775		46.02	37.3	5.41122	201.839	2.94	12.4061	7.5727	107.474	1.75114	1.36	-13.1	-7.8	1.9	9.3	17.2	22.1	24.2	20.3	15.8	7.6	-2.9	-6	华北
山西	吉县	0	0.859223	11589	14.61	30.8	6.20694	191.174	3.41	7.16356	13.5564	106.118	0.952093	1.61	-6.5	-1.5	6.9	13.1	20.6	22.2	24.3	21.8	17.5	10.3	2.4	-0.6	华北
山西	天镇	0	0.777778	581	16.44	37.4	5.20951	194.836	2.99	17.3714	8.22941	113.64	1.02411	1.61	-13.9	-8.4	1.7	8.9	16.8	22	23.5	19.7	14.9	7	-3.7	-6.9	华北
山西	安泽	0	0.786517	49858	19.96	31	8.47462	262.713	3	12.3584	12.9268	103.104	0.797821	1.55	-7.7	-2.6	5.5	11.6	18.6	21	23.3	21	16.2	10.2	1.6	-2	华北
山西	和顺	0	0.811539	17389	20.51	32	4.79737	153.516	3.09	10.8414	14.0844	110.665	1.12942	1.49	-9.1	-5.5	2.4	9.4	16.6	18.2	21.1	18.7	13.1	7.7	-0.4	-2.5	华北
山西	代县	0	0.770543	16978	19.21	34.6	4.34088	150.194	3.21	12.1551	16.5986	101.14	2.15199	1.49	-10.2	-5.1	3.9	11.1	19	22.4	24.4	20.7	15.8	8.1	-1.6	-4	华北
山西	垣曲	0	0.729651	182	25.71	28.8	5.58121	160.739	3.3	10.9427	17.0689	109.437	1.59315	1.49	-2.8	1.2	9.2	15	21.6	23.8	26	23.7	19.4	12.6	5.5	3	华北
山西	芮城	0	0.770642	12459	8	29.6	4.01439	118.826	3.56	7.26447	25.9889	111.389	1.21229	1.49	-2.7	1.6	10.4	15.2	21.9	24	26.9	24.1	19.5	12.8	5.3	1.5	华北
山西	榆社	0	0.870763	14659	18.74	31	3.98636	123.577	3.09	12.981	8.18119	112.553	1.09943	1.74	-8.1	-3.5	4.8	11.4	18.9	21.2	22.9	20.6	15.8	9.2	0.4	-2.7	华北
山西	交城	0	0.710382	2488	6.55	32.5	4.43629	144.179	3.6	9.60131	13.2456	118.661	1.71809	1.74	-7.6	-1.7	7.4	13.3	21.1	22.6	24.9	22.2	17.3	10.2	1.6	-0.9	华北
山西	沁源	0	0.814741	4573	15.62	31	4.08015	126.485	3.18	12.615	14.2782	107.844	0.920866	1.68	-8.4	-3	4.9	11.1	18.2	20.4	22.6	20.1	15.5	9.5	1	-2.5	华北
山西	祁县	0	0.693925	1564	22.81	32.3	6.47169	209.036	3.13	9.96639	15.1318	109.408	1.288	1.62	-7.2	-2.2	7.1	13.1	20.6	22.6	25.1	22.5	17.4	10.2	1.8	-0.5	华北
山西	沁县	0	0.854545	6185	22.54	32	5.41429	173.257	3.36	12.4506	15.6175	113.487	1.47073	1.56	-8.7	-3.5	5.4	12.1	19.6	21.4	23.3	21.1	16.2	10	1	-2.1	华北
山西	平顺	0	0.877359	986	10.19	29.3	3.34731	98.0763	3.2	14.3269	18.582	102.557	1.3108	1.56	-7	-3	5.4	11.8	18.6	20.2	22.3	20.2	15.1	9	1.6	-0.4	华北
山西	稷山	0	0.759104	13159	8.38	31.6	4.08664	129.138	4.02	5.6737	37.2115	109.691	0.865115	1.56	-3.5	1.4	10	15.1	22.1	25.1	28.1	24.6	19.8	13	4.7	0.9	华北
山西	兴县	0	0.919312	12953	13.89	34.4	6.47405	222.707	3.39	11.5928	7.98243	132.841	1.18217	1.81	-9.6	-4.9	4.7	10.8	19.5	22.3	24.8	21.2	16.8	9.1	0.3	-3.3	华北
山西	临县	0	0.911499	551	11.54	32.7	3.22118	105.333	3.53	6.79823	8.39687	123.72	1.56403	1.81	-8.7	-4.2	5.1	10.6	19.3	21.4	24	20.7	16.6	8.7	0.6	-2.2	华北
山西	河津	0	0.768105		22.75	30.1	4.54458	136.792	3.56	8.76707	20.9956	132.797	0.97878	1.57	-2.6	2.6	11	15.8	23.1	25	27.5	24.5	20.3	13.2	5.6	2.4	华北
山西	原平	0	0.766984		27.03	34.6	5.79957	200.665	3.02	13.0066	13.7119	102.263	1.80239	1.52	-9.3	-3.4	5.4	12.3	20	22.9	25.3	21.7	16.9	9.2	-0.2	-2.9	华北
山西	离石	0	0.805693		12.56	32.9	4.21316	138.613	3.66	8.00408	23.0019	115.977	1.02086	1.66	-8.5	-3.6	5.5	11.3	20	22.2	24.4	21.4	16.9	9.3	0.7	-2.5	华北
山西	汾阳	0	0.752817		25.2	33.8	4.27052	144.344	3.41	9.3773	14.8255	118.869	0.926061	1.6	-8.7	-2.7	6.6	13.2	21.3	23	25.1	21.8	16.4	9.7	1.5	-0.6	华北
山西	平鲁	0	0.815109		15.12	34.7	7.21154	250.24	3.6	8.72279	11.4524	117.292	0.741827	1.68	-12.5	-8.6	0.5	7.7	15.7	19.2	22.2	18.6	14	6.3	-3.5	-5.9	华北
山西	保德	0	0.942993	27343	14.15	36.2	2.66443	96.4525	3.22	10.3379	5.96705	125.698	1.14637	1.68	-9.7	-5	5.2	11.7	20.5	23.4	26.5	22.5	18.2	10.1	0.1	-3.5	华北
山西	万荣	0	0.804709		7.91	31.2	3.64505	113.725	3.89	6.1954	34.942	112.707	1.30794	1.62	-4.7	0.4	8.9	14.2	21.5	23.6	26.5	23.4	18.8	11.7	3.8	0.7	华北
山西	襄汾	0	0.74282	21615	9.52		3.71086		3.61	7.94292	30.8143	101.916	1.11788	1.57													华北
陕西	丹凤	0.6569	0.819239	3333	14.42	24.6	21.122	519.6	3.59	9.10621	25.7076	116.622	1.23054	1.5	0.4	3.2	10.6	15.8	21.3	22.7	25	23.1	18.6	13.4	7	3.9	华北
陕西	宜君	0.1024	0.712271	1358	14.94	27.1	4.78846	129.767	3.33	11.5569	18.8428	108.348	1.10336	1.44	-5.1	-1.2	6.5	11.6	18.3	19.1	22	19.3	14.9	8.4	2.2	1.2	华北
陕西	商南	0.6569	0.729047	2961	12.91	24.8	4.6078	114.273	3.33	10.3085	22.9041	115.616	0.756804	1.63	0.2	3.4	11.2	16.6	21.6	23	25	23.5	19.3	13.7	7.4	4.6	华北
陕西	紫阳	7.8926	0.645963	2811	11.09	22.8	3.85221	87.8304	3.35	15.5519	24.3972	118.75	1.57173	1.51	3.4	5.6	12.7	17.1	22.5	23.2	26.2	24.5	20.1	15.1	8.6	5.8	华北
陕西	宁陕	7.8926	0.641935	1161	17.05	22.5	4.24113	95.4254	3.14	15.0434	18.1272	105.969	2.74737	1.45	1.1	2.5	9.5	13.9	18.6	20.9	23.6	22.2	17.3	12.8	5.9	2.7	华北
陕西	铜川	0.1024	0.682627		45.81	28.3	2.48067	70.203	3.09	11.5015	17.0235	111.24	1.81568	1.33	-4.3	-0.3	7.6	12.3	18.7	21.3	24	20.9	16.4	9.9	2.6	0.5	华北
陕西	安康	7.8926	0.811607		15.49	24	3.74136	89.7926	3.29	13.1581	22.1425	118.252	1.47147	1.46	3.3	5.7	12.9	17.9	23.4	24.8	27.3	25.7	21.1	15.8	8.8	5.3	华北
陕西	旬阳	7.8926	0.667939		11.7	24.2	4.54791	110.059	3.29	11.7821	24.1156	118.358	0.927435	1.4	3.6	6.5	14.1	19.1	24.3	25.1	27.8	26.3	21.7	16.2	9.5	6.3	华北
陕西	户县	1.2972	0.716606	1578	17.33	28.2	5.64258	159.121	3.44	9.04159	29.7021	121.224	1.14497	1.4	-0.5	3.4	11.7	16.3	22.6	24.7	27.7	24.4	19.9	13.5	5.8	2.8	华北
陕西	周至	1.2972	0.713297	5316	10.25	28.6	3.42871	98.061	3.45	9.04216	27.4665	125.561	1.19744	1.65	-0.4	3.5	11.7	16.2	22.5	24.5	28.2	24.5	19.8	13.4	6.1	3.1	华北
陕西	石泉	7.8926	0.70344	27	17.13	23.2	5.35533	124.244	3.13	14.3677	17.9407	116.627	2.72279	1.35	2.7	4.8	12	16.3	21.8	23.3	25.9	24.2	19.6	14.6	7.9	4.8	华北
陕西	山阳	0.6569	0.670886	438	8.31	24.7	3.91595	96.7241	3.7	9.09347	24.7567	117.289	0.930193	1.6	0.2	2.7	9.8	15	20.2	22.6	24.9	22.9	18.5	13.3	6.7	3.6	华北
陕西	镇安	0.6569	0.683206	3737	13.45	23.2	3.99764	92.7452	3.39	11.6989	25.4872	114.704	1.09238	1.6	1.7	4.1	11.3	15.9	20.7	22.4	24.9	23.2	18.5	13.6	7.2	4.5	华北
陕西	洛南	0.6569	0.817138	4761	17.52	25.7	5.02836	129.229	3.54	9.24578	26.6871	110.945	1.07066	1.48	-2.6	0.5	7.9	13	18.4	20.6	23.1	21	16.4	11.4	4.3	1.2	华北
陕西	镇坪	7.8926	0.648098	681	17.87	21.3	4.28078	91.1807	2.97	17.3664	19.6267	113.479	0.773333	1.48	0.8	2.9	8.9	13.8	17.9	19.7	22.1	21.1	16.5	12.5	6.5	4.1	华北
陕西	平利	7.8926	0.732836	239	11.34	23.2	4.63886	107.622	3.22	11.5372	22.1332	117.886	1.43204	1.42	2.7	5	12.1	17.2	22	23.6	25.9	24.8	20.3	15.1	8.6	5.2	华北
陕西	蓝田	1.2972	0.678672	718	9.44	28.4	3.23195	91.7875	3.37	11.0979	24.663	118.49	0.817036	1.67	-1.7	1.2	9.9	14.6	21	24.3	26.7	23.5	18.9	12.7	4.9	1.3	华北
陕西	柞水	0.6569	0.7	2997	14.03	23.5	3.64098	85.563	3.38	11.4803	22.5628	112.145	1.07606	1.55	0.2	2.4	9.5	14.3	19.2	21.3	23.7	21.9	17.3	12.6	5.6	2.7	华北
陕西	白河	7.8926	0.737057	24	10.66	24.8	3.99722	99.131	3.04	14.6423	19.7456	119.694	1.02031	1.62	2	5.2	13.2	18.7	23.4	24.5	26.8	25.3	20.5	15.1	8.9	6.2	华北
陕西	汉阴	7.8926	0.712727	2845	10.47	23.8	5.21966	124.228	3.15	15.157	18.5531	120.5	1.58861	1.56	2.8	5.2	12.2	17.1	22.8	24	26.6	24.8	20.3	15	8.4	5	华北
陕西	长安	1.2972	0.740761		22.23	28.1	4.90593	137.857	3.39	11.3101	26.0173	115.773	1.18724	1.01	-1.1	2.2	10.4	15.2	21.7	24	27	23.7	19.4	12.9	5.2	2.1	华北
陕西	耀县	0.1024	0.722423		27.42	28.9	2.87912	83.2065	3.28	9.25868	20.7877	115.383	1.31128	1.38	-2.7	1.7	9.6	14.2	20.8	23.5	26.2	22.7	18.5	11.9	4.5	1.9	华北
陕西	临潼	1.2972	0.766686		15.67	28.6	4.98017	142.433	3.58	8.77228	29.1206	107.487	1.30595	1.43	-1.5	2.3	10.8	15.4	21.8	24.6	27.1	23.7	19.3	13.1	5	1.6	华北
陕西	富平	0.0157	0.707207	643	11.68	30.1	3.48286	104.834	3.55	8.81395	29.7855	112.347	1.33198	1.45	-2.1	2.1	10.3	14.9	21.7	24.8	28	24.2	19.7	13.1	4.8	1.4	华北
陕西	潼关	0.0157	0.746181	23	21.89	29.5	0.730104	21.5381	3.57	10.1872	23.6283	118.606	1.44656	1.39	-2.2	2.5	11.3	16.1	23.1	24.5	27.3	24.2	20	12.9	5.7	2.6	华北
陕西	大荔	0.0157	0.736842	6379	11.65	29.2	5.78818	169.015	3.79	6.48865	36.3372	106.533	1.33175	1.39	-1.9	2.2	10.7	15.2	21.4	24.5	27.3	24	19.1	12.7	4.5	1.4	华北
陕西	蒲城	0.0157	0.761311	8386	13.57	30	4.29706	128.912	3.7	7.10884	34.3364	109.6	1.23598	1.46	-2.1	2.6	11.2	15.7	22.6	25.2	27.9	24.4	19.9	13.1	5.2	1.9	华北
陕西	澄城	0.0157	0.783631	516	19.6	29.4	3.0397	89.3671	3.31	9.81685	24.6519	108.59	1.29839	1.46	-3.4	1.2	9.6	14.2	21	23.5	26	23	18.5	11.8	4.1	1.2	华北
陕西	渭南	0.0157	0.740017		18.7	29.2	0.719329	21.0044	3.45	9.85447	27.6898	111.225	1.38477	1.41	-1.4	2.7	10.9	15.7	22.2	25.1	27.8	24.3	19.7	13.5	5.3	1.8	华北
陕西	韩城	0.0157	0.772553	14522	30.84	30.3	4.07085	123.347	3.25	10.8399	22.4241	119.119	1.52726	1.41	-3	2.3	11	15.4	22.7	24.7	27.3	24.1	19.9	13.2	5.4	2.1	华北
陕西	华县	0.0157	0.73211	771	17.69	29.5	3.92143	115.682	3.41	10.4586	26.8616	111.913	1.58323	1.31	-2	1.8	10.2	14.6	21.3	24.8	27.5	24	19.4	13.2	5	1.2	华北
陕西	清涧	1.0046	0.926087	234	16.03	33.7	4.61447	155.508	2.83	18.2253	8.01957	123.341	0.647324	1.95	-7.9	-3.2	6	12	20.9	22.7	25.8	21.9	17	9.5	0.9	-2.2	华北
陕西	子洲	1.0046	0.852094	2775	12.55	35.4	3.24125	114.74	3.08	14.828	10.7345	125.715	0.577722	1.9	-9.3	-4.3	5.1	11.5	20.7	22.9	26.1	21.8	16.8	9.3	0.3	-3.2	华北
陕西	府谷	1.0046	0.885114	26597	16.25	36	3.39069	122.065	2.88	14.1468	5.82723	148.756	0.637894	1.5	-10.1	-5.3	4.8	11.1	20	23	25.9	21.9	17.9	9.6	-0.2	-3.6	华北
陕西	吴堡	1.0046	0.927817	964	19.38	35.3	3.69035	130.269	2.92	18.3497	7.33252	135.317	1.4112	1.63	-7.7	-2.3	7.8	13.8	22.9	24.5	27.6	23.9	19.4	11	2.2	-1.3	华北
陕西	绥德	1.0046	0.846351	335	13.91	34.8	3.32405	115.677	3.08	13.0009	12.0759	127.117	0.822628	1.7	-8.8	-3.6	6.3	12.1	21.1	23.1	26	22.1	17.9	9.6	0.9	-2.2	华北
陕西	榆林	1.0046	0.732571		18.88	36.4	4.60943	167.783	3.1	12.8048	11.0882	137.226	0.817459	1.59	-10.7	-5.3	4.2	10.6	19.2	22.4	25.7	21.7	17	8.7	-0.4	-3.7	华北
陕西	靖边	1.0046	0.802797	2439	17.85	32.9	3.99622	131.476	3.47	8.37497	16.1506	139.585	0.648041	1.59	-8.7	-4.1	4.2	10.6	18.8	20.5	24.2	20.7	16	8.3	0.9	-1.4	华北
陕西	神木	1.0046	0.847853	6494	24.71	36.5	4.0171	146.624	2.75	16.2685	4.11545	148.186	0.79534	1.47	-10.4	-5.2	4.5	11.1	19.9	23.3	26.1	22	17.6	9.4	-0.1	-3.8	华北
陕西	横山	1.0046	0.835476	83	9.07	36	4.10625	147.825	3.65	7.99249	19.2991	135.838	0.4715	1.72	-10.5	-5.2	4.4	11	19.6	21.7	25.5	21.7	17.2	8.6	0.1	-2.9	华北
陕西	佳县	1.0046	0.926509	2273	10.32	35.8	4.06428	145.501	3.24	15.5754	13.2691	137.404	1.09591	1.72	-9.1	-4.3	6.1	11.9	21.3	23.8	26.7	22.6	18.5	10	0.9	-2.7	华北
陕西	米脂	1.0046	0.906296	2713	15.84	35.6	4.57435	162.847	3.21	11.1508	15.0597	124.06	0.787071	1.73	-10	-4.5	5.1	11.5	20.3	22.6	25.6	21.6	16.6	9.1	0.4	-3.3	华北
陕西	定边	1.0046	0.731522	17272	13.89	33.5	4.18015	140.035	3.69	6.68015	24.1444	132.534	1.20843	1.55	-8.7	-4.8	3.7	10.7	19.2	20.8	24.8	21.4	16.4	8.5	0.4	-1.9	华北
陕西	礼泉	0.0317	0.821516	7257	8.25	28.6	4.26012	121.839	3.55	8.08619	25.4284	126.641	0.996087	1.51	-1.6	1.7	10	14.6	20.5	23.3	27	23.4	18.7	12	4	1.2	华北
陕西	乾县	0.0317	0.747619	7347	7.01	29.3	4.47166	131.019	3.79	7.61339	28.5815	128.215	1.06069	1.52	-1.9	1.5	9.6	14.1	21	23.6	27.4	23.4	18.9	12.1	4.4	1.8	华北
陕西	旬邑	0.0317	0.834319	5544	7.49	28.4	3.26985	92.8637	3.8	7.40863	29.0678	131.319	1.1545	1.53	-5.7	-2.5	5.8	11.1	17.6	19.9	22.7	19.6	14.9	8.3	1	-0.8	华北
陕西	永寿	0.0317	0.802198	237	12.86	28.3	3.56978	101.025	3.63	8.36788	25.6521	122.678	1.14351	1.6	-3.5	0.1	8.3	13	19.4	21.4	24.8	21.3	17	10	3	1.4	华北
陕西	泾阳	0.0317	0.72025	874	9.96	29	5.75308	166.839	3.81	5.87351	35.9378	111.831	1.13046	1.42	-1.3	2.5	10.4	15	21	24.5	27.7	23.9	19.5	13.1	4.8	1.4	华北
陕西	长武	0.0317	0.85386		11.14	28.7	3.15784	90.6299	3.51	9.75587	26.6477	127.757	1.32668	1.55	-5.2	-2.2	6.7	11.5	18.2	19.7	23.5	20.1	15.5	8.5	1.1	-0.7	华北
陕西	淳化	0.0317	0.780294	3222	12.74	28.6	3.22518	92.2402	3.36	15.3806	20.0886	104.693	1.45344	1.43	-4.2	-0.5	7.7	12.7	18.8	21.1	24.4	20.8	16.4	9.9	2.7	0.8	华北
陕西	彬县	0.0317	0.861298	817	11.09	28.8	2.79719	80.559	3.63	10.5586	26.4359	130.906	1.11241	1.56	-2.8	0	8.6	13.5	19.7	22.3	26	22.6	17.9	10.9	3.2	0.5	华北
陕西	武功	0.0317	0.826376	5552	11.22	28.9	5.5051	159.097	3.98	5.9105	30.908	124.082	1.04406	1.56	-0.8	2.8	10.9	15.3	21.6	24.3	28.1	24.1	19.5	13.2	5.6	2.5	华北
陕西	兴平	0.0317	0.752809		22.15	28.4	4.36205	123.882	3.44	9.31018	25.928	129.125	1.43366	1.47	-0.9	2.6	10.4	14.6	20.7	24.1	27.5	23.6	19.2	13	5.1	1.9	华北
陕西	勉县	27.2915	0.715857	5977	17.56	23.4	7.14009	167.078	2.99	14.5994	23.123	109.304	1.62368	1.19	2.9	5.1	11.4	15.9	21.7	23.3	26.3	24	20.2	14.7	7.4	4.8	华北
陕西	宁强	27.2915	0.779206	325	10.47	22.9	4.85418	111.161	3.2	11.2533	25.0665	103.927	1.37888	1.44	1.6	3.2	9.3	14.1	19.4	21.2	24.5	22.2	17.9	12.7	5.6	3.8	华北
陕西	西乡	27.2915	0.74668	368	13.86	23.6	4.96221	117.108	2.89	15.2731	18.477	109.885	1.59246	1.44	3.1	4.7	11.4	15.5	21.5	23.8	26.7	24.6	20.3	15.1	7.5	4.5	华北
陕西	留坝	27.2915	0.712871	578	17.27	23.1	5.33816	123.311	3.18	17.3169	23.6004	98.6132	2.63394	1.38	0.9	2.3	8.3	13.1	17.9	20.2	24	21.4	16.5	11.7	4.6	2.5	华北
陕西	汉中	27.2915	0.688189		20.45	23.8	8.69496	206.94	2.97	14.7219	21.0153	107.318	1.6824	1.32	3	5.2	11.7	16.1	21.7	23.6	26.8	24.5	20.3	14.9	7.3	4.6	华北
陕西	镇巴	27.2915	0.704107	2487	10.35	21.5	3.56043	76.5493	3.29	14.4289	27.2016	112.942	1.3725	1.52	3.2	4.3	10.5	14.8	20.1	21.8	24.7	23.2	18.7	14.3	7.8	4.8	华北
陕西	洋县	27.2915	0.752508	4923	13.3	23.9	5.41929	129.521	3.08	12.901	23.3882	110.258	1.17364	1.46	2.9	4.4	11.1	15.7	21.4	23.8	26.8	24.5	20.2	15.1	7.2	3.9	华北
陕西	城固	27.2915	0.748148	7753	18.43	23.9	7.2584	173.476	3.02	12.9512	23.5474	106.332	1.73629	1.36	2.8	4.6	11.3	15.6	21.5	23.9	26.7	24.3	20.2	15	7.2	4.1	华北
陕西	略阳	27.2915	0.740799	3874	28.4	22.6	4.37363	98.844	3.11	13.5177	23.175	111.721	1.85661	1.3	3	4.4	10.5	15.2	20.1	21.9	25.6	23.2	18.6	13.5	6.6	5.1	华北
陕西	佛坪	27.2915	0.672113	323	17.13	22.3	4.23571	94.4564	3.16	13.2385	20.6234	100.374	1.83946	1.49	0.4	2.4	9.4	13.5	18.4	19.9	22.7	21.1	16.5	11.8	5.3	3.2	华北
陕西	凤翔	0.4264	0.701335	128	12.17	28.1	3.93632	110.611	3.55	7.77417	28.9335	110.614	1.01599	1.5	-2.3	0.8	8.7	13.1	19.4	21.8	25.8	21.9	17.3	10.9	3.8	1.5	华北
陕西	岐山	0.4264	0.809244	9674	16.39	28.9	5.70935	165	3.46	10.3956	25.9824	108.936	1.36336	1.45	-2.3	0.9	8.9	13.6	19.9	22.8	26.6	22.5	18	11.6	4.2	1.6	华北
陕西	千阳	0.4264	0.799782	1561	14.22	28.5	4.53191	129.159	3.41	10.2839	25.4392	112.798	1.16322	1.58	-2.1	0.7	8.7	13.4	19.7	22.2	26.4	22.5	17.6	11.6	4	1.4	华北
陕西	陇县	0.4264	0.773903	2938	12.17	28.2	4.06198	114.548	3.8	6.63841	31.162	119.324	1.1803	1.59	-2.7	0	7.8	12.2	18.6	21.1	25.5	21.4	16.7	10.6	3.2	0.8	华北
陕西	麟游	0.4264	0.834541	1329	11.93	27.8	0.901216	25.0538	3.49	11.5012	22.6299	111.212	0.984887	1.53	-4.8	-2.1	5.6	10.7	16.5	19.6	23	20	15.1	9	1.4	-0.9	华北
陕西	太白	0.4264	0.737968	91	21.48	27.6	3.86671	106.721	3.37	11.4375	23.3252	104.826	1.62776	1.47	-4.1	-2.3	4.4	10.1	14.7	16.8	20.5	17.3	12.7	8.1	1.8	-0.7	华北
陕西	扶风	0.4264	0.848967	5735	8.81	29	7.33082	212.594	3.77	7.6655	30.9069	124.79	1.00187	1.66	-1.7	1.6	9.7	14.3	20.7	23.3	27.3	23.4	18.7	12.4	4.8	1.9	华北
陕西	宝鸡	0.4264	0.732625		24.82	28.4	3.65103	103.689	3.38	10.2746	24.4992	112.844	1.47235	1.42	-0.7	2.5	10.8	15.5	22.1	23.4	27.7	23.6	18.9	12.5	5.5	3.3	华北
陕西	凤县	0.4264	0.724638	6654	24.29	24.7	0.825995	20.4021	3	18.3688	18.6495	102.226	1.86929	1.42	0.2	2.3	8.6	13.4	18.5	21.1	24.9	21.8	16.9	11.6	3.9	1.9	华北
陕西	眉县	0.4264	0.747541	533	10.51	28.3	6.29273	178.084	3.56	8.54979	29.574	115.083	1.35299	1.49	-1.4	1.9	9.7	14.2	20.6	23.4	26.9	23.2	18.3	12.3	4.7	1.9	华北
陕西	宝鸡	0.4264	0.757601		13.42	28.4	4.87541	138.462	3.76	6.36699	31.2771	112.897	1.34713	1.4	-0.7	2.5	10.8	15.5	22.1	23.4	27.7	23.6	18.9	12.5	5.5	3.3	华北
陕西	安塞	0.3412	0.757426	7224	15.2	32.6	4.45591	145.263	3.21	11.1231	10.3654	126.15	0.801384	1.75	-7.9	-3.2	5.4	11.3	19.6	21.5	24.7	20.8	16.6	9.1	0.5	-2.2	华北
陕西	宜川	0.3412	0.851421	1324	14.24	31.3	5.41609	169.524	3.05	12.9131	12.9506	117.273	1.03937	1.44	-6.5	-1.8	6.6	12.8	20.3	22.3	24.8	21.8	17.1	10.3	1.9	-0.9	华北
陕西	志丹	0.3412	0.829243	13863	23.08	31.1	7.99836	248.749	3.26	8.92866	12.3896	122.905	0.794928	1.63	-7.9	-3.7	4.6	10.3	18.3	20.4	23.2	19.9	15.6	8.6	0	-3	华北
陕西	延川	0.3412	0.892628	655	23.23	34.3	4.61096	158.156	3.22	9.91016	5.29102	124.454	0.782798	1.63	-7.5	-2.3	7.1	13.2	21.8	23.9	26.8	23.2	18.6	10.7	1.8	-1.4	华北
陕西	黄龙	0.3412	0.707547	635	30.85	27.7	6.80583	188.522	3.17	13.7358	16.5644	118.789	2.05576	1.59	-5.5	-2.1	5.1	10.5	16.6	19.9	22.2	19.7	14.9	9.1	1.6	-1.3	华北
陕西	延安	0.3412	0.697005		26.7	31.3	5.3713	168.122	3.14	11.119	11.0186	122.89	1.07486	1.53	-6.1	-1.7	6.9	12.8	20.8	22.2	25.2	21.8	17.6	10.2	2.2	-0.3	华北
陕西	洛川	0.3412	0.864164	12815	13.91	28.7	4.57299	131.245	3.58	6.91809	23.7251	131.182	1.05801	1.47	-5.5	-1.1	7.1	12	19.2	20.7	23.2	20.4	16	9.1	1.9	0.3	华北
陕西	黄陵	0.3412	0.782653	699	39.46	27.9	5.71571	159.468	2.89	15.1766	11.3432	122.7	1.13489	1.54	-5.3	-1.15	6.8	11.8	18.75	19.9	22.6	19.85	15.45	8.75	2.05	0.75	华北
陕西	富县	0.3412	0.760274	1939	21.02	31.1	5.72041	177.905	3.47	8.78295	19.4136	123.113	1.00497	1.54	-6.7	-1.8	6.1	12	19.2	21.3	24.4	21.2	16.3	9.7	1.2	-1.8	华北
陕西	延长	0.3412	0.865517	2548	25.1	33.1	4.43843	146.912	2.89	13.1042	6.74173	111.387	1.17874	1.61	-7	-1.9	6.9	13	21.4	23	26.1	22.4	17.6	10.4	1.7	-1.6	华北
陕西	子长	0.3412	0.768362	5944	23.18	32.4	3.34493	108.376	3.28	9.76767	7.83864	123.927	0.748349	1.8	-7.6	-3.3	5.7	11.5	20	21.5	24.8	20.6	16.5	8.9	0.8	-1.8	华北
陕西	吴旗	0.3412	0.792373	1293	20.79	31.2	5.69518	177.69	3.18	9.57812	14.2707	124.794	0.806134	1.49	-7.8	-4.2	4	10	17.7	20.1	23.4	19.8	15.5	8.2	-0.2	-3	华北
陕西	西安	1.2972	0.646945		43.91		3.88516		2.95	16.7134	18.2487	112.509	1.83262	1.08													华北
陕西	华阴	0.0157	0.777288		34.14		3.35726		3.15	17.4922	20.3062	111.795	1.6076	1.35													华北
陕西	三原	0.0317	0.719171	928	25.03		4.53519		3.31	10.2288	25.917	107.42	1.37643	1.3													华北
陕西	咸阳	0.0317	0.74		21.53		4.77175		3.5	9.41244	25.6114	121.969	1.35305	1.37													华北
四川	九龙	1.46921	1	26666	13.98	27.4	4.95857	135.865	3.5	14.3899	13.7473	110.786	1.19221	1.99	1.2	3.4	6.4	9.4	12.5	14.1	15.4	14.6	12.8	10.6	4.7	1.5	长江流域
四川	都江	66.5191	0.674089	2236	33.29	21	9.39271	197.247	2.86	15.0199	22.3522	107.43	3.08117	1.07	4.6	6	11.7	15.9	22.3	22.8	25.6	23.8	20.5	16.2	10	7	长江流域
四川	美姑	0.878945	1	6166	4.94	20.9	3.97787	83.1375	4.08	14.9701	6.48376	108.009	1.2876	1.89	3.1	3.3	8.8	12.2	16.4	18.4	20	19.3	16.3	13.9	8.1	5.1	长江流域
四川	双流	69.3358	0.762195		35.86	20.8	10.7112	222.793	2.75	17.9595	18.7341	108.2	2.18949	1.04	5.5	7.3	12.7	16.9	23.2	24	26.3	24.6	21.7	17.7	11	7.6	长江流域
四川	大邑	62.9346	0.745211	18437	25.01	20.8	9.30439	193.531	3.09	12.4888	31.4386	107.067	2.4702	1.08	5.2	6.9	11.9	16.2	22.4	23.3	26	24.2	21.3	17.5	10.7	7.1	长江流域
四川	马边	26.1012	0.832214		11.5	18.4	5.71756	105.203	3.67	12.523	20.419	108.77	1.46379	1.93	7.4	7.9	12.9	17.4	22.4	23.5	25.8	24.7	21.5	18.4	12.3	9.3	长江流域
四川	蒲江	76.8081	0.790831	23269	20.5	20.1	10.2443	205.911	2.66	17.3894	19.0687	106.234	2.29447	1.13	5.7	7.2	12.2	16.5	22	23.1	25.8	24	21.1	17.3	10.8	7.4	长江流域
四川	金阳	8.22351	0.986486	11245	6.08	17.3	4.33627	75.0176	4.27	9.19675	16.6631	111.779	0.89775	2.15	6.2	6.5	12	16.2	20.6	21.6	23.5	22.3	19.8	16.8	11.2	8.3	长江流域
四川	喜德	16.5076	0.802325	8443	7.56	18.2	4.34184	79.0214	3.81	11.7687	8.65295	113.685	1.1934	2.09	5.2	7.2	11	13.8	17.4	19.2	20.6	19.6	17.4	15.5	10.1	6.9	长江流域
四川	郫县	71.8934	0.670343	538	38.55	21.1	12.3082	259.703	2.69	19.9376	17.3725	109.49	2.42963	0.82	4.9	6.6	12	16.3	22.4	23.5	26	24.2	21	17.1	10.2	6.8	长江流域
四川	越西	18.9686	0.871429	868	7.35	19.2	4.63262	88.9463	3.85	12.7478	11.3028	109.538	1.82431	2.21	3.8	4.3	8.4	12.5	16.7	19.7	21	19.6	17.1	15	9.1	5.8	长江流域
四川	彭州	66.6725	0.732558	19343	21.5	21	9.08884	190.866	2.92	14.4287	25.5932	106.362	2.67674	1.07	4.9	6.5	11.8	16.2	22.2	23.2	25.9	24	20.9	16.9	10.2	7	长江流域
四川	雷波	16.3301	0.761658	12511	7.57	18.7	3.69479	69.0926	3.66	14.4948	17.1214	112.093	1.3299	1.95	3.8	3.9	9.2	13.6	18.7	20.4	22.5	21.4	18.3	15.1	8.8	5.9	长江流域
四川	峨眉	61.8709	0.728132	27422	38.85	37.2	6.85806	255.12	2.89	12.8511	21.5395	103.478	3.00088	1.13	-5.3	-7.1	-1.9	2.4	7.8	9.8	12.1	10.5	7.8	5.3	-0.3	-2.6	长江流域
四川	布拖	4.30699	1	9376	5.32	24.9	5.12523	127.618	4	10.7446	14.8496	113.005	0.941598	2.14	2	2.8	6.9	10	13.8	16.2	17.1	16.4	13.7	11.3	5.8	3	长江流域
四川	甘洛	11.8249	0.943396	11943	6.99	16.9	4.96446	83.8994	4.01	11.1982	19.0986	110.546	2.10854	2.11	7.3	8.1	12.6	16.5	20.9	22.7	24.2	23	20.7	18.2	12	9.1	长江流域
四川	冕宁	48.2693	0.825582	1456	8.28	18.3	5.4537	99.8028	3.86	9.61513	22.6801	112.752	1.25805	1.89	5.2	6.8	10.1	13.7	17.1	19.3	20.5	19.7	17.4	16.1	10.6	7	长江流域
四川	普格	30.2374	0.849463	971	8.25	13.2	5.56471	73.4541	3.89	11.0421	14.7414	119.245	1.76492	1.97	8.9	10.3	14.2	17.7	20.1	21.5	22.1	21.1	19	17	12.2	9.6	长江流域
四川	长宁	69.0499	0.773649	182	12.69	19.5	4.48032	87.3662	2.86	20.8267	20.7823	116.741	2.1706	1.5	8.1	8.9	14.4	18.5	24.1	25.1	27.6	26	23.3	19.5	13	10.1	长江流域
四川	芦山	35.1385	0.90991	16548	24.05	19.9	7.48641	148.98	3.09	16.2567	21.4605	112.893	1.83398	1.5	5.3	6.6	11.4	15.8	21	22.4	25.2	23.5	20.3	17.1	10.6	7.3	长江流域
四川	洪雅	69.8994	0.737864	18294	21.83	19.7	7.86738	154.987	2.96	13.7303	28.309	104.428	2.00477	1.19	6.4	7.5	12.7	16.9	22.6	23.3	26.1	24.3	21.4	17.7	11.5	8.1	长江流域
四川	武胜	54.9616	0.814767	15815	15.18	21.2	6.37175	135.081	2.8	19.6517	16.5019	118.671	1.28362	1.44	6.5	8.2	13.4	17.3	23	24.1	27.7	25.7	22.6	18.8	12.1	8.4	长江流域
四川	广元	44.4355	0.743041		24.65	21.7	6.03519	130.964	2.81	17.7873	18.8149	106.44	1.60925	1.44	5.9	7	12.9	17.6	23.4	24.5	27.6	25.8	21.6	16.7	10.1	7.7	长江流域
四川	仁寿	47.298	0.6898	14139	17.75	20.9	6.61258	138.203	2.72	22.6488	17.8789	105.985	1.74624	1.38	6.2	7.8	13.3	17.5	24.1	24.3	27.1	24.9	22.1	18.1	11.9	8.6	长江流域
四川	蓬安	53.5735	0.804082	13377	17.04	21.4	6.53375	139.822	2.89	21.5504	21.166	114.704	1.50632	1.38	6.3	8	13.2	17.5	23.7	24.2	27.7	25.8	22.5	18.3	11.8	8	长江流域
四川	安岳	49.74	0.687953	11814	13.05	20.9	7.37624	154.163	3	18.0042	21.438	113.924	1.37457	1.63	6.5	8.3	13.4	17.3	23.4	24.4	27.4	25.3	22.5	18.3	11.7	8.2	长江流域
四川	剑阁	50.4337	0.79316	9542	14.11	21.4	7.59545	162.543	2.65	20.3073	16.3242	105.701	1.61028	1.63	5.1	5.9	11.7	16.3	21.6	23.2	26.5	24.2	20.5	16.1	9.3	6.5	长江流域
四川	泸县	77.8534	0.652815	15657	9.7	19.7	5.68688	112.032	3.15	15.6762	29.2391	116.653	1.47154	1.32	7.4	8.4	13.8	17.7	23.3	24.4	27.1	25.5	22.6	18.8	12.5	9.1	长江流域
四川	盐亭	33.4502	0.882653	11686	19.56	21.7	6.69747	145.335	2.56	25.6366	16.3051	109.941	1.9923	1.32	5.6	7.3	12.6	16.7	23.5	24.1	27.3	24.9	21.6	17.4	10.7	7.2	长江流域
四川	平昌	60.8407	0.745349	86	18.44	21.4	6.17761	132.201	3.21	14.7916	19.6185	118.596	1.36072	1.57	6.1	7.3	12.5	17.3	23	24	27.5	26	22.1	17.7	11.1	7.3	长江流域
四川	射洪	31.0785	0.744324	18116	27.5	21.6	5.26036	113.624	2.88	19.4683	21.4634	109.214	2.0688	1.26	6.3	7.9	13.4	17.4	23.8	24.5	27.9	25.7	22.8	18.4	11.6	8.1	长江流域
四川	乐山	70.1922	0.738596		31.13	20.2	7.45668	150.625	2.89	16.687	20.866	106.37	2.57765	1.26	6.8	7.9	13.6	17.8	23.8	24	27	25	22.2	18.4	12.3	9.1	长江流域
四川	资阳	33.0118	0.75137		19.32	20.8	7.6499	159.118	2.74	21.9148	17.5623	109.806	1.59901	1.51	6.7	8.3	13.7	17.8	24	24.8	27.5	25.4	22.7	18.6	12.1	8.4	长江流域
四川	宜宾	61.3066	0.682744	13373	11.55	19.55	6.13848	120.007	2.99	18.2709	22.5839	112.095	2.07211	1.51	7.3	8.15	13.6	17.85	23.4	24.2	26.85	25.2	22.3	18.6	12.45	9.6	长江流域
四川	宜宾	61.3066	0.682744	13373	11.55	19.7	6.13848	120.928	2.99	18.2709	22.5839	112.095	2.07211	1.51	7.6	8.5	14.1	18.1	24.2	24.7	27.3	25.5	22.9	19	12.7	10	长江流域
四川	旺苍	41.3267	0.828571	11884	24.36	21.7	5.33574	115.785	2.91	16.003	18.8458	108.453	1.48249	1.51	5.7	7	12.7	17.5	23.6	24	27.4	25.6	21.7	16.8	10.2	7.2	长江流域
四川	乐至	37.9922	0.734593	14817	18.64	21.3	7.30335	155.561	2.57	24.1094	14.5698	111.551	1.45392	1.51	5.7	7.6	13	16.8	23.4	23.9	27	24.5	22	17.6	11.1	7.9	长江流域
四川	通江	54.9275	0.77381	7998	16.79	21.4	5.98116	127.997	3.58	10.2127	28.6153	112.151	1.35936	1.51	5.9	7.3	12.5	17.5	23.1	23.9	27.3	26.1	21.8	17.4	10.9	7	长江流域
四川	平武	8.23651	0.831776	11352	15.66	21	6.50422	136.589	3.04	15.3696	18.697	102.089	1.7744	1.51	4.4	5.6	11.3	15.4	21	21.8	25.4	23.2	19.6	15.4	9	6.3	长江流域
四川	木里	2.57461	0.963636		11.62	18.4	5.38206	99.0299	4.23	8.15286	30.8461	107.649	0.86548	1.76	6.5	8.8	11.2	14.4	16.9	18.5	19.1	18.1	16.3	14.8	9.9	7.3	长江流域
四川	西昌	63.0893	0.751592	33125	27.12	13.1	6.12407	80.2254	3.22	15.5636	19.7555	110.546	2.84656	1.39	9.4	11.1	14.6	17.3	20.2	21.5	22.5	21.3	19.4	17.8	13.2	10.2	长江流域
四川	苍溪	58.1326	0.831486	1133	18.95	21.9	6.81037	149.147	2.75	19.559	20.5014	107.327	1.33811	1.39	5.6	7.1	12.6	16.8	23.1	23.5	27.5	25.2	21.6	17	10.6	7.5	长江流域
四川	犍为	60.4425	0.690962	1653	25.74	19.7	6.97405	137.389	2.55	24.5782	15.6935	105.967	2.07361	1.39	7.1	8.1	13.6	17.9	23.4	24	26.8	24.9	22.2	18.5	12.4	9.4	长江流域
四川	雅安	50.3286	0.795745		23.26	20.1	9.11557	183.223	3.11	14.3635	23.0456	106.901	2.62573	1.33	6	7.1	12.6	16.7	22.7	23.1	26.1	24.2	20.9	17.2	11.1	8.2	长江流域
四川	自贡	57.3483	0.662722		29.32	20.1	5.14218	103.358	3.09	14.9114	25.5371	108.508	2.634	1.33	7.3	8.7	14.1	17.9	24.5	24.9	27.4	25.5	22.9	18.8	12.6	9.5	长江流域
四川	筠连	40.3909	0.776923	2518	11.92	18.75	4.65208	87.2266	3.46	14.2745	27.997	112.825	1.69009	1.83	7.75	8.35	13.6	17.85	23.15	24.2	26.5	25.15	22.25	18.75	12.7	9.9	长江流域
四川	德昌	59.2332	0.775801	17647	11.82	13	5.36071	69.6893	3.63	11.8848	26.1825	111.592	1.64768	1.52	9.8	12	14.9	18.2	20.7	21.9	22.8	21.7	19.7	18.3	13.4	10.9	长江流域
四川	石棉	32.2495	0.904762	32226	29.26	16.8	7.46467	125.406	3.03	16.88	16.9993	107.854	3.17975	1.46	8.5	9.7	13.3	17.6	21.8	23.3	25.3	23.4	20.9	19.1	12.5	9.5	长江流域
四川	江油	62.2021	0.697304	2255	31.69	21.4	8.12058	173.78	2.65	19.1121	17.7733	106.26	3.35672	1.15	5.6	6.8	12.5	17	23.2	24.2	27	24.8	21.2	17.1	10.6	7.5	长江流域
四川	德阳	61.7282	0.67128		27.47	21.2	12.248	259.658	2.68	18.3841	16.0853	107.925	2.55586	1.15	5.5	7.2	12.7	17.2	23.7	24.1	26.7	24.7	21.7	17.4	10.7	7.5	长江流域
四川	邻水	51.5038	0.743542	13823	18.23	21.3	6.20956	132.264	2.72	20.6564	11.2183	114.6	1.54697	1.65	6.3	7.6	12.6	17.1	22.7	24.3	27.6	25.8	22.2	18.5	11.7	8.4	长江流域
四川	天全	35.5271	1	2965	17.97	20.1	9.09138	182.737	3.21	13.3523	25.9551	103.308	2.15458	1.59	4.9	6.1	11.1	15.5	20.9	22	25	23.2	20	16.5	10.1	7.2	长江流域
四川	兴文	52.7611	0.771111	11435	12.18	19.2	3.04628	58.4886	3.27	15.3746	26.2302	122.721	1.73602	1.59	7.4	8	13.5	17.6	23.7	24.4	26.6	25.2	22.4	18.7	12.5	9.5	长江流域
四川	安县	61.5404	0.743542	1436	16.19	21.3	8.69553	185.215	2.48	22.0864	12.0785	107.235	2.19531	1.28	5.2	6.6	12.4	16.8	23.3	23.8	26.5	24.5	21.1	16.7	10.8	7.7	长江流域
四川	宝兴	10.2512	1	25833	19.58	18.2	8.01628	145.896	3.36	14.6661	27.2176	103.659	1.60022	1.53	4.8	5.2	10.4	14.3	19.4	20.3	23	21.9	18.6	15.7	9.5	6.8	长江流域
四川	珙县	45.9355	0.757256	1729	21.67	19.3	5.69596	109.932	3.21	16.2845	26.8249	110.47	2.2353	1.53	7.6	8.3	13.7	17.8	23.3	24.4	26.9	25.3	22.4	18.8	12.7	9.8	长江流域
四川	青川	13.5949	0.885462	726	17.78	21.9	5.28073	115.648	2.87	18.1519	16.5819	103.393	1.71279	1.47	3.1	4.2	9.8	14.8	19.6	21.3	25	22.6	18.3	14.2	7.5	5.3	长江流域
四川	岳池	62.9604	0.72444	12624	17.29	21.2	5.65728	119.934	2.8	20.2714	17.6807	115.448	1.29788	1.47	5.9	7.6	12.8	17	22.7	23.7	27.1	25.1	22	18.2	11.6	8	长江流域
四川	峨边	12.5267	0.93578		15.56	19.2	4.8565	93.2448	3.43	13.7149	20.5724	115.949	1.64063	1.72	6.6	7.2	12.5	16.8	22.4	22.9	25.8	24.3	21.2	17.7	11.5	8.6	长江流域
四川	夹江	71.6787	0.843836	2695	17.68	19.9	7.56804	150.604	3.03	12.545	28.2071	103.016	2.34378	1.16	6.6	7.6	12.8	17.4	23.4	23.8	26.5	24.7	22.2	18.3	11.9	8.4	长江流域
四川	营山	58.5117	0.776549	1528	17.88	21.4	5.4907	117.501	3.12	18.3346	25.8855	120.639	1.21287	1.41	6.3	7.8	13.1	17.6	23.7	24.2	27.7	25.8	22.5	18.3	11.7	7.8	长江流域
四川	井研	58.1189	0.8	14727	22.21	20.4	6.91174	141	2.62	20.9543	17.9529	107.542	1.50146	1.41	6.4	7.7	13.3	17.5	23.6	24.1	26.8	24.8	21.9	18.2	12	8.5	长江流域
四川	南溪	68.3571	0.759494	1663	20.03	19.2	4.63759	89.0417	3	18.148	22.5121	113.214	2.55475	1.41	7.8	8.7	14	18.1	24	24.9	27	25.5	22.9	19.1	12.8	9.8	长江流域
四川	沐川	52.1759	0.758893	14674	15.75	19.4	5.82512	113.007	3.13	15.148	23.8986	105.425	2.12954	1.6	7	7.8	13.1	17.6	22.6	23.7	26.4	24.9	21.7	18.2	12.2	9.2	长江流域
四川	会理	42.6593	0.732984	2983	15.43	16.4	5.52975	90.6879	3.54	12.4406	31.9238	106.892	1.79399	1.6	7	9.3	12.3	16.6	18.6	20.1	20.6	20.2	18.2	16.3	10.5	7.5	长江流域
四川	昭觉	9.26424	1	5876	6.08	23	4.17292	95.9771	3.84	12.6653	5.43894	109.618	1.68956	1.85	1.7	1.3	6.8	10.8	14.9	17.3	19.3	18.1	15.1	12.3	6.6	3.5	长江流域
四川	盐源	31.075	0.781768	1455	7.11	21.6	4.68619	101.222	3.91	9.74138	19.997	115.434	1.19372	1.85	4.9	7.1	9.4	13.5	14.9	17	17.5	16.7	15	13.2	7.9	5.2	长江流域
四川	梓潼	52.863	0.857143	14557	16	21.5	8.04809	173.034	2.73	18.2544	21.303	106.305	2.62295	1.29	5.7	7	12.5	16.9	23.4	24	27.2	24.7	21.4	17	10.5	7.3	长江流域
四川	绵阳	55.3137	0.732944		29.5	21.7	8.53347	185.176	2.62	21.6842	15.9095	108.133	2.65149	1.23	5.9	7.5	12.9	17.5	24	24.6	27.6	25.2	21.6	17.4	10.7	7.5	长江流域
四川	蓬溪	40.0184	0.822804	1261	15.07	21.4	6.00525	128.512	3.09	17.7697	21.4502	112.637	1.48738	1.48	5.9	7.6	12.8	17	23.3	23.9	27.3	25	22.1	17.8	11.1	7.6	长江流域
四川	汶川	0.295485	0.951808	3181	34.47	20.7	6.23	128.961	3.21	14.495	19.9453	106.993	1.98493	1.48	4	4.7	10.4	14.4	19.7	20.8	24.7	22.7	19	15.8	9	5.7	长江流域
四川	江安	73.3676	0.800518	15585	14.53	19	5.04369	95.83	2.97	18.8083	21.1255	119.642	2.17898	1.48	8	8.7	13.9	18.2	23.6	24.7	27	25.6	22.8	19.2	12.7	9.8	长江流域
四川	三台	38.2883	0.677748	1272	15.89	21.6	6.3902	138.028	2.68	22.2311	17.6249	110.26	1.99427	1.48	5.8	7.6	13	17.1	23.8	24.3	27.4	24.7	21.7	17.6	11.1	7.7	长江流域
四川	富顺	64.7093	0.682887	14838	16.74	20	5.36115	107.223	3.38	13.1533	29.1166	114.594	1.7405	1.48	7.6	8.8	14.3	18	24.4	25	27.6	25.8	23.1	19	12.7	9.6	长江流域
四川	古蔺	49.2307	0.764861	977	8.95	19.2	3.50866	67.3662	4	10.6198	29.5685	111.833	1.49009	1.73	7.3	7.5	13.2	17.2	22.7	24.3	26.5	25.2	22.2	18.6	12.5	9.4	长江流域
四川	威远	45.4231	0.689607	26171	20.8	20.2	7.29759	147.411	3.01	16.131	23.4878	107.011	2.21588	1.42	7.3	8.6	14.1	18	24.6	24.9	27.5	25.6	22.9	18.9	12.6	9.5	长江流域
四川	米易	70.3125	0.846939	2724	11.99	13.1	5.81149	76.1305	3.45	9.92956	30.4071	114.725	2.05838	1.42	11.4	14.7	18.2	22.1	23.4	24.6	24.5	23.8	21.6	20.1	14.8	11.5	长江流域
四川	中江	32.7088	0.689975	13641	14.45	21.6	6.07636	131.249	2.79	20.4062	17.0815	110.164	1.95712	1.36	5.8	7.5	12.8	17.1	23.8	24.5	27.4	25.1	21.8	17.7	10.9	7	长江流域
四川	汉源	32.0401	0.841122	9714	9.15	16.7	5.99514	100.119	3.33	12.2766	24.0558	107.865	2.90631	1.36	8.9	9.7	14	18.3	22.5	23.7	25.6	24.1	21.8	19.8	13.2	10.1	长江流域
四川	金堂	27.3936	0.733826	17752	18.22	21.2	7.67911	162.797	2.67	20.1047	14.1469	108.351	1.91007	1.36	5.8	7.6	13	17.3	24	24.6	27	24.9	21.9	17.9	11.2	7.8	长江流域
四川	宁南	38.1827	0.833922	15311	9.64	13.5	6.4246	86.7322	3.66	12.4869	31.9713	121.194	1.59453	1.61	10.9	11.8	15.8	20.3	22.4	24	24.4	23.2	21.3	18.9	14.2	11.5	长江流域
四川	宣汉	47.8538	0.699132	12144	17.75	21.2	5.7928	122.807	3.28	14.2922	22.938	116.358	1.40167	1.61	5.8	7	12.2	17.4	22.8	24	27	25.6	21.7	17.5	10.9	7.4	长江流域
四川	高县	53.5806	0.749049	1583	13.44	19.2	5.48643	105.339	3.16	16.1474	25.9272	107.426	1.95811	1.61	7.7	8.4	13.7	18	23.5	24.6	26.9	25.3	22.7	19	12.8	10	长江流域
四川	广汉	69.6883	0.707247	3251	32.99	21	14.7736	310.245	2.75	16.4308	19.6803	105.852	2.76112	1.05	5.8	7.4	12.8	17.3	23.8	24.3	26.8	24.8	21.9	17.8	11.1	7.8	长江流域
四川	新津	71.6036	0.846939	3997	25.55	20.7	9.85737	204.047	2.63	17.7241	15.9742	105.326	2.73085	1.05	5.7	7.6	12.8	17.1	23.4	23.9	26.4	24.7	21.8	18	11.3	7.7	长江流域
四川	巴塘	0.081151	0	1878	12.32	21.5	4.09474	88.0368	4.34	14.6765	35.7855	105.825	1.65256	1.3	3.7	7.1	10	13	16.5	19.9	18.8	18.4	15.5	12.7	7.9	3.4	长江流域
四川	开江	54.9191	0.788307	13739	17.12	21.4	6.40271	137.018	2.97	18.5092	18.8982	117.428	1.43066	1.55	5.7	6.8	12.4	17.5	22.7	24.2	27.1	25.7	22	18	11.5	7.7	长江流域
四川	盐边	47.9389	0.830769	33384	12.04	12.4	5.37864	66.6951	3.46	11.6958	25.672	111.93	1.83373	1.55	12.2	15.3	18.9	23.3	23.7	24.7	24.6	23.7	21.6	20.1	14.9	12.2	长江流域
四川	仪陇	49.4877	0.807083	889	18.03	21.7	6.06584	131.629	3.14	17.7533	23.0007	120.937	1.35379	1.49	4.4	6.4	12	16	22.8	22.5	26.1	24.3	20.8	16.3	10.1	7	长江流域
四川	宜宾	70.667	0.743719		20.04	19.55	3.56229	69.6429	3.07	17.2831	23.409	112.766	2.4024	1.49	7.3	8.15	13.6	17.85	23.4	24.2	26.85	25.2	22.3	18.6	12.45	9.6	长江流域
四川	宜宾	70.667	0.743719		20.04	19.7	3.56229	70.1772	3.07	17.2831	23.409	112.766	2.4024	1.49	7.6	8.5	14.1	18.1	24.2	24.7	27.3	25.5	22.9	19	12.7	10	长江流域
四川	南部	38.708	0.805324	15613	19.78	21.5	5.20224	111.848	2.8	19.4073	18.635	112.854	1.57552	1.49	5.9	7.5	13	17	23.6	23.5	27.4	25.2	21.9	17.5	11	7.5	长江流域
四川	渠县	58.9233	0.768188	1945	16.79	21.3	5.15319	109.763	3.35	15.4957	25.6135	118.356	1.75986	1.43	6.5	7.9	13.2	17.8	23.2	24.2	27.8	25.8	22.6	18.6	12	8.4	长江流域
四川	资中	39.1292	0.700588	11479	12	20.3	6.81079	138.259	3.18	17.7626	24.9321	108.493	2.00859	1.43	6.7	8.2	13.5	17.3	23.7	24.5	27	25.1	22.4	18.3	12	8.5	长江流域
四川	合江	65.9923	0.716475	11985	14.66	19.5	5.95169	116.058	2.97	18.7955	22.9058	110.76	2.2671	1.43	7.8	8.6	13.9	17.7	23.5	24.8	27.3	25.7	22.7	19.1	12.9	9.4	长江流域
四川	大竹	57.1729	0.721208	1749	19.77	21.4	7.82168	167.384	2.94	17.682	19.4348	119.664	1.72773	1.43	5.8	7.1	12.4	17.3	22.5	23.8	27.2	25.3	21.8	17.8	11.1	7.8	长江流域
四川	屏山	43.8867	0.765	823	11.03	19.1	4.79227	91.5323	3.4	14.4245	28.1185	104.635	1.79285	1.68	7.9	8.6	14	18.2	23.9	24.5	27	25.3	22.4	19	13	10.3	长江流域
四川	西充	44.2669	0.870555	1247	22.22	21.4	5.42745	116.147	2.74	19.6585	15.5586	116.632	1.49775	1.37	6	7.4	12.7	16.9	23.3	23.9	27.4	25.1	22	17.7	11	7.5	长江流域
四川	荣县	53.1952	0.714919	17478	20.45	20	7.19202	143.84	2.97	14.9783	25.6989	105.023	1.94487	1.37	7.1	8.2	13.6	17.8	24.1	24.5	27.1	25.2	22.4	18.6	12.3	9.2	长江流域
四川	叙永	55.025	0.693299	92	14.91	18.9	4.80039	90.7274	3.4	13.129	26.8579	113.449	2.08207	1.62	7.9	8.4	13.6	17.7	23.8	24.4	26.8	25.6	22.6	19.2	12.8	9.8	长江流域
四川	泸定	13.6468	0.900901	1639	21.51	16.5	5.99107	98.8527	3.18	15.3224	19.9734	111.86	2.30442	1.62	6.8	7.5	12.1	16	19.4	21.1	23.3	21.3	19	17.7	10.8	7.8	长江流域
四川	名山	66.3327	0.819355	13211	11.65	20.1	10.9061	219.213	3.28	10.6469	33.3936	106.302	2.02064	1.31	5.1	6.2	11.7	15.8	21.8	22.3	25.2	23.5	20.4	16.5	10.2	7.3	长江流域
四川	南江	51.2848	0.746031	9237	16.05	21.2	6.49239	137.639	3.37	12.4642	23.3808	112.61	1.52257	1.56	5.3	6.6	12.1	16.8	22.9	23.4	26.5	24.9	21.1	16.2	9.7	6.8	长江流域
四川	温江	72.9957	0.77686		43.89	20.9	13.4063	280.192	2.69	15.7077	15.2928	107.402	2.7739	0.9	5	6.8	12.1	16.3	22.6	23.4	25.9	24	21.3	17.2	10.3	6.9	长江流域
四川	新都	71.2779	0.723708		34.72	21.1	12.2092	257.615	2.82	17.2483	19.7666	108.085	2.68252	0.99	5.4	7.1	12.4	16.9	23.5	24.1	26.5	24.6	21.7	17.6	10.7	7.4	长江流域
四川	万源	40.1477	0.727096		19.06	21.4	6.68423	143.043	2.92	17.5974	17.3132	112.339	1.12437	1.69	3.8	5.5	11	15.8	21.1	22.4	25.2	24	19.6	15.3	8.9	5.7	长江流域
四川	隆昌	70.101	0.739344	18971	23.44	19.6	5.04076	98.7988	2.74	22.1653	18.4899	111.29	1.98232	1.38	7	8.1	13.4	17.1	23.2	24.1	26.6	25	22.4	18.4	12	8.8	长江流域
四川	简阳	31.9046	0.718121		19.54	21	7.6499	160.648	2.67	22.9861	18.2189	106.405	1.83767	1.46	6	7.8	13.3	17.3	24	24.4	27	24.9	22.2	17.9	11.5	8.4	长江流域
四川	阆中	46.7004	0.713805		26.88	21.7	6.03307	130.918	2.78	19.3438	21.3813	110.573	1.6907	1.15	6.1	7.6	13	17.3	23.7	24	27.8	25.6	22	17.4	10.9	7.8	长江流域
四川	绵竹	68.2675	0.730956		23.93	21.2	12.3648	262.134	2.45	19.629	11.0453	102.817	2.83331	1.09	5.1	6.6	12.1	16.6	22.7	23.5	26.3	24.4	21.1	16.9	10.5	7.5	长江流域
四川	纳溪	70.9666	0.723343		19.9	19.6	5.02547	98.4992	3.15	15.3319	26.1351	111.556	2.49982	1.34	7.2	8.2	13.6	17.4	23.4	24.2	26.8	25.2	22.3	18.6	12.4	9.2	长江流域
四川	巴中	53.9718	0.740711		19.43	21.4	6.63756	142.044	3.34	12.9006	23.8954	114.247	1.38434	1.53	5.8	7.2	12.5	17.3	23.4	23.8	27.2	25.6	21.9	17.4	10.9	7.2	长江流域
四川	会东	33.9568	0.754801		6.69	14.1	4.75036	66.9801	3.66	12.3135	29.342	116.612	1.38237	1.72	8	11.1	13.9	18	19.7	21.1	21.9	20.9	18.6	16.7	11	8	长江流域
四川	北川	1.93443	0.966667	11316	24.93	20.6	6.53913	134.706	2.8	19.553	17.9163	108.603	2.45657	1.41	5.6	6.3	11.8	16.4	22.4	23.1	26.2	24	20.4	16.1	10.3	7.5	长江流域
四川	遂宁	40.5825	0.722314		25.13	21.2	6.02013	127.627	3.06	17.0418	22.3153	112.809	1.88509	1.35	6.8	8.7	13.7	17.8	23.5	24.8	28	25.9	23.1	18.7	12.1	8.3	长江流域
四川	邛崃	65.7794	0.756063		21.86	20.8	8.15383	169.6	2.89	15.3367	25.6052	108.632	2.87612	1.05	5.6	7.5	12.7	17	22.9	23.6	26.4	24.8	21.7	17.8	11.1	7.6	长江流域
四川	什邡	73.2254	0.667315		20.76	21	10.9702	230.375	2.73	15.4585	19.0314	107.316	3.07407	1.05	5.2	6.7	11.9	16.5	22.4	23.6	26.2	24.2	21.1	17.1	10.3	6.9	长江流域
四川	眉山	74.7713	0.772475		24.51	20.7	8.91127	184.463	2.82	18.0376	22.2014	106.293	2.12054	1.24	6.5	8.2	13.9	18.3	24.2	24.3	27.2	25.2	22.5	18.6	12.2	8.7	长江流域
四川	广安	57.5095	0.701339		20.94	21.1	5.84542	123.338	2.77	20.5514	15.4585	116.1	1.3413	1.49	6.5	8	13.1	17.4	22.9	24.1	27.6	25.7	22.4	18.6	12	8.3	长江流域
四川	达川	59.929	0.75089		19.67	21.4	5.78314	123.759	3.19	14.2283	23.8585	114.733	1.51999	1.43	6.1	7.4	12.7	17.9	23	24.2	27.5	25.9	22	17.9	11.3	7.9	长江流域
四川	马尔	0	1	19624	36.96	27.7	5.54839	153.69	3.12	21.0845	22.7749	109.538	2.60794	1.2	0	2.5	6.1	8.6	12.7	15.1	16.3	14.9	12.2	9.3	3.8	-0.6	长江流域
四川	白玉	0	1	1264	6.6	30.1	3.46452	104.282	4.56	15.9966	27.5764	105.076	3.31034	1.1	-1.8	0.9	3.8	7.5	11.6	15.9	15.7	14.6	11.6	8.1	3.1	-1.9	长江流域
四川	色达	0	0	5973	8.16	43.8	9.124	399.631	3.9	19.6728	16.1035	104.211	6.39669	1.07	-10.4	-8.7	-4.6	0.1	4.8	9.5	10.6	9.3	6.5	1.5	-4.7	-9.8	长江流域
四川	得荣	0	0	1111	12.15	17.3	4.09583	70.8579	5.39	4.87543	55.305	104.748	2.11028	1.5	5.4	7.8	10.8	14.1	18.8	22.7	21.3	19.7	17.9	15.1	9.6	5.5	长江流域
四川	红原	0	1	12847	22.08	40.7	13.1587	535.558	3.25	28.9233	16.7323	104.234	7.66423	1.44	-8.1	-7.1	-2.6	1.1	6.2	9.7	11.4	9.5	6.8	3.3	-3.3	-8.1	长江流域
四川	金川	0	1	7175	16.48	21.8	6.01961	131.227	3.67	9.90924	28.7282	105.263	1.68067	1.63	2.5	5.7	10.6	12.6	15.8	18.4	19.7	18.5	15.7	12.5	6.8	2.6	长江流域
四川	松潘	0	1	1187	21.57	31.7	6.42333	203.62	3.9	11.1398	28.5329	114.759	1.08953	1.76	-3.3	-1.8	2	5.6	10.4	12.6	15.6	13.5	10.6	8	1.3	-2.1	长江流域
四川	甘孜	0	1	6769	7.83	33.4	4.98333	166.443	4.4	10.6333	26.8944	107.889	3.74261	1.27	-3.7	-1.8	1.6	4.8	9.8	13.5	14.3	13.2	10.7	6.7	0.8	-4.2	长江流域
四川	石渠	0	1	5365	8.2	46.9	8.513	399.26	3.68	18.3422	11.1299	101.765	5.34488	1.4	-12.2	-10.8	-6.9	-1.9	3.3	7.8	9.3	7.1	4.3	-0.3	-6.5	-14.5	长江流域
四川	稻城	0	0	9869	12.54	37	5.0025	185.092	4.6	9.70196	45.0947	92.3307	2.37389	1.4	-5.1	-3	0.2	4.7	8.9	12.5	12.1	11.5	9.7	6	-0.8	-3.8	长江流域
四川	黑水	0	1	14531	11.47	26.5	6.61163	175.208	3.62	10.3752	29.6544	105.859	1.50396	1.53	-0.7	1.2	5.8	9.4	13.4	15.3	18.2	16.1	13.1	10.2	4.1	0.9	长江流域
四川	雅江	0	1	894	12.99	24.8	4.47586	111.001	4.49	10.4662	36.557	99.3671	3.867	1.47	1.2	5.5	9	11.6	14.4	17.5	18	16.7	14.1	11.4	5.5	0.7	长江流域
四川	炉霍	0	0	6332	15.37	32	5.26923	168.615	4.19	13.8617	30.4817	97.9388	4.89448	1.47	-3.1	-0.7	3.3	6.3	10.5	14.1	15.1	13.7	11	7.3	1.3	-3.3	长江流域
四川	乡城	0	0	13122	13.7	25	5.6575	141.438	5.45	8.77698	52.3381	100	1.76234	1.47	1.7	3.9	6.9	10.2	14.6	18.3	17.3	16.5	14.3	11.3	6.1	2.1	长江流域
四川	茂县	0	1	13489	22.01	21.5	6.2625	134.644	3.46	12.1787	24.666	107.73	1.25806	1.72	1.1	1.3	7	11	16.3	17.9	21.4	19.2	15.9	12.3	5.4	2.8	长江流域
四川	道孚	0	1	7112	13.71	29.6	2.96935	87.8929	3.97	22.514	26.6393	101.231	4.42051	1.41	-2	1	4.8	8.3	11.9	15.2	16.4	15.4	12.2	8.7	3.4	-2.1	长江流域
四川	康定	0	1	2625	31.59	29.6	6.02118	178.227	3.43	15.1417	22.6295	105.435	3.07469	1.35	-1.7	-2.3	2.5	6.9	11.2	13.5	16.1	14.5	11.6	9.2	2.7	-0.3	长江流域
四川	丹巴	0	1	1153	17.47	17.7	4.73452	83.8011	3.77	10.9584	33.1784	109.623	1.9182	1.6	4.4	6.6	11.4	14.5	18.3	19.9	22.1	20.6	17.5	16	9.3	5.2	长江流域
四川	理塘	0	1	8373	8.49	38.3	4.47667	171.456	4.32	17.1766	30.5625	107.83	3.51206	1.42	-5.7	-3.6	-0.6	3.1	7.2	10.7	11.4	10.3	8.1	4.6	-0.8	-4.1	长江流域
四川	德格	0	0	4785	6.75	31.9	4.62826	147.642	3.98	19.1659	18.7329	106.398	8.40151	1.3	-2.4	0	2.9	6.2	10.4	14.2	14.5	13.6	10.7	7.5	2.3	-2.2	长江流域
四川	小金	0	1	865	10.65	20.8	7.46638	155.301	3.52	14.1764	22.0977	107.049	0.86328	1.55	2.8	4.5	9.3	12.4	16.6	18.3	20.4	19	16	14.1	7.9	3.1	长江流域
四川	新龙	0	0	815	8.66	30.3	4.05	122.715	5.49	15.4267	39.3326	102.971	2.66794	1.49	-1.7	0.6	4.2	7.7	11.3	14.7	15.4	14.3	11.4	8	3.1	-1.8	长江流域
四川	理县	0	1	19398	19.84	21.2	6.2625	132.765	3.43	15.8757	27.8034	107.497	1.27569	1.49	1	2.3	7.7	11.6	16.3	18.2	21.8	19.5	16.3	13.4	6.1	2.4	长江流域
四川	若尔	0	1	1135	9.69	41	11.7048	479.895	4.6	11.6889	38.6478	100.13	3.68114	1.62	-9	-7.4	-3	0.9	6	9.2	12	9.6	6.4	3.1	-3.9	-9.2	长江流域
四川	阿坝	0	0	724	7.91	36.7	4.675	171.572	4.78	11.2056	32.355	108.139	5.43443	1.62	-6.3	-4.3	-0.4	3.9	8.5	11.8	13.6	11.6	9	5.4	-1.4	-6	长江流域
四川	南充	52.8416	0.715151		24.69		5.28504		2.94	18.5698	20.7785	115.9	1.66313	1.35													长江流域
四川	成都	0	0.689655		44.35		9.39271		2.72	18.3689	17.4217	108.022	2.78599	0.96													长江流域
四川	南充	0	0		0		5.46852		0	0	0	0	0	0													长江流域
四川	攀枝	0	0.75		44.23		5.36115		3	13.4759	19.561	108.266	3.41402	1.31													长江流域
新疆	乌鲁	0.985869	0		66.81	38.6	3.40924	131.597	2.46	23.8109	5.8953	109.302	4.0881	1.01	-13.9	-9.6	-0.5	13.2	19.1	21.9	24.7	23	17.8	3.1	-4.8	-7
新疆	阿克	2.1217	0	4936	13.9	30.6	3.86123	118.153	4.19	5.85348	15.3795	105.18	4.71214	1.96	-5.4	-2.1	6.7	16.1	21.1	22.6	25.2	23	18.6	10.1	1.6	-4.4
新疆	新和	1.62938	1	1299	18.13	31	4.63639	143.728	3.44	19.5897	15.7875	102.473	6.96725	1.86	-4.4	-1.7	7.5	17	22.2	23.4	26.6	24.2	19.4	10	1.6	-4.4
新疆	和田	6.33669	0	519	1.58	27.1	3.4719	94.0885	4.2	8.89446	16.9601	97.3946	7.08333	1.98	-1.3	0.3	9.3	18	24.1	24.7	25.8	25.5	20.4	13.5	4.9	-2.7
新疆	呼图	0.383055	0.741259	36184	52.54	44.1	10.1586	447.994	2.42	31.2706	5.70984	107.664	2.07407	1.5	-18.3	-13	-0.9	14.6	20.9	24.3	25.8	23.9	17.5	4.3	-4.2	-10.9
新疆	叶城	0.866426	1	725	17	26.9	5.37775	144.662	4.35	7.24055	16.8824	103.143	6.05577	1.69	-1.6	0.2	8.2	17	23	24.4	25.3	24.3	19.3	12.6	4.2	-3.6
新疆	尼勒	0.331126	0.835165	12573	22.82	33.4	7.75269	258.94	3.24	21.2574	9.40022	104.195	1.78722	1.69	-10.5	-9	-0.1	11.9	16.2	18.4	21.1	19.8	15	4.7	-1.2	-5.7
新疆	巩留	1.81564	0.842105	1185	20.05	31	10.8339	335.85	3.49	12.0046	10.1965	110.104	2.88792	1.64	-8.5	-7.1	2.6	13.8	18.1	20.2	22.5	21.2	16.3	6.6	0.9	-4.6
新疆	库尔	0.491132	0.670927	834	60.16	33.6	3.11619	104.704	2.78	14.1735	6.3838	110.091	3.59777	1.15	-5.8	-1.7	8.3	16.4	23	24.3	27.8	25.4	19.8	10	1.3	-4.6
新疆	博乐	0.88433	0.643836	32523	57.31	40.8	12.0034	489.74	3.01	10.0858	9.02584	108.424	2.69465	1.4	-16.6	-10.5	0.9	13.8	19.8	23.3	24.2	23.3	17.3	4.2	-3.8	-10.1
新疆	阿克	3.98941	0.660079	23165	47.37	30.6	5.73932	175.623	3.14	13.2004	9.56307	105.365	4.53426	1.4	-5.4	-2.1	6.7	16.1	21.1	22.6	25.2	23	18.6	10.1	1.6	-4.4
新疆	焉耆	0.058072	0.720497		36.97	34.8	6.82731	237.591	3.06	15.4037	10.6988	110.548	3.17996	1.53	-10.4	-7.4	4.1	13.9	20.6	21.1	24.4	21.9	17.2	7.4	-0.7	-6.6
新疆	和硕	1.06622	0.897727	2955	38.42	35.5	9.0325	320.654	2.72	21.7721	7.49461	107.947	2.75022	1.53	-11.5	-7.6	4.4	13.8	20.1	21.4	24	21.7	16.3	5.7	-2.1	-7
新疆	喀什	8.51648	0.829545	14645	51.18	27.9	3.33765	93.1206	3.63	11.1156	11.6516	102.694	4.67789	1.47	-2.2	0.2	8.8	16.9	22.5	24.4	25.7	24.8	19.8	12.6	4.4	-3
新疆	玛纳	0.039628	0.909548	39316	55.33	44.3	9.53457	422.381	2.4	28.1466	6.2383	103.296	2.52535	1.47	-18.7	-12.4	-0.1	14.8	20.9	24.4	25.6	23.9	17.1	4	-4	-11.2
新疆	拜城	3.44346	1	11583	22.29	31.2	11.6571	363.703	3.55	9.60791	12.7729	104.913	4.86059	1.72	-8.1	-4.8	4.2	14.4	18.8	20.1	23.1	21.3	16.6	7.6	-0.6	-7.5
新疆	昌吉	0.218063	0.670329	37686	57.44	41.2	8.81174	363.044	2.5	24.2446	5.80298	103.636	2.69585	1.16	-14.2	-8.9	1.4	15.7	21.3	24.4	27	25.1	19.3	5.2	-2.9	-8.7
新疆	乌什	3.17881	0	667	14.06	29.4	8.92674	262.446	3.94	10.3995	13.4548	108.513	4.81857	1.66	-6.9	-3.5	5.2	14.1	19	20.2	22.5	21.3	16.7	8	0.2	-6.5
新疆	莎车	4.36643	0.913043	533	13.12	27.5	5.17265	142.248	4.21	7.49711	15.921	103.561	5.05448	1.66	-2.3	-0.1	8.1	17	22.7	24.3	25.2	23.8	18.5	11.5	3.4	-3.9
新疆	于田	7.65921	0.714285	4541	11.73	26.9	4.42355	118.993	3.57	13.2243	8.22994	104.15	4.80318	1.6	-2.4	-0.8	7.7	16.6	21.8	23.6	24.5	23.3	18.1	11.3	3.4	-3.4
新疆	民丰	0.350877	1	11197	25.87	29	4.31395	125.104	3.01	13.7141	2.51292	95.7606	5.93654	1.54	-3	-1.4	7.6	17.1	23.3	24.2	26	24.5	19.1	12.2	3.5	-3.9
新疆	新源	0.778503	0.738372	16795	24.56	28	10.2986	288.362	3.23	18.2672	9.45345	107.472	2.02008	1.54	-5.4	-4.3	3	13.9	18.2	19.7	22.6	21.9	17.5	6.6	0.9	-2.3
新疆	泽普	1.28567	0.875	989	25.21	27.1	6.26718	169.841	3.66	13.6912	10.8486	101.458	4.99825	1.49	-2.5	-0.3	7.9	16.7	22.5	23.7	24.6	23.2	18.1	11.1	3.5	-4.1
新疆	和田	5.6314	0.93617	8327	35.15	27.1	3.4719	94.0885	3.65	12.4713	10.2596	101.887	6.911	1.43	-1.3	0.3	9.3	18	24.1	24.7	25.8	25.5	20.4	13.5	4.9	-2.7
新疆	乌鲁	1.53531	1	19314	19.41	38.6	8.80865	340.014	2.84	18.6818	10.8879	107.948	2.13604	1.68	-13.9	-9.6	-0.5	13.2	19.1	21.9	24.7	23	17.8	3.1	-4.8	-7
新疆	霍城	0.107325	0.743334	1252	37.13	30.4	8.15546	247.926	3.15	13.4585	11.5057	107.012	2.5471	1.56	-5.8	-4.1	4.7	16	20.4	22.7	24.6	24	18.7	7.4	1.3	-3.8
新疆	柯坪	0	0	838	25.49	30.8	3.47	106.876	4.25	5.56153	18.6297	109.378	3.24389	2.2	-5.3	-1.7	7.6	16.9	22.3	24.2	25.5	24.9	20.2	11.1	2.2	-5
新疆	石河	0	0.678322	42816	75.49	43.5	11.635	506.123	2.55	16.1315	7.28241	106.442	4.04708	1.02	-17.2	-11.5	0.9	15.4	21.1	24.6	26.3	24.5	17.7	4.9	-3.1	-10.2
新疆	克拉	0	0	121387	76.86	45	38.6075	1737.34	2.53	15.9822	3.58737	105.937	4.86841	1.11	-16.5	-10.9	2.3	15.9	21.8	26.2	28.5	27.2	20.6	5.9	-4	-10
新疆	岳普	0	1	7517	18.14	28.1	5.13232	144.218	3.91	10.2121	15.0835	102.101	4.60285	1.75	-2.7	-0.1	8.4	17.2	22.4	24.4	25.4	24.2	19.1	11.8	3.2	-4
新疆	且末	0	1	1731	30.95	32.4	7.46185	241.764	3.3	13.2129	7.43651	106.79	4.54423	1.44	-6	-3.3	5.9	15.6	22.3	23.3	26.4	24.2	18.8	10	1.6	-6
新疆	富蕴	0	0	37655	36.79	45.4	24.5932	1116.53	3.35	14.0688	8.10716	100.926	1.72773	1.38	-21.7	-17	-4.9	10.5	16.7	21.1	23.7	22	15.7	1.7	-10.1	-14.3
新疆	哈巴	0	0	3239	31.31	37.3	13.45	501.685	3.09	17.4192	7.11444	110.842	1.22497	1.63	-14.6	-10	-2	11.2	16.7	21.2	22.7	21.4	16	3.1	-10	-10.8
新疆	乌恰	0	0	8476	33.61	30.2	5.22316	157.739	3.42	11.275	11.0971	109.269	3.9659	1.63	-5.7	-5.6	2.6	10	16.9	18.6	19.5	20.1	15	8.8	1.1	-3.3
新疆	阿拉	0	0.707452	169532	49.95	44	7.89684	347.461	2.58	16.0012	7.30662	108.056	2.71497	1.32	-15.5	-9.2	2.2	16.2	22.1	26.8	28.5	27.5	20.8	6.2	-2	-8.4
新疆	阿勒	0	0.774359	18689	60.93	38.9	9.31476	362.344	2.87	16.8661	7.2522	107.051	2.4547	1.32	-16.7	-12.6	-2.9	11.3	16.5	20.4	21.8	20.9	15.6	2.4	-9.7	-11.9
新疆	温泉	0	0.839623	1573	48.96	39.4	13.9805	550.831	2.63	20.854	7.40266	110.595	1.78356	1.57	-14.6	-11.4	-2.9	9.5	14.5	18	19.2	18.8	13	0.4	-6.1	-7.6
新疆	皮山	0	0	414	21.62	27.5	3.75958	103.388	3.67	10.455	9.98164	102.482	5.32022	1.57	-1.8	-0.1	8.6	17.7	23.9	24.9	25.7	25.3	19.9	12.8	4.3	-3.5
新疆	裕民	0	0.831461	13547	47.66	34.3	17.7604	609.182	2.53	31.5472	6.12376	96.0984	2.49487	1.57	-10.2	-7.1	0.7	12.8	17.7	22.2	24.1	23.2	17.7	3.3	-4.3	-5.1
新疆	伽师	0	1	7925	10.56	28.5	3.63425	103.576	4.15	6.46372	11.1794	105.538	3.94373	1.82	-3	-0.3	8.6	17.2	22.5	24.7	25.5	24.2	19.3	11.7	3.1	-3.9
新疆	哈密	0	0.749539	3234	61.06	37.5	3.14286	117.857	2.73	15.3519	6.97964	108.667	2.95682	1.26	-10.1	-4.1	5.9	14.2	22.3	24.3	27.4	24.2	18.4	6.7	-1.8	-6.1
新疆	阿合	0	0	1185	33.95	32.2	9.29094	299.168	3.7	7.02097	10.3949	103.65	3.33059	1.45	-7.5	-6.2	2.1	10.2	16.5	18	19.3	18.6	13.7	6.3	-0.8	-5.3
新疆	额敏	0	0.667924	217	55.88	37.7	11.3849	429.209	2.49	33.5596	6.00656	103.327	2.66843	1.52	-13.3	-9	0.3	13	18.2	22.5	24.4	23	17.6	3.9	-4.4	-7.4
新疆	巴楚	0	0.907692	1126	17.74	30.4	4.08619	124.22	3.97	8.63865	12.0249	108.747	7.31406	1.52	-4.1	-0.9	8.4	17.5	23.2	25.4	26.3	25.2	20.1	12.3	2.9	-4.2
新疆	轮台	0	1	2999	22.11	32.9	5.98711	196.976	3.1	19.6828	10.3374	105.867	4.93062	1.52	-5.5	-2.1	7.4	16.7	22.9	23.9	27.4	25.1	20.3	10.4	1.4	-4.5
新疆	尉犁	0	0.885714	27699	46.07	35.2	4.76854	167.853	2.79	20.7408	6.29777	103.49	3.83	1.46	-7.8	-3.3	6.9	15.9	23.3	24.2	27.4	24.5	19	9.1	0	-5.9
新疆	伊宁	0	0.680147	2518	81.58	30.8	7.03145	216.569	2.58	14.4748	5.65822	111.84	4.00363	1.15	-6.8	-5.1	3.5	15.2	19.5	21.9	24	23.3	17.9	7.1	1.4	-3.7
新疆	吉木	0	0.814102	2438	31.33	41.6	8.64081	359.457	2.53	25.7584	8.88123	107.471	1.6863	1.65	-15.5	-10.6	0.6	14.2	20.6	23.5	26.1	24.3	18.8	4.5	-4.2	-9.2
新疆	特克	0	0.854167	8364	27.18	32.8	10.4418	342.491	3.5	15	9.69429	108.342	1.52783	1.65	-8.9	-7.9	0.2	11.4	15.5	17.4	20.1	18.7	14.7	4.4	-1.7	-6.8
新疆	青河	0	0.779412	1624	31.86	47.9	11.635	557.317	3.24	18.1082	8.73333	108.231	0.742992	1.65	-24.5	-17.6	-4.1	8.2	14.1	18.5	20.6	18.6	12.7	-0.9	-16	-19.1
新疆	库车	0	0.904761	17183	33.63	31.4	4.12061	129.387	3.46	16.5226	14.7653	101.217	6.02787	1.59	-5.1	-1.9	7.3	16.5	21.6	22.6	26.3	23.9	19	9.8	1.4	-5
新疆	托克	0	1	2556	26.87	39.3	5.07355	199.391	3.1	20.8667	12.6044	101.104	3.34079	1.59	-6.2	-0.2	9.9	20.9	27.9	30.2	33.1	29.5	23.2	10.7	1.9	-4.4
新疆	精河	0	0.786127	24371	41.27	42	10.5654	443.747	2.84	18.623	9.02585	103.429	2.01852	1.59	-15.8	-8.9	2	15.4	21.4	25.2	26.2	25	18.6	5.1	-2.4	-8.9
新疆	伊吾	0	1	49139	39.17	38	7.36875	280.012	2.54	26.8655	3.12068	113.851	1.42744	1.28	-14.1	-9.4	-1.8	6.6	14.9	17.2	20.1	17.5	12.5	0.6	-7.4	-7.9
新疆	和静	0	0.677215	22653	38.73	35.4	11.506	407.314	2.98	13.393	7.77877	105.744	3.54794	1.41	-8.8	-5.4	5.4	15.4	22.3	22.7	26.6	24.5	19.2	8.6	-0.1	-6.4
新疆	麦盖	0	0.921053	9334	28.47	27.4	5.10577	139.898	3.49	11.19	12.1382	107.225	7.04536	1.66	-2.6	-0.4	8.5	17.1	22.6	24.3	24.8	23.5	18.3	11.1	2.8	-3.8
新疆	鄯善	0	1	4567	24.18	37.7	3.25912	122.869	3.4	11.3231	16.0396	103.722	2.80707	1.66	-7.3	-2.1	7.9	17.9	25.9	27.9	30.4	27.4	21.4	8.7	-0.1	-5.3
新疆	昭苏	0	0.755102	12118	33.42	38	14.9654	568.683	3.11	17.7698	6.36426	105.252	2.22725	1.48	-9.8	-10.2	-3.4	8.1	11.6	13.3	15.8	15.2	11.6	1.4	-4.7	-7.9
新疆	布尔	0	0.758064	1678	34.6	40.6	13.8376	561.807	2.92	19.8522	5.97347	113.404	1.52355	1.48	-17.3	-12.2	-1.7	11.7	17.4	21.7	23.3	21.1	15.2	3	-9.8	-11.7
新疆	木垒	0	0.822785		24.71	34.2	9.61591	328.864	3.02	10.5496	11.7908	108.087	1.24625	1.73	-12.2	-9.5	-2.1	9.8	16.2	19.1	22	20.1	15.5	1.2	-6.2	-6.2
新疆	塔城	0	0.694118	19586	59.32	35.1	18.1057	635.509	2.5	31.1865	7.03262	106.931	2.84391	1.42	-11.1	-6.4	1.7	13.3	17.8	22.4	24	22.8	17.8	4	-4.1	-6.6
新疆	若羌	0	0.775511	39149	41.47	35.5	6.42727	228.168	2.96	15.3897	8.05222	110.108	4.29088	1.42	-6.9	-2.8	7.3	16.4	23.9	25.4	28.6	25.8	20.3	10.2	1.4	-5.1
新疆	吉木	0	1	1787	46.34	41.6	10.5411	438.508	2.5	29.9733	3.7575	106.289	2.47893	1.67	-15.5	-10.6	0.6	14.2	20.6	23.5	26.1	24.3	18.8	4.5	-4.2	-9.2
新疆	阿拉	0	0.841122	1762.2	49.21	31.6	10.6821	337.554	2.51	17.3722	7.10426	111.746	1.96182	1.3	-6.5	-3.1	6.5	16.6	22.4	23.3	25.1	23.2	18.2	8.8	0.4	-5.2
新疆	阿拉	0	0.841122	1762.2	49.21	44	10.6821	470.012	2.51	17.3722	7.10426	111.746	1.96182	1.3	-15.5	-9.2	2.2	16.2	22.1	26.8	28.5	27.5	20.8	6.2	-2	-8.4
新疆	奇台	0	0.759901	26973	35.43	42.7	17.7399	757.495	2.57	26.3746	9.51421	106.109	2.0095	1.55	-19.4	-14.5	-2.8	12.2	18.1	20.9	23.3	21.8	16.4	2.9	-6.3	-12
新疆	策勒	0	0	5221	15.78	27.8	5.23425	145.512	3.24	12.902	8.8736	105.885	6.24779	1.8	-1.9	-0.5	8.8	18	24	24.6	25.9	25	20	12.7	4	-3.3
新疆	阿瓦	0	0.851351	11534	21.11	30.7	5.83905	179.259	3.55	15.3942	12.834	107.225	6.16717	1.8	-5.9	-2.6	6.4	16.2	21.4	22.8	24.8	22.8	18.4	9.2	0.7	-4.9
新疆	英吉	0	0	521	12.19	28.8	4.56412	131.447	4.2	7.04859	15.5717	107.138	5.88021	1.8	-2.6	0	8.5	17	23	25.1	26.2	25.2	20.2	12.4	4.1	-3.6
新疆	沙湾	0	0.699346	27486	52.5	42.8	9.40677	402.61	2.43	29.7978	7.17676	103.729	2.6304	1.49	-15.9	-9.9	0.9	15.4	21.4	25.2	26.9	25.6	18.9	5.1	-3.4	-9.7
新疆	福海	0	0.794118	26365	53.28	43.3	7.82911	339	2.83	21.0365	7.15911	113.118	2.00771	1.49	-19.7	-15.1	-2.9	11.5	17.7	22.3	23.6	22.1	15.5	3.1	-8.4	-12.8
新疆	伊宁	0	0.764192	1188	13.84	29	9.06603	262.915	3.73	11.2955	15.0988	104.685	2.65995	1.74	-5	-3.6	3.9	15.1	19.3	21.4	24	23.3	18.4	7	1.3	-2
新疆	沙雅	0	1	1596	19.61	31.6	5.13888	162.389	3.46	20.6247	11.1102	100.388	7.27481	1.62	-4.9	-1.7	7.7	16.9	22.8	23.6	26.7	24.6	19.9	10	1.5	-4.4
新疆	托克	0	0.781065	8445.82	18.83	39.3	4.28289	168.317	2.92	10.7062	8.9236	112.555	1.34937	1.56	-6.2	-0.2	9.9	20.9	27.9	30.2	33.1	29.5	23.2	10.7	1.9	-4.4
新疆	托里	0	0.759162	23371	37.18	34.1	6.71179	228.872	3.12	13.6063	8.41185	111.23	1.73124	1.56	-12	-8.8	-0.7	10.9	16.1	20.1	22.1	21.4	15.9	1.4	-5.4	-6.3
新疆	阿图	0	1		27.84	29.4	2.37783	69.9082	4.28	5.2554	19.1612	103.298	2.28258	1.96	-2.4	0.4	9.3	17.9	24	26.2	27	26.4	21.1	13.7	4.4	-3.4
新疆	察布	0	0		0	32.2	10.0694	324.234	0	0	0	0	0	0	-8.1	-6.5	3.3	15.2	19.9	22.5	24.1	23	17.4	7.3	1.2	-5
新疆	和布	0	0		0	38.1	7.7013	293.419	0	0	0	0	0	0	-14.4	-9.5	-2	8.2	14.1	17.9	20.3	18.9	13	-0.1	-8.6	-9.4
新疆	巴里	0	0.731092		32.61	42.4	7.99914	339.164	2.64	24.3831	6.10229	109.569	0.947758	1.69	-18.6	-14.9	-4.2	6.9	14.6	17.1	20.2	17.1	11.8	-0.3	-9.1	-10.2
新疆	乌苏	0	0.733766		49.28	43.1	10.6621	459.536	2.68	18.3739	8.13898	104.727	2.46995	1.51	-15.7	-9.2	1.7	15.7	21.8	25.5	27.4	26.3	19.4	5.3	-3.2	-9.6
新疆	阿克	0	0.858407		33.39	30.6	16.045	490.977	3.05	13.7284	15.7192	114.912	1.59306	1.48	-5.4	-2.1	6.7	16.1	21.1	22.6	25.2	23	18.6	10.1	1.6	-4.4
新疆	塔什	0	0		28.14	38.4	5.13767	197.286	4.58	6.33722	19.0629	108.037	2.77497	1.73	-10.4	-8.2	-0.9	6.5	13	14.6	16	14.9	12.3	6.4	-2	-9.7
云南	大关	9.26133	0.670068	484	7.12	18.9	3.98588	75.3331	4.19	8.04694	26.0677	125.301	1.84197	1.9	4.3	4.1	10.1	14.4	19.7	20.9	23.2	22.1	19	15.5	9.3	6.6
云南	昭通	11.613	0.676574		16.62	21.3	3.9	83.07	3.49	11.7468	12.2585	120.262	1.72632	1.9	3	2.3	7.5	11.6	16.1	18.4	19.7	18.5	15.8	13.1	7.1	4
云南	师宗	20.8814	0.759276	13286	8.47	17.2	4.30687	74.0782	3.94	6.16682	25.5252	123.695	0.7873	1.9	7.1	8.2	12	16.1	17.6	18.7	19.7	19.3	17.3	15.4	11.2	8.7
云南	盐津	19.4842	0.687345	5695	8.78	18.2	4.95671	90.212	4.33	7.49581	32.5616	120.675	2.03168	1.94	7.9	8.4	13.5	17.9	23	24	26.1	25	22.1	18.7	12.7	10
云南	红河	62.322	0.800454	4655	5.4	10.4	2.52234	26.2324	4.41	4.68942	35.5997	114.911	1.54672	2	14.4	13.9	18	22.6	22.5	23.5	24.8	25	23.5	21.9	17.9	16
云南	镇雄	1.27015	0.703971	3919	5.37	21.6	3.09175	66.7818	4.33	8.99972	16.9395	133.39	1.61222	2.11	2.2	1.2	7.1	11.3	16.5	18.8	20.2	18.8	16.4	13.2	6.6	3.7
云南	福贡	25.7626	1	56	9.85	14.4	2.97768	42.8786	3.67	10.3392	19.0465	101.445	3.39254	1.95	9	10.9	12.7	15.5	19.8	22.2	23.4	22.9	21.4	18.6	13.4	9.5
云南	元阳	62.1237	0.849786		4.84	12	2.7858	33.4296	4.35	5.86914	39.7223	128.976	1.5337	1.89	17	18.1	22.4	26.7	26.7	28	29	29	27.5	25.9	21.1	19.4
云南	永善	15.734	0.690064	6756	7.28	18.3	3.98013	72.8364	3.68	11.4564	21.2946	128.016	2.03272	1.93	6.6	7.1	12.3	16.5	21.8	22.9	24.9	23.8	20.9	17.9	11.8	8.7
云南	威信	10.4979	0.72763	5293	7.88	18.6	4.75475	88.4384	4.29	7.07847	27.8919	125.494	1.69696	1.96	3.7	3.6	9.3	13.4	18.6	20.3	22.3	21.3	18.3	15.1	8.5	5.7
云南	丘北	26.4687	0.749403	5546	6.74	12.2	3.85861	47.075	4.45	3.55185	30.1457	112.393	0.929375	1.99	9.9	10.5	14.9	19.1	20.3	21.3	21.9	21.5	19.5	17.4	13.3	11
云南	彝良	6.55257	0.696213	5238	5.29	17.6	3.44284	60.5939	4.12	7.26779	24.5131	122.694	1.54245	2.05	7.4	7.5	13.2	17.1	22.5	23.6	25	24.1	21.4	18.4	12.3	9.5
云南	呈贡	17.4333	0.863415	26189	22.27	16.1	5.40027	86.9443	2.79	15.7385	13.7371	111.055	1.83651	0.99	8.1	10.3	13.2	17	17.6	19.1	19.8	19.8	17.8	15.9	10.8	9.2
云南	罗平	18.0628	0.728801	14247	7.8	15	4.46145	66.9217	3.74	6.79959	21.0429	124.231	0.728652	1.94	8.1	6.5	11.5	16.1	19	20.1	20.9	20.7	18.8	16.7	11.3	8.7
云南	富源	8.17364	0.769925	15682	8.36	17.1	4.07205	69.632	3.64	9.67616	14.3671	114.503	0.668078	2.04	6.8	7.7	11.6	15.4	17.9	19.5	20.1	19.9	17.8	15.8	10.6	8.7
云南	巧家	11.3832	0.688351	5174	4.97	14.1	2.82072	39.7721	3.81	9.72239	23.6231	128.609	1.72492	1.91	12.1	13.5	18.2	22.4	24.7	25.8	26.2	25	22.9	20.8	16	13.2
云南	大姚	45.4756	0.836565	995	8.87	15.2	4.78333	72.7067	3.51	11.9797	33.2459	103.78	1.95011	1.5	8.6	10.9	12.9	17.6	18.3	20.8	20.2	19.6	18.1	16.4	10.7	8.5
云南	嵩明	41.286	0.802493	14729	10.99	17.8	6.13313	109.17	3.4	10.5808	26.9026	108.391	1.68283	1.5	6.9	9	12.2	16.1	17.4	18.8	19.3	19.5	17.4	15.6	10.4	8.5
云南	云县	32.819	0.875321	994	8.09	11.2	3.45212	38.6638	3.94	6.28584	32.3796	110.672	0.823784	1.75	13	15.7	17.4	22.2	22.8	24	24.2	23.9	22.7	21.2	15.7	13.7
云南	绥江	30.8472	0.751425	7764	14.84	18.3	6.16613	112.84	3.99	8.05966	32.2576	111.989	2.23086	1.75	8	8.6	13.8	17.9	23.3	24.3	26.3	25.1	22.1	19	13.1	10.2
云南	富宁	51.4072	0.868996	8289	6.95	12.7	2.59767	32.9904	4.17	5.67089	42.5463	111.447	1.15485	1.75	13	11.6	17.1	21.6	23.6	25	25.7	25.1	22.7	20.6	16	13.3
云南	姚安	57.5264	0.8125	9612	8.25	15.7	5.51946	86.6555	3.66	7.97469	34.9602	106.139	1.66889	1.44	8.1	9.9	12.1	16.6	18	20.5	20.2	19.7	18	16.5	10.6	8.5
云南	保山	45.4167	0.837088		14.6	12.6	5.32628	67.1111	3.87	7.52919	38.813	105.318	1.67351	1.44	9.7	11.2	13.6	17.7	19.3	21.7	21.7	21.4	19.7	18.5	13.1	10.2
云南	开远	41.535	0.757369	28527	33.68	11.1	2.66192	29.5473	3.24	14.1738	20.6487	108.328	3.5817	1.38	13	15.1	18.3	22.8	22.7	23.5	24.1	24.1	22.7	20.6	16.2	14.3
云南	个旧	41.6017	0.695788	26727	43.78	12.7	4.26581	54.1758	3.02	14.3994	17.0685	107.005	4.16412	1.32	10.8	12.3	15.2	18.5	18.3	19.4	20.5	20.5	18.6	17	13.5	11.6
云南	武定	38.745	0.747641	866	8.62	16.3	4.9032	79.9222	3.77	8.36607	34.2771	105.891	1.45228	1.57	7.1	9.6	12.3	16.8	18.5	20.2	20.6	20.3	18.7	16.8	10.5	7.8
云南	禄丰	50.8254	0.737273	19395	15.85	14.4	4.74732	68.3614	3.34	13.2464	26.7712	104.408	1.79073	1.57	8.4	10.4	13.1	17.4	19.3	21	21.2	21.2	19.6	17.5	11.7	9.3
云南	屏边	43.3945	0.779279		10.59	12.8	3.4036	43.5661	3.83	8.83334	27.2077	108.667	2.2073	1.57	10.3	9.9	14.3	18	19.1	20.1	20.9	21.1	19	17.7	13.2	11
云南	永平	34.7343	0.861446	954	10.32	14.4	4.29038	61.7815	3.74	7.94406	37.7869	101.568	1.74234	1.57	8	9.5	11.9	16.3	19.2	21.4	21.6	21	19.7	18.1	12	8.6
云南	马关	32.9369	0.721519	9838	9.41	10.8	3.36004	36.2884	3.95	6.69758	32.8605	109.774	1.71514	1.82	11.2	10.9	16	19.5	20.3	20.8	22	22.1	19.9	18.5	14.2	12
云南	宣威	4.70903	0.712329	11334	9.1	18.5	4.9944	92.3965	3.35	9.88682	11.4241	123.217	1.03827	1.82	6.3	7.1	11.2	14.5	16.9	18.1	19.2	18.8	16.9	14.7	9.8	7.8
云南	华坪	43.593	0.878173	16213	15.89	13.1	6.12724	80.2669	3.36	12.6915	26.6279	107.471	2.18319	1.51	11	14.1	17.5	22.8	23.2	24.1	24.1	23.1	21.4	20	14.4	11.2
云南	陆良	41.6184	0.794547	15579	10.71	16.2	6.89867	111.758	3.48	6.97003	15.6084	124.751	0.859521	1.76	7.7	10	13.1	17	18.2	19.3	20.1	19.9	18.2	16.1	11.2	9.1
云南	宁蒗	16.1252	0.781116		8.32	22	4.58641	100.901	3.77	6.76314	17.1394	130.649	0.994639	1.76	3.2	5.3	8.3	12.5	16.1	19	18.8	18.6	16.5	14.3	7.8	3.8
云南	牟定	57.7027	0.826903	1339	9.61	14.1	4.8122	67.8521	3.71	10.9687	35.0148	106.582	1.91604	1.45	8.8	11	13.2	18.3	19	21	21.1	20.6	18.9	17.3	11.8	10
云南	峨山	58.2781	0.901163		18.07	14.7	6.06818	89.2023	3.45	9.09049	26.5041	103.495	1.69022	1.45	8.4	10.6	13.1	17.5	19.2	20.8	20.9	20.9	19.3	17.7	12	10.4
云南	洱源	48.8626	0.967552	9125	7.4	16.9	4.20325	71.035	3.73	8.27346	36.9442	103.379	1.43216	1.7	7.4	8.6	10.6	15.6	17.4	20.6	19.7	19.1	17.5	15.4	10.4	7.8
云南	鹤庆	49.6806	0.828948	9143	9.03	18.3	4.73439	86.6393	3.63	10.6818	37.7847	102.946	1.48524	1.64	6.7	8.2	10.1	14.7	16.4	19.8	19	18.4	16.8	14.9	9.5	6.5
云南	元谋	65.8283	0.798498	1294	10.51	11.2	5.49548	61.5494	3.72	8.37406	35.4027	107.472	1.89878	1.58	13.6	16.3	19	24.4	23.9	25.4	24.8	24.8	23.6	21.7	15.8	13.2
云南	勐腊	69.1989	0.771812	14474	24.13	8.9	5.72411	50.9446	3.51	10.3724	24.175	105.574	2.38358	1.58	16.1	18.3	19.9	23.5	23.8	25	25	25.2	23.9	23	19.1	17.8
云南	镇康	39.5922	0.852029	9578	8.12	12.2	4.81892	58.7908	4.01	6.45656	30.1927	113.201	1.05713	1.83	11.2	13.4	15.6	19.9	21.6	23.1	23.4	23.2	22.1	21	15.3	13
云南	大理	60.829	0.740566	27559	31.99	15.4	5.79388	89.2258	3.27	12.0926	27.602	105.416	2.26247	1.27	8.8	10.5	11.7	16.6	17.5	20.1	19.8	19.5	17.6	15.9	10.8	7.8
云南	通海	40.4557	0.751888	16114	12.33	14.1	5.846	82.4287	3.39	9.53208	22.2517	104.811	1.80772	1.52	9.8	12	14.5	18.8	18.3	19.7	20.1	20.3	18.7	17	12.3	11
云南	江川	44.7024	0.808635	1332	11.45	15.1	6.37116	96.2046	3.34	9.27577	17.411	106.668	1.67532	1.52	8.4	10.4	13	17.6	18.7	20.3	20.5	20.5	18.7	17.1	11.7	9.9
云南	泸西	35.2463	0.778306	9127	9.48	16.1	4.79758	77.241	3.69	6.47659	23.6704	125.419	1.25375	1.77	7.7	9.6	12.6	17.2	18.5	19.5	20.2	20	18.3	16	11.4	9.2
云南	马龙	31.3341	0.822917	12325	10.09	18.8	5.41	101.708	3.38	9.35753	22.3618	114.213	0.557972	1.77	6.8	8.8	11.8	15.3	16.3	17.4	18.4	18.2	16.6	14.4	10	8
云南	德钦	2.51398	1	1872	12.2	33	4.38298	144.638	4.41	7.38224	49.305	111.421	2.01652	1.46	-2.2	-1.6	1.5	4.4	9.2	12.7	13.2	12.9	10.5	7.2	1.8	-1
云南	墨江	35.8143	0.726458		8.58	10.5	2.86826	30.1167	4.02	8.78835	30.1328	116.453	1.25211	1.71	11.8	14.3	16.3	20.1	20.4	21.9	22.3	22.4	20.9	19.5	14.7	13.8
云南	晋宁	56.4188	0.775157	1986	14.82	16.3	5.23853	85.388	2.78	14.4847	11.953	103.493	2.18273	1.34	8.1	9.9	12.5	16.7	17.7	19.1	19.6	19.7	17.7	16.1	11	9.1
云南	西盟	62.1126	1		14.04	7.6	3.3933	25.7891	3.56	10.9181	17.404	104.582	2.44383	1.59	14.4	15.8	18.1	20.9	21.2	22.3	22	22.2	21.3	20.7	16.5	15.1
云南	陇川	69.4269	0.868687	9568	17.45	12.1	6.66579	80.6561	3.78	7.51854	28.7759	107.633	2.25654	1.84	11.1	13.3	16.1	20.7	22	23.4	23.2	23.1	22.1	20.9	15.4	12.7
云南	河口	51.1314	1		35.89	10.3	2.03364	20.9465	3.2	12.7021	17.6544	111.441	3.15758	1.53	17.8	16.5	21.2	24.9	26.9	27.2	28.1	28.2	26.2	25.1	20.4	18.6
云南	蒙自	42.7229	0.708571		22.49	9.9	3.45952	34.2492	3.49	11.4945	25.9532	103.913	2.19952	1.47	13	14.2	17.7	21.5	21.2	22	22.9	22.9	21.1	19.5	15.6	13.6
云南	富民	32.1229	0.860465	1958	12.18	15	5.08124	76.2186	3.33	8.76688	25.252	102.934	1.6812	1.47	8.5	10.8	13.1	17.9	19	20.7	20.5	20.6	18.9	17	11.1	8.7
云南	云龙	26.6469	0.867647		9.46	14.3	3.71196	53.081	3.26	15.1312	24.0209	102.013	1.47577	1.72	8.2	10.1	12.5	17	19.7	22.1	21.5	21.3	19.8	17.6	11.8	8.7
云南	麻栗	36.1515	0.71978	9176	8.18	11.6	3.21209	37.2603	4.1	5.76724	37.9824	114.497	1.55968	1.66	11.6	10.9	15.6	19.6	21.3	21.9	23.2	23.1	21.1	19.3	14.6	12.4
云南	剑川	34.3549	1	756	9.18	20.4	4.1496	84.6519	3.95	5.26799	40.3356	104.219	0.78591	1.66	4.8	6.2	8.8	12.7	15.5	19	18.8	18.3	16.5	13.8	8.3	5.3
云南	祥云	31.8499	0.826745	13596	8.55	16.4	3.762	61.6968	3.74	7.99811	35.1735	103.366	1.34549	1.66	8.1	9.6	10.7	15.7	17.5	20	19.5	19.2	17.5	15.7	10.6	8.4
云南	勐海	82.4387	0.851852	11667	13.04	8.9	4.7982	42.704	3.9	8.52657	34.609	104.103	2.89732	1.66	13.2	15.5	17.8	21.5	21	22.6	22.1	22.2	20.9	20	15.7	14.8
云南	宾川	49.7726	0.772077	13328	8.48	12.9	3.3437	43.1337	3.86	5.45833	36.9623	106.439	1.76266	1.6	10.2	12.3	14.8	20.3	22	24.4	23.1	22.9	21.4	19.5	13	10.1
云南	文山	39.2321	0.74382		25.2	10.8	3.16194	34.149	3.55	10.4958	23.7968	107.446	2.36861	1.6	12.1	12.7	17.2	21	21.6	22.1	22.9	23	21.1	19	15.3	13
云南	西畴	29.5716	0.723932	5351	7.82	12.6	2.989	37.6614	4.27	4.84422	40.0948	110.949	1.86892	1.6	10.1	9.5	14.6	18.2	19.6	20.2	21.3	21.4	19	17.3	13.3	10.9
云南	景东	39.5124	0.80343		7.76	12.2	4.8677	59.3859	3.61	10.4405	30.302	105.335	1.23039	1.6	11.3	14.1	15.6	20.2	21.4	23	23.5	23.3	21.6	20.4	14.7	12.7
云南	绿春	53.7467	1	4987	7.58	11.7	2.51262	29.3977	4.41	4.35257	37.3832	124.858	1.21585	1.85	12	13.6	16.2	18.8	18.2	19.5	20.3	20.1	18.9	17.6	14.2	13.2
云南	砚山	39.3779	0.685484	11168	8.71	13.5	2.79905	37.7872	4.17	6.16176	32.8202	110.14	1.57882	1.85	9.5	10.4	14.7	18.7	19.4	20	21	20.9	18.8	16.7	13.1	10.6
云南	楚雄	43.7511	0.823671	29456	27.75	13.5	4.82003	65.0705	3.28	12.987	27.7075	103.501	2.09667	1.29	9.5	11.7	14	18.7	19.1	20.9	21	20.8	19.3	17.6	12.4	10.7
云南	弥勒	34.1102	0.691323	26243	11.03	12.5	4.39143	54.8929	3.61	9.02341	27.1063	112.402	1.88641	1.54	9.6	11.9	14.8	19.4	20.5	21.5	21.9	21.9	20.3	18.2	13.3	10.9
云南	澄江	40.947	0.801386	2244	12.34	13.7	5.5208	75.6349	3.27	10.5453	17.5051	104.376	2.15901	1.54	9.5	11.4	14.2	17.8	18.6	19.8	20.8	20.9	19.1	17.2	12.5	10.9
云南	龙陵	42.3289	0.833099	9978	9.1	16.3	4.60102	74.9967	3.87	6.69376	37.5849	114.624	0.80732	1.79	7.5	9.1	11.5	15.5	18.5	19.9	20.2	20	19.2	17.5	11.5	9.1
云南	易门	30.1302	0.805068	18449	18.49	13.5	4.19081	56.576	3.3	12.7291	24.0331	109.731	1.33944	1.48	9	11	13.7	18.2	19.7	21.3	21.5	21.6	19.8	17.9	12.1	10.1
云南	宜良	46.7131	0.751037	22322	11.63	13.7	5.4533	74.7102	3.26	10.9097	23.3848	104.145	2.18187	1.48	8.9	10.9	14.2	19.1	19.9	20.7	21.4	21.4	20	17.8	12.4	10.1
云南	永德	34.4068	0.792282	6324	7.58	10.9	4.27811	46.6313	3.99	6.13756	32.1131	109.788	1.20859	1.73	12.4	13.9	15.9	19.9	19.4	20.7	20.7	20.6	19.7	18.5	14.3	12.5
云南	弥渡	38.393	0.862254	734	6.81	13.4	3.80224	50.95	3.66	7.89565	32.7506	104.182	1.31201	1.61	9.5	11.4	13.1	18.2	19.7	21.7	21.1	20.9	19.2	17.5	12	9.6
云南	澜沧	60.4014	0.837975		8.38	9.3	3.65042	33.9489	3.69	9.27689	25.3034	106.226	2.35521	1.61	13.8	15.9	18	21.4	21.8	23.2	23.1	23.3	22.2	21.5	16.9	15.4
云南	建水	54.5987	0.761981	1196	13.54	10.6	3.16755	33.576	3.64	8.25022	30.5443	105.858	1.70808	1.55	12.2	14.4	17.3	21.7	21.3	22.5	22.8	22.8	21.2	19.3	15.2	13.4
云南	双柏	43.133	0.966292	8384	10.55	16	2.30349	36.8558	3.62	11.7358	32.737	102.313	1.40661	1.55	9	10.6	13.2	17.6	17	18.7	19	19	17.3	15.5	11.3	9.7
云南	沧源	46.9208	1		13	11.1	5.044	55.9884	3.61	10.7485	19.2969	104.343	1.8066	1.8	11.2	13.2	15.7	19.1	20.3	21.8	21.7	21.5	20.7	19.7	14.8	13
云南	盈江	74.6538	0.847273	13321	11.43	11.5	4.61736	53.0997	3.85	8.81551	28.8764	111.316	1.70178	1.8	12.4	14.6	16.9	21.5	23.2	24.1	23.9	23.9	23.2	21.9	16.5	13.8
云南	永仁	53.4589	0.871508	1583	15.12	13	5.38012	69.9416	3.49	12.2613	31.7875	105.978	2.32427	1.49	9.2	12.3	15	20	20.5	22.2	22.2	21.8	19.9	18	11.8	9
云南	玉溪	43.4901	0.697624		17.19	12.3	8.09796	99.6049	3.33	11.0851	22.1116	107.371	1.88314	1.49	10.2	12.3	14.8	19	19.8	21.3	21.5	21.7	20	18.3	13.1	11.4
云南	永胜	52.8253	0.807167	7423	7.66	19	4.78396	90.8953	3.86	6.18308	36.2954	106.295	1.93035	1.49	6.2	8.2	10.7	15.1	16.9	19.2	18.8	18.6	16.9	15	9.5	5.9
云南	腾冲	55.1216	0.838289	1976	8.8	15	4.97919	74.6879	4.08	5.55771	42.833	108.426	1.03645	1.74	8.9	10	12.6	16.5	18.5	19.6	20.1	19.9	19.2	17.8	12.6	9.9
云南	昆明	33.0806	0.6814		38.09	14.6	4.67946	68.3201	2.73	20.7841	14.4	108.2	2.79291	1.18	9	10.9	13.9	17.9	18.2	19.5	20.4	20.4	18.8	16.7	12	10.3
云南	景洪	79.4086	0.72549	17579	30.7	9	6.12896	55.1606	3.2	15.0615	22.2197	108.459	3.30488	1.43	16.7	19.4	20.6	24.6	24.2	25.7	25.7	25.8	24.4	23.6	19.3	18.6
云南	华宁	31.4509	0.721145	1542	11.99	13.8	4.24671	58.6046	3.26	11.1131	19.1478	107.33	1.74938	1.68	9	11.4	14.2	18.7	19.4	20.9	21.2	21.2	19.6	17.7	12.4	10.8
云南	凤庆	32.4112	0.841414	6883	7.37	12.3	4.4532	54.7744	4.11	4.91975	39.943	103.907	0.876441	1.68	10.7	12.5	14.3	18.4	19.1	20.8	21	20.8	19.5	18	13.1	11.4
云南	石屏	53.7941	0.888421	8949	11.57	11.2	2.936	32.8832	3.62	9.01998	28.9982	104.801	1.47575	1.62	11.1	13.5	16.2	20.5	20.4	21.7	22.3	22.5	20.7	19	14.3	12.6
云南	漾濞	23.9859	0.869565		10.64	13.6	3.71571	50.5337	3.41	13.8787	30.576	102.726	1.32618	1.62	8.8	10.6	12.8	17.2	19.7	22.1	21.6	21.3	19.8	17.8	12.2	9.1
云南	南华	34.4021	0.843615	945	10.58	17	5.07445	86.2657	3.81	7.32249	39.2983	103.823	1.11298	1.56	6.9	9.1	11	15.7	17.8	20	20.1	19.7	17.7	16.2	10	7.7
云南	广南	38.7555	0.73913	5367	4.8	13	2.45758	31.9485	4.57	3.63917	39.6369	120.686	1.03569	1.81	9.8	8.5	13.8	18.6	20.5	22.1	22.8	22.3	19.9	17.9	13.2	10.5
云南	会泽	12.3552	0.683612	1739	7.28	19.9	3.76344	74.8925	3.77	8.184	23.5041	126.028	1.13612	1.81	5.4	6.8	10.6	13.5	16.1	18	18.7	18	15.9	13.5	8.7	6.5
云南	丽江	31.6373	0.896907		35.78	19.9	6.41823	127.723	3.3	12.1203	28.1575	106.719	1.8295	1.13	6.2	7.4	9.2	13.4	15.1	18.4	17.9	17.5	15.8	13.9	9	6.7
云南	景谷	58.4028	0.821958		11.34	11.3	4.63676	52.3954	3.45	10.0112	26.1618	111.864	1.25668	1.75	13.3	16	18.3	22	23	24.6	24.6	24.6	23.4	22.2	17.1	15.5
云南	贡山	11.8824	1		15.88	15.8	2.954	46.6732	3.22	14.5983	15.755	97.4359	4.44157	1.69	6.7	7.9	10	12.6	17.8	20.5	21.5	21.1	19.2	15.8	10.5	7.2
云南	元江	47.1036	0.910448		12.68	12.4	4.61602	57.2387	3.65	8.60036	27.7308	118.641	2.20961	1.63	15.3	17.5	21.1	26.2	25.7	27.4	27.7	28.4	26.6	25.5	19.2	18.6
云南	镇沅	49.6555	0.788875	851	10.52	11.5	4.51769	51.9534	3.61	10.2313	28.6142	103.376	1.23325	1.63	12	14.5	16.5	20.9	21.9	23.3	23.5	23.5	22	20.8	15.5	13.9
云南	孟连	75.2058	0.866667		12.79	9.9	4.0612	40.2059	3.52	9.68074	24.6693	105.466	2.81944	1.57	13.7	15.8	18.2	21.3	21.9	23.2	23.6	23.5	22.3	21.4	16.9	15.5
云南	耿马	48.353	0.716418		13.39	11	5.50272	60.5299	3.95	7.0067	28.5051	105.42	1.61597	1.82	12.4	15.3	17.7	21.3	21.9	23.4	23.4	23.2	22.2	21	15.6	13.4
云南	寻甸	25.713	0.720779		6.5	16.5	3.6174	59.6871	3.44	9.17468	24.616	109.694	0.869265	1.7	7.6	9.9	13.1	16.8	18	19.2	19.9	19.9	17.9	15.9	10.9	9
云南	双江	50.0476	0.886364		10.96	10.9	3.58604	39.0878	3.81	7.40976	24.8403	106.606	1.4001	1.7	12.9	15.5	18	21.7	22.3	24.1	23.8	23.6	22.5	21.6	16.3	14.4
云南	巍山	38.407	0.797203		6.77	14.5	3.88996	56.4044	3.8	7.0534	36.2963	105.095	1.32717	1.65	8.4	10.2	12.2	16.8	19	21.3	21.1	20.7	19.2	17.2	11.5	8.9
云南	兰坪	16.9546	1		12.52	23.1	3.32519	76.8118	3.56	10.4457	24.4687	108.376	1.70795	1.79	3.3	4.7	7.5	11.8	15	17.6	17.6	17.5	15.9	12.9	7.4	3.8
云南	维西	16.3817	0.87069		8.18	22.1	4.14136	91.5241	3.82	7.96387	26.6846	97.9985	2.19515	1.67	3.7	4.3	7.1	10.9	15.1	18.4	18.2	18.1	16.1	12.7	7.2	4.3
云南	安宁	0	0.654118		79.31	16.1	5.40378	87.0009	2.8	13.8072	11.9592	112.46	2.01042	0.66	7.8	10	12.9	17.3	18	19.6	20.1	20	18.1	16.1	10.6	8.8
云南	鲁甸	0	0.718699		6.26	21.2	3.6174	76.6889	4.06	9.38758	13.5082	120.395	0.935779	2.07	3.1	3.2	8.3	12.4	16.4	18.9	19.7	18.7	16.1	13.2	7.4	4.2
云南	新平	0	0.901785		0	11.9	4.44772	52.9279	0	0	0	0	0	0	10.6	12.5	14.9	19.5	19.7	21.3	21.5	21.5	19.9	18.3	13.1	11.7
云南	江城	0	0		0	10.3	3.45606	35.5974	0	0	0	0	0	0	12.5	14.6	16.8	20.6	21.1	22.2	22.8	22.6	21.2	20.2	16.1	15
云南	昌宁	0	0.830723		0	16	5.14077	82.2524	0	0	0	0	0	0	7.5	9.3	11.5	15.3	18	20.4	20.5	20.1	18.8	17.3	11.3	8.8
云南	瑞丽	0	0		0	10.5	6.49091	68.1546	0	0	0	0	0	0	14.1	16.4	18.9	23.2	23.8	24.9	24.6	24.4	23.9	22.8	17.9	15.1
云南	东川	0	0.674923		24.5	11	3.77041	41.4745	3.18	12.879	18.5152	112.389	2.60384	1.64	13.1	14.2	17.6	21.2	23	24.1	24.1	23.4	22.2	20.2	15.7	13.2
云南	临沧	0	0.848602		21.98	10.6	3.29424	34.919	3.59	9.21265	27.9141	111.031	1.90783	1.66	11.7	13.9	15.6	19.5	19.8	21.5	21.7	21.5	20.3	19.1	14.4	12.6
云南	思茅	0	0		33.18	9	0	0	3.04	15.0701	16.8152	110.471	2.04724	1.23	13.2	15	17.2	20.7	20.8	22.2	22.2	22.2	21.1	20.2	16.2	15.2
云南	曲靖	18.6729	0.734612		11.75		4.74072		3.49	9.83481	17.6928	121.179	1.07108	1.76
云南	普洱	47.7099	0.872404		16.94		4.27854		3.51	10.473	28.2369	104.033	2.10992	1.54
重庆	忠县	33.7479	0.675042	1456.5	17.97	21.2	5.08386	107.778	2.83	19.1633	18.3225	116.022	1.3763	1.5	6.4	7.8	13	17.5	22.7	24.8	27.6	26.6	22.9	19.1	12.4	8	长江流域
重庆	荣昌	48.7157	0.71751	24189.9	28.21	20	6.47399	129.48	2.55	26.0609	15.0465	108.482	2.00397	1.44	7.3	8.3	13.5	17.3	23.5	24.4	27.3	25.4	22.6	18.7	12.3	8.9	长江流域
重庆	梁平	41.025	0.675828	1616.37	16.84	21.3	6.47399	137.896	2.73	22.6962	17.1594	118.479	1.63425	1.44	5.4	6.7	12.2	17.3	22.3	23.8	26.7	25.5	21.6	18	11.3	7.6	长江流域
重庆	綦江	36.1366	0.70106	2882.65	28.66	20.4	6.76802	138.068	2.62	25.461	17.5181	106.97	2.75998	1.38	8.2	9.1	14.3	18.1	24.1	25.6	28.6	26.7	23.5	20.1	13.6	9.9	长江流域
重庆	石柱	25.1704	0.792746	15615.4	21.36	20.7	5.70463	118.086	2.63	23.224	11.2545	114.19	1.7624	1.63	5.8	6.7	11.8	16.1	21.3	23.6	26.5	25.3	21.5	18	11.2	7.9	长江流域
重庆	开县	23.551	0.639842	12865.3	19.57	21.8	5.0891	110.942	2.67	24.4608	14.0548	120.9	1.37641	1.58	6.9	8.1	13.6	19.5	24.1	25.8	28.7	27.6	23.2	19.5	12.7	8.4	长江流域
重庆	城口	4.26164	0.719595	12958.9	14.11	21.6	5.20503	112.429	3.13	14.5782	21.6512	110.649	1.12032	1.77	2.6	4.5	10.5	15.1	20	21.5	24.2	23.1	18.3	14.4	7.8	4.8	长江流域
重庆	铜梁	48.8474	0.688244	2527.18	22.95	20.8	6.50631	135.331	2.55	24.5506	15.8353	115.216	1.86784	1.4	7.4	9	14	17.9	24.1	24.9	28.2	26.2	23.3	19.3	12.8	9.2	长江流域
重庆	巫山	7.15982	0.73236	1161.35	19.55	21.6	5.07682	109.659	2.85	19.1923	13.2706	112.926	1.53896	1.59	6.4	8.6	14.2	19.6	23.9	25.6	28	27.4	23.2	18.7	12.2	8.7	长江流域
重庆	璧山	47.9358	0.634597	2666.34	39.94	20.7	6.47399	134.012	2.59	24.5869	15.6485	108.246	2.55596	1.28	7.5	8.7	13.8	17.7	23.7	25	28.2	26.3	23	19.4	12.8	9.5	长江流域
重庆	丰都	28.1311	0.718528	11879.3	24.43	20.4	5.84454	119.229	2.76	22.3282	14.7831	109.739	1.84755	1.54	7.7	8.6	13.7	18	23.2	25.3	28.1	27	23.3	19.8	13.2	9.1	长江流域
重庆	奉节	11.4544	0.695804	12342.2	17.49	21.8	4.75661	103.694	2.74	23.4802	12.3664	119.573	1.10706	1.67	4.3	6.5	12.1	17.5	21.9	23.7	26.1	25.4	21.3	17	10.5	6.9	长江流域
重庆	巫溪	4.11891	0.69004	979.67	17.4	20.5	5.88545	120.652	2.77	21.4582	16.035	110.042	1.0117	1.61	6.4	8.2	13.9	19.6	23.6	24.6	26.9	26.7	22.4	18.1	11.5	8.4	长江流域
重庆	潼南	38.572	0.747748	18248.6	18.61	20.8	6.14653	127.848	2.64	24.8731	14.7803	120.853	1.38325	1.61	6.8	8.5	13.3	17.2	23.3	24.3	27.6	25.5	22.5	18.6	12	8.3	长江流域
重庆	云阳	21.3194	0.68821	9394.52	20.1	20.6	5.06272	104.292	2.62	24.4853	12.6193	115.95	1.24177	1.55	7.3	8.6	14	19.6	24.1	25.4	27.9	27.2	23.3	18.9	12.5	8.6	长江流域
重庆	武隆	15.1351	0.793951	2628.96	18.86	20.4	5.41213	110.407	2.93	20.6201	21.4852	106.307	1.6213	1.49	7.1	7.7	13	16.9	22.1	24.4	27.5	26.1	22.4	19	12.3	9.6	长江流域
重庆	大足	53.9629	0.691377	2162.71	25.99	20.2	6.18911	125.02	2.9	20.3947	19.3822	118.502	1.63449	1.49	6.6	7.9	12.8	16.9	22.6	23.8	26.8	24.8	21.9	18	11.5	8.3	长江流域
重庆	垫江	40.4881	0.6571	16164.3	23.87	21.2	6.32126	134.011	2.87	18.1104	15.8261	117.126	1.33421	1.62	6	7.3	12.4	17	22.3	24.2	27.2	25.9	22.3	18.4	11.8	8.1	长江流域
重庆	永川	61.0687	0.668449	9504	32.66	20.3	8.11337	164.701	2.85	17.9654	18.9667	110.185	2.23929	1.25	6.9	8.1	13.4	17	23.5	24.4	27.2	25.3	22.4	18.5	12.3	9	长江流域
重庆	长寿	33.8575	0.698087	29693.4	29.17	20.9	6.13622	128.247	2.53	25.7922	12.9689	108.381	2.61287	1.19	6.6	7.9	13.2	17	22.9	24.4	27.5	25.7	22.5	18.8	12.4	8.7	长江流域
重庆	酉阳	19.9689	0.90625	10061.5	15.75	21.8	4.51844	98.5021	2.88	21.304	14.5625	118.703	1.07803	1.83	3.9	4.4	10.6	14.8	20.3	22.2	25.7	24.3	20	16	9.5	7.4	长江流域
重庆	彭水	10.7781	0.830189	12179.2	12.93	21	5.39598	113.316	3.04	18.1082	18.6289	122.675	1.01103	1.83	6.7	7.5	13	17.1	22.3	24.2	27.7	26.2	22.3	18.8	12.1	9.7	长江流域
重庆	江津	45.3832	0.643708	24571	32.23	20.3	6.1681	125.212	2.67	23.6725	19.1254	107.931	2.66867	1.27	7.9	8.9	14.2	17.8	23.9	25.1	28.2	26.3	23	19.6	13.3	9.7	长江流域
重庆	黔江	18.948	0.909775	22499.8	26.54	21.6	5.21302	112.601	2.79	22.4646	15.1766	131.232	1.27328	1.59	4.9	5.5	11.1	15.4	20.9	23.1	26.5	24.8	20.6	17	10	7.6	长江流域
重庆	秀山	34.5156	0.743655	15133.5	16.65	22.9	5.2	119.08	3.3	16.3819	22.7641	114.041	1.18252	1.66	4.8	5.5	12.3	16.2	22.3	24.4	27.7	25.6	22.1	17.4	10.5	8.2	长江流域
重庆	南川	45.1335	0.723229	26864.8	21.57	20.8	6.02346	125.288	2.93	18.5167	22.8241	106.781	2.00999	1.35	6.1	6.8	12.3	16.3	21.8	24.2	26.9	24.9	21.8	18.1	11.5	8.1	长江流域
重庆	合川	37.6676	0.735399	18908.5	27.67	20.3	6.84386	138.93	2.52	27.2037	15.9486	114.304	2.23719	1.29	7.3	8.6	13.3	17.7	23	24.6	27.6	25.8	22.7	18.9	12.1	8.7	长江流域
重庆	涪陵	34.8319	0.682233	40731.3	35.62	20.9	5.85587	122.388	2.91	16.712	20.3796	108.136	2.4068	1.31	7.4	8.6	13.6	17.8	23.2	25.2	28.3	26.9	23.2	19.6	13.1	9.2	长江流域
