# Supplementary material for: The Lineage Theory of the Regional Variation of Individualism/Collectivism in China
Source: Front Psychol. 2021 Jan 20;11:596762. doi: 10.3389/fpsyg.2020.596762 (PMC7854463; doi:10.3389/fpsyg.2020.596762)
Supplement: Supplementary file 3 [file Table_3.xlsx]

## Sheet: Sheet1
Province	County name	Area
北京	延庆	华北
北京	密云	华北
北京	昌平	华北
北京	顺义	华北
北京	大兴	华北
北京	怀柔	华北
北京	平谷	华北
北京	朝阳	华北
上海	松江	长江流域
上海	金山	长江流域
上海	青浦	长江流域
上海	崇明	长江流域
上海	奉贤	长江流域
上海	南汇	长江流域
天津	蓟县	华北
天津	宝坻	华北
天津	静海	华北
天津	武清	华北
天津	北辰	华北
浙江	杭州	长江流域
浙江	湖州	长江流域
浙江	瑞安	长江流域
浙江	遂昌	华北
浙江	临海	华北
浙江	江山	华北
浙江	慈溪	长江流域
浙江	温州	华北
浙江	宁海	长江流域
浙江	金华	华北
浙江	仙居	华北
浙江	龙泉	华北
浙江	丽水	华北
浙江	平阳	华北
浙江	桐庐	长江流域
浙江	永康	华北
浙江	衢州	长江流域
浙江	嘉兴	长江流域
浙江	绍兴	长江流域
浙江	东阳	华北
浙江	绍兴	长江流域
浙江	余姚	长江流域
浙江	云和	华北
浙江	兰溪	长江流域
浙江	安吉	长江流域
浙江	义乌	华北
浙江	泰顺	华北
浙江	玉环	华北
浙江	淳安	长江流域
浙江	开化	华北
浙江	嵊泗	华北
浙江	平湖	长江流域
浙江	乐清	华北
浙江	建德	华北
浙江	温岭	华北
浙江	富阳	长江流域
浙江	镇江	长江流域
浙江	海宁	长江流域
浙江	武义	华北
浙江	奉化	长江流域
浙江	天台	华北
浙江	宁波	长江流域
安徽	宿松	华北
安徽	阜南	华北
安徽	芜湖	长江流域
安徽	寿县	长江流域
安徽	蒙城	华北
安徽	旌德	长江流域
安徽	金寨	长江流域
安徽	歙县	华北
安徽	含山	长江流域
安徽	和县	长江流域
安徽	怀远	长江流域
安徽	泾县	华北
安徽	青阳	长江流域
安徽	定远	长江流域
安徽	天长	长江流域
安徽	怀宁	华北
安徽	望江	长江流域
安徽	泗县	华北
安徽	凤阳	华北
安徽	凤台	华北
安徽	舒城	长江流域
安徽	庐江	长江流域
安徽	祁门	华北
安徽	岳西	华北
安徽	铜陵	长江流域
安徽	来安	长江流域
安徽	当涂	长江流域
安徽	枞阳	华北
安徽	繁昌	长江流域
安徽	东至	长江流域
安徽	肥东	长江流域
安徽	广德	长江流域
安徽	萧县	长江流域
安徽	绩溪	华北
安徽	肥西	长江流域
安徽	霍山	长江流域
安徽	郎溪	长江流域
安徽	南陵	长江流域
安徽	全椒	长江流域
安徽	休宁	华北
安徽	五河	华北
安徽	太湖	华北
安徽	无为	长江流域
安徽	潜山	长江流域
安徽	临泉	华北
安徽	铜陵	长江流域
安徽	滁州	长江流域
安徽	黄山	华北
安徽	宿州	长江流域
安徽	芜湖	长江流域
安徽	亳州	长江流域
安徽	巢湖	长江流域
安徽	濉溪	长江流域
安徽	马鞍	长江流域
安徽	安庆	华北
安徽	阜阳	长江流域
安徽	涡阳	长江流域
安徽	合肥	长江流域
安徽	淮南	长江流域
安徽	六安	长江流域
安徽	蚌埠	华北
安徽	太和	华北
安徽	砀山	长江流域
安徽	界首	华北
安徽	宁国	长江流域
安徽	桐城	长江流域
安徽	盐城	长江流域
安徽	长丰	长江流域
安徽	宣州	长江流域
福建	周宁	华南
福建	厦门	华南
福建	寿宁	华南
福建	连城	华南
福建	上杭	华南
福建	建宁	华南
福建	宁德	华南
福建	沙县	华南
福建	三明	华南
福建	松溪	华南
福建	永安	华南
福建	南靖	华南
福建	柘荣	华南
福建	闽清	华南
福建	光泽	华南
福建	浦城	华南
福建	古田	华南
福建	泰宁	华南
福建	晋江	华南
福建	明溪	华南
福建	邵武	华南
福建	长乐	华南
福建	永泰	华南
福建	诏安	华南
福建	诏安	华南
福建	平和	华南
福建	德化	华南
福建	福鼎	华南
福建	将乐	华南
福建	宁化	华南
福建	霞浦	华南
福建	仙游	华南
福建	南平	华南
福建	政和	华南
福建	永定	华南
福建	漳浦	华南
福建	闽侯	华南
福建	屏南	华南
福建	建瓯	华南
福建	永春	华南
福建	长汀	华南
福建	连江	华南
福建	罗源	华南
福建	大田	华南
福建	福清	华南
福建	安溪	华南
福建	龙海	华南
福建	龙岩	华南
福建	顺昌	华南
福建	福州	华南
福建	华安	华南
福建	莆田	华南
福建	武平	华南
福建	尤溪	华南
福建	漳州	华南
福建	平潭	华南
福建	云霄	华南
福建	莆田	华南
福建	建阳	华南
福建	同安	华南
福建	福安	华南
福建	漳平	华南
福建	南安	华南
福建	石狮	华南
福建	金门	华南
甘肃	兰州
甘肃	通渭
甘肃	临泽
甘肃	高台
甘肃	皋兰
甘肃	成县
甘肃	合水
甘肃	东乡
甘肃	民勤
甘肃	庄浪
甘肃	民乐
甘肃	康县
甘肃	永昌
甘肃	张家
甘肃	环县
甘肃	宁县
甘肃	礼县
甘肃	徽县
甘肃	临洮
甘肃	靖远
甘肃	镇原
甘肃	泾川
甘肃	灵台
甘肃	甘谷
甘肃	天水
甘肃	永登
甘肃	文县
甘肃	清水
甘肃	正宁
甘肃	静宁
甘肃	陇西
甘肃	张家
甘肃	榆中
甘肃	宕昌
甘肃	秦安
甘肃	武威
甘肃	武山
甘肃	张掖
甘肃	景泰
甘肃	白银
甘肃	武都
甘肃	西峰
甘肃	清水
甘肃	临夏
甘肃	华亭
甘肃	山丹
甘肃	临潭
甘肃	酒泉
甘肃	敦煌
甘肃	会宁
甘肃	和政
甘肃	古浪
甘肃	漳县
甘肃	岷县
甘肃	玉门
甘肃	夏河
甘肃	东乡
甘肃	金塔
甘肃	渭源
甘肃	临夏
甘肃	张家
甘肃	肃南
甘肃	金昌
甘肃	平凉
甘肃	庆阳
甘肃	定西
广东	和平	华南
广东	惠来	华南
广东	鹤山	华南
广东	龙川	华南
广东	东莞	华南
广东	深圳	华南
广东	广州	华南
广东	紫金	华南
广东	怀集	华南
广东	大埔	华南
广东	连州	华南
广东	英德	华南
广东	连平	华南
广东	五华	华南
广东	增城	华南
广东	阳山	华南
广东	罗定	华南
广东	遂溪	华南
广东	中山	华南
广东	新兴	华南
广东	高要	华南
广东	平远	华南
广东	潮州	华南
广东	德庆	华南
广东	海丰	华南
广东	饶平	华南
广东	电白	华南
广东	河源	华南
广东	翁源	华南
广东	广宁	华南
广东	韶关	华南
广东	博罗	华南
广东	徐闻	华南
广东	丰顺	华南
广东	新丰	华南
广东	湛江	华南
广东	四会	华南
广东	清远	华南
广东	南澳	华南
广东	花都	华南
广东	番禺	华南
广东	开平	华南
广东	廉江	华南
广东	化州	华南
广东	陆丰	华南
广东	佛冈	华南
广东	南雄	华南
广东	惠阳	华南
广东	三水	华南
广东	信宜	华南
广东	阳春	华南
广东	顺德	华南
广东	澄海	华南
广东	兴宁	华南
广东	高州	华南
广东	南海	华南
广东	从化	华南
广东	潮阳	华南
广东	普宁	华南
广东	揭阳	华南
广东	台山	华南
广东	新会	华南
广东	乐昌	华南
广东	珠海	华南
广东	江门	华南
广东	德清	华南
广东	蕉岭	华南
广东	云浮	华南
广东	揭西	华南
广东	肇庆	华南
广西	天等	华南
广西	陆川	华南
广西	环江	华南
广西	容县	华南
广西	博白	华南
广西	上思	华南
广西	桂平	华南
广西	浦北	华南
广西	东兰	华南
广西	灵山	华南
广西	都安	华南
广西	宁明	华南
广西	昭平	华南
广西	昭平	华南
广西	融水	华南
广西	融安	华南
广西	鹿寨	华南
广西	上林	华南
广西	横县	华南
广西	天峨	华南
广西	隆林	华南
广西	南丹	华南
广西	象州	华南
广西	平南	华南
广西	柳江	华南
广西	阳朔	华南
广西	凌云	华南
广西	宾阳	华南
广西	罗城	华南
广西	资源	华南
广西	田林	华南
广西	扶绥	华南
广西	永福	华南
广西	平乐	华南
广西	平果	华南
广西	灌阳	华南
广西	那坡	华南
广西	忻城	华南
广西	巴马	华南
广西	马山	华南
广西	德保	华南
广西	隆安	华南
广西	全州	华南
广西	靖西	华南
广西	蒙山	华南
广西	北流	华南
广西	龙胜	华南
广西	合浦	华南
广西	龙州	华南
广西	田阳	华南
广西	田东	华南
广西	武鸣	华南
广西	恭城	华南
广西	兴安	华南
广西	钟山	华南
广西	柳城	华南
广西	大新	华南
广西	荔浦	华南
广西	钦州	华南
广西	玉林	华南
广西	梧州	华南
广西	贵港	华南
广西	南宁	华南
广西	河池	华南
广西	金秀	华南
广西	百色	华南
广西	北海	华南
广西	贺州	华南
广西	柳州	华南
广西	桂林	华南
广西	三江	华南
广西	崇左	华南
广西	来宾	华南
广西	岑溪	华南
广西	邕宁	华南
广西	凭祥	华南
贵州	麻江
贵州	贵定
贵州	晴隆
贵州	安龙
贵州	绥阳
贵州	长顺
贵州	黔西
贵州	施秉
贵州	遵义
贵州	普安
贵州	纳雍
贵州	普定
贵州	习水
贵州	大方
贵州	黎平
贵州	剑河
贵州	册亨
贵州	三都
贵州	德江
贵州	湄潭
贵州	岑巩
贵州	兴仁
贵州	锦屏
贵州	榕江
贵州	六枝
贵州	金沙
贵州	三穗
贵州	凤冈
贵州	镇远
贵州	毕节
贵州	水城
贵州	正安
贵州	赫章
贵州	桐梓
贵州	贞丰
贵州	雷山
贵州	望谟
贵州	平坝
贵州	织金
贵州	台江
贵州	天柱
贵州	罗甸
贵州	铜仁
贵州	凯里
贵州	万山
贵州	清镇
贵州	丹寨
贵州	瓮安
贵州	石阡
贵州	独山
贵州	龙里
贵州	思南
贵州	余庆
贵州	荔波
贵州	都匀
贵州	从江
贵州	惠水
贵州	开阳
贵州	江口
贵州	息烽
贵州	兴义
贵州	沿河
贵州	贵阳
贵州	遵义
贵州	盘县
贵州	威宁
贵州	道真
贵州	务川
贵州	印江
贵州	松桃
贵州	安顺
贵州	关岭
贵州	镇宁
贵州	紫云
贵州	仁怀
贵州	玉屏
贵州	福泉
贵州	赤水
贵州	六盘
海南	屯昌	华南
海南	海口	华南
海南	白沙	华南
海南	澄迈	华南
海南	三亚	华南
海南	琼海	华南
海南	万宁	华南
海南	陵水	华南
海南	东方	华南
海南	琼中	华南
海南	文昌	华南
河北	邯郸	华北
河北	滦县	华北
河北	怀安	华北
河北	宣化	华北
河北	滦平	华北
河北	涿鹿	华北
河北	昌黎	华北
河北	张家	华北
河北	兴隆	华北
河北	平山	华北
河北	隆化	华北
河北	赤城	华北
河北	井陉	华北
河北	涞源	华北
河北	承德	华北
河北	怀来	华北
河北	易县	华北
河北	赞皇	华北
河北	磁县	华北
河北	蔚县	华北
河北	涿州	华北
河北	张家	华北
河北	平泉	华北
河北	涉县	华北
河北	丰宁	华北
河北	乐亭	华北
河北	安新	华北
河北	玉田	华北
河北	曲阳	华北
河北	抚宁	华北
河北	青龙	华北
河北	围场	华北
河北	秦皇	华北
河北	内丘	华北
河北	宁晋	华北
河北	武安	华北
河北	定州	华北
河北	康保	华北
河北	安国	华北
河北	吴桥	华北
河北	保定	华北
河北	饶阳	华北
河北	清河	华北
河北	石家	华北
河北	巨鹿	华北
河北	故城	华北
河北	献县	华北
河北	崇礼	华北
河北	阜平	华北
河北	廊坊	华北
河北	邯郸	华北
河北	河间	华北
河北	张北	华北
河北	文安	华北
河北	徐水	华北
河北	肃宁	华北
河北	清河	华北
河北	任丘	华北
河北	大名	华北
河北	衡水	华北
河北	辛集	华北
河北	邢台	华北
河北	唐山	华北
河北	邢台	华北
河北	威县	华北
河北	曲周	华北
河北	承德	华北
河北	承德	华北
河北	盐山	华北
河北	隆尧	华北
河北	沽源	华北
河北	深州	华北
河北	尚义	华北
河北	黄骅	华北
河北	新乐	华北
河北	临城	华北
河北	泊头	华北
河北	沧州	华北
河北	高阳	华北
河北	张家	华北
河北	南宫	华北
河北	迁安	华北
河北	遵化	华北
河南	光山	华北
河南	商城	华北
河南	罗山	华北
河南	潢川	华北
河南	固始	华北
河南	息县	华北
河南	新县	华北
河南	淮滨	华北
河南	三门	华北
河南	郏县	华北
河南	新乡	华北
河南	内黄	华北
河南	柘城	华北
河南	卢氏	华北
河南	南乐	华北
河南	夏邑	华北
河南	漯河	华北
河南	上蔡	华北
河南	泌阳	华北
河南	确山	华北
河南	新野	华北
河南	鄢陵	华北
河南	武陟	华北
河南	许昌	华北
河南	汝南	华北
河南	南阳	华北
河南	南阳	华北
河南	驻马	华北
河南	开封	华北
河南	栾川	华北
河南	邓州	华北
河南	太康	华北
河南	济源	华北
河南	西平	华北
河南	扶沟	华北
河南	延津	华北
河南	杞县	华北
河南	封丘	华北
河南	方城	华北
河南	安阳	华北
河南	西华	华北
河南	淅川	华北
河南	商丘	华北
河南	正阳	华北
河南	偃师	华北
河南	宝丰	华北
河南	安阳	华北
河南	遂平	华北
河南	平舆	华北
河南	辉县	华北
河南	叶县	华北
河南	唐河	华北
河南	西峡	华北
河南	渑池	华北
河南	鹿邑	华北
河南	汝州	华北
河南	濮阳	华北
河南	汤阴	华北
河南	虞城	华北
河南	信阳	华北
河南	濮阳	华北
河南	兰考	华北
河南	清丰	华北
河南	三门	华北
河南	淮阳	华北
河南	中牟	华北
河南	新安	华北
河南	内乡	华北
河南	睢县	华北
河南	汝阳	华北
河南	新蔡	华北
河南	孟津	华北
河南	卫辉	华北
河南	尉氏	华北
河南	许昌	华北
河南	郑州	华北
河南	滑县	华北
河南	郸城	华北
河南	开封	华北
河南	伊川	华北
河南	灵宝	华北
河南	鲁山	华北
河南	桐柏	华北
河南	范县	华北
河南	禹州	华北
河南	镇平	华北
河南	焦作	华北
河南	沈丘	华北
河南	宜阳	华北
河南	民权	华北
河南	修武	华北
河南	洛宁	华北
河南	新乡	华北
河南	长垣	华北
河南	襄城	华北
河南	博爱	华北
河南	南阳	华北
河南	商丘	华北
河南	荥阳	华北
河南	永城	华北
河南	长葛	华北
河南	沁阳	华北
河南	舞阳	华北
河南	新郑	华北
河南	原阳	华北
河南	项城	华北
河南	鹤壁	华北
河南	周口	华北
河南	商水	华北
黑龙江	大庆	东北
黑龙江	黑河	东北
黑龙江	牡丹	东北
黑龙江	鹤岗	东北
黑龙江	伊春	东北
黑龙江	绥芬	东北
黑龙江	望奎	东北
黑龙江	密山	东北
黑龙江	铁力	东北
黑龙江	林甸	东北
黑龙江	明水	东北
黑龙江	逊克	东北
黑龙江	克东	东北
黑龙江	富裕	东北
黑龙江	桦南	东北
黑龙江	庆安	东北
黑龙江	巴彦	东北
黑龙江	宾县	东北
黑龙江	宝清	东北
黑龙江	拜泉	东北
黑龙江	孙吴	东北
黑龙江	呼玛	东北
黑龙江	林口	东北
黑龙江	双鸭	东北
黑龙江	双城	东北
黑龙江	青冈	东北
黑龙江	鸡西	东北
黑龙江	兰西	东北
黑龙江	集贤	东北
黑龙江	延寿	东北
黑龙江	肇州	东北
黑龙江	肇源	东北
黑龙江	通河	东北
黑龙江	齐齐	东北
黑龙江	肇东	东北
黑龙江	北安	东北
黑龙江	尚志	东北
黑龙江	依安	东北
黑龙江	木兰	东北
黑龙江	萝北	东北
黑龙江	佳木	东北
黑龙江	嘉荫	东北
黑龙江	勃利	东北
黑龙江	龙江	东北
黑龙江	绥滨	东北
黑龙江	哈尔	东北
黑龙江	东宁	东北
黑龙江	依兰	东北
黑龙江	汤原	东北
黑龙江	绥棱	东北
黑龙江	安达	东北
黑龙江	塔河	东北
黑龙江	克山	东北
黑龙江	甘南	东北
黑龙江	富锦	东北
黑龙江	阿城	东北
黑龙江	宁安	东北
黑龙江	五常	东北
黑龙江	海伦	东北
黑龙江	呼兰	东北
黑龙江	讷河	东北
黑龙江	嫩江	东北
黑龙江	穆棱	东北
黑龙江	虎林	东北
湖北	武汉	长江流域
湖北	竹溪	长江流域
湖北	嘉鱼	华南
湖北	钟祥	长江流域
湖北	应城	长江流域
湖北	利川	长江流域
湖北	洪湖	长江流域
湖北	天门	长江流域
湖北	南漳	长江流域
湖北	兴山	长江流域
湖北	黄石	长江流域
湖北	宜昌	长江流域
湖北	枣阳	长江流域
湖北	武穴	长江流域
湖北	公安	长江流域
湖北	石首	长江流域
湖北	京山	长江流域
湖北	长阳	长江流域
湖北	黄梅	华南
湖北	秭归	长江流域
湖北	浠水	长江流域
湖北	大悟	长江流域
湖北	通城	长江流域
湖北	郧西	华南
湖北	孝感	华南
湖北	随州	长江流域
湖北	英山	长江流域
湖北	远安	长江流域
湖北	潜江	长江流域
湖北	广水	长江流域
湖北	红安	长江流域
湖北	鄂州	长江流域
湖北	安陆	长江流域
湖北	保康	长江流域
湖北	宣恩	长江流域
湖北	蕲春	长江流域
湖北	咸宁	长江流域
湖北	荆门	长江流域
湖北	仙桃	长江流域
湖北	竹山	长江流域
湖北	阳新	长江流域
湖北	当阳	长江流域
湖北	罗田	华南
湖北	通山	华南
湖北	老河口	长江流域
湖北	云梦	长江流域
湖北	谷城	长江流域
湖北	监利	长江流域
湖北	咸丰	长江流域
湖北	崇阳	长江流域
湖北	五峰	长江流域
湖北	恩施	长江流域
湖北	麻城	长江流域
湖北	汉川	长江流域
湖北	新洲	长江流域
湖北	宜城	长江流域
湖北	襄阳	长江流域
湖北	松滋	长江流域
湖北	建始	长江流域
湖北	黄陂	长江流域
湖北	巴东	长江流域
湖北	宜昌	长江流域
湖北	房县	长江流域
湖北	郧县	长江流域
湖北	丹江	长江流域
湖北	沙市	长江流域
湖北	来凤	长江流域
湖南	桑植	华南
湖南	泸溪	华南
湖南	桂东	华南
湖南	永顺	华南
湖南	麻阳	华南
湖南	通道	华南
湖南	芷江	华南
湖南	嘉禾	华南
湖南	汝城	华南
湖南	保靖	华南
湖南	临武	华南
湖南	凤凰	华南
湖南	蓝山	华南
湖南	张家	华南
湖南	茶陵	华南
湖南	城步	华南
湖南	永兴	华南
湖南	宜章	华南
湖南	祁东	华南
湖南	新田	华南
湖南	永州	华南
湖南	桂阳	华南
湖南	绥宁	华南
湖南	涟源	华南
湖南	道县	华南
湖南	安仁	华南
湖南	衡山	华南
湖南	江永	华南
湖南	新晃	华南
湖南	资兴	华南
湖南	吉首	华南
湖南	东安	华南
湖南	江华	华南
湖南	洪江	华南
湖南	临湘	华南
湖南	宁远	华南
湖南	安化	华南
湖南	洞口	华南
湖南	新化	华南
湖南	衡南	华南
湖南	邵阳	华南
湖南	邵东	华南
湖南	新邵	华南
湖南	辰溪	华南
湖南	沅陵	华南
湖南	双峰	华南
湖南	新宁	华南
湖南	武冈	华南
湖南	溆浦	华南
湖南	岳阳	华南
湖南	桃江	华南
湖南	花垣	华南
湖南	攸县	华南
湖南	隆回	华南
湖南	祁阳	华南
湖南	龙山	华南
湖南	湘乡	华南
湖南	平江	长江流域
湖南	郴州	华南
湖南	耒阳	华南
湖南	会同	长江流域
湖南	汨罗	长江流域
湖南	张家	长江流域
湖南	石门	长江流域
湖南	怀化	长江流域
湖南	湘潭	长江流域
湖南	澧县	长江流域
湖南	慈利	长江流域
湖南	宁乡	长江流域
湖南	华蓥	长江流域
湖南	湘潭	长江流域
湖南	常宁	长江流域
湖南	沅江	长江流域
湖南	临澧	长江流域
湖南	邵阳	长江流域
湖南	湘阴	长江流域
湖南	衡阳	长江流域
湖南	醴陵	长江流域
湖南	长沙	长江流域
湖南	浏阳	长江流域
湖南	汉寿	长江流域
湖南	张家	长江流域
湖南	长沙	长江流域
湖南	岳阳	长江流域
湖南	南县	长江流域
湖南	安乡	长江流域
湖南	衡阳	长江流域
湖南	常德	长江流域
湖南	华容	长江流域
湖南	桃源	长江流域
湖南	古丈	长江流域
湖南	大庸	长江流域
吉林	吉林	东北
吉林	延吉	东北
吉林	集安	东北
吉林	龙井	东北
吉林	洮南	东北
吉林	农安	东北
吉林	农安	东北
吉林	公主	东北
吉林	辽源	东北
吉林	安图	东北
吉林	梅河	东北
吉林	四平	东北
吉林	辉南	东北
吉林	长岭	东北
吉林	梨树	东北
吉林	大安	东北
吉林	九台	东北
吉林	乾安	东北
吉林	镇赉	东北
吉林	舒兰	东北
吉林	汪清	东北
吉林	白城	东北
吉林	长春	东北
吉林	柳河	东北
吉林	东丰	东北
吉林	通化	东北
吉林	敦化	东北
吉林	珲春	东北
吉林	靖宇	东北
吉林	桦甸	东北
吉林	德惠	东北
吉林	通榆	东北
吉林	伊通	东北
吉林	长白	东北
吉林	和龙	东北
吉林	扶余	东北
吉林	榆树	东北
吉林	蛟河	东北
吉林	双辽	东北
吉林	前郭	东北
江苏	南京	长江流域
江苏	如皋	长江流域
江苏	扬州	长江流域
江苏	宝应	长江流域
江苏	海安	长江流域
江苏	常熟	长江流域
江苏	江阴	长江流域
江苏	海门	长江流域
江苏	宜兴	长江流域
江苏	昆山	长江流域
江苏	吴江	长江流域
江苏	南通	长江流域
江苏	泰州	长江流域
江苏	射阳	长江流域
江苏	睢宁	长江流域
江苏	建湖	长江流域
江苏	溧水	华北
江苏	徐州	华北
江苏	邳州	长江流域
江苏	沭阳	长江流域
江苏	连云港	华北
江苏	仪征	华北
江苏	盱眙	长江流域
江苏	如东	长江流域
江苏	常州	长江流域
江苏	滨海	长江流域
江苏	宿迁	华北
江苏	靖江	长江流域
江苏	灌南	长江流域
江苏	兴化	长江流域
江苏	沛县	华北
江苏	洪泽	长江流域
江苏	灌云	长江流域
江苏	东海	华北
江苏	无锡	长江流域
江苏	涟水	长江流域
江苏	高淳	华北
江苏	东台	长江流域
江苏	泗洪	长江流域
江苏	丹阳	长江流域
江苏	赣榆	华北
江苏	丰县	华北
江苏	泗阳	长江流域
江苏	阜宁	长江流域
江苏	扬中	长江流域
江苏	六合	长江流域
江苏	新沂	长江流域
江苏	溧阳	长江流域
江苏	大丰	长江流域
江苏	江都	长江流域
江苏	泰兴	长江流域
江苏	高邮	华北
江苏	金坛	长江流域
江苏	句容	长江流域
江苏	启东	长江流域
江苏	无锡	长江流域
江苏	苏州	长江流域
江苏	淮安	长江流域
江苏	太仓	长江流域
江西	南昌	华南
江西	安福	华南
江西	进贤	华南
江西	余江	华南
江西	安远	华南
江西	宁都	华南
江西	上犹	华南
江西	丰城	华南
江西	分宜	华南
江西	永新	华南
江西	安义	华南
江西	莲花	华南
江西	德安	华南
江西	赣县	华南
江西	定南	华南
江西	弋阳	华南
江西	广丰	华南
江西	玉山	华南
江西	遂川	华南
江西	东乡	华南
江西	南城	华南
江西	全南	华南
江西	武宁	华南
江西	信丰	华南
江西	万载	华南
江西	会昌	华南
江西	樟树	华南
江西	上高	华南
江西	崇仁	华南
江西	九江	华南
江西	新建	华南
江西	新干	华南
江西	吉水	华南
江西	石城	华南
江西	崇义	华南
江西	高安	华南
江西	金溪	华南
江西	铜鼓	华南
江西	龙南	华南
江西	星子	华南
江西	余干	华南
江西	靖安	华南
江西	万年	华南
江西	永修	华南
江西	横峰	华南
江西	婺源	华南
江西	井冈	华南
江西	宜黄	华南
江西	于都	华南
江西	上饶	华南
江西	寻乌	华南
江西	乐安	华南
江西	修水	华南
江西	彭泽	华南
江西	湖口	华南
江西	广昌	华南
江西	资溪	华南
江西	永丰	华南
江西	兴国	华南
江西	宜丰	华南
江西	峡江	华南
江西	铅山	华南
江西	南丰	华南
江西	泰和	华南
江西	大余	华南
江西	万安	华南
江西	黎川	华南
江西	奉新	华南
江西	都昌	华南
江西	吉安	华南
江西	九江	华南
江西	新余	华南
江西	宜春	华南
江西	南昌	华南
江西	萍乡	华南
江西	东乡	华南
江西	景德	华南
江西	上饶	华南
江西	南康	华南
江西	波阳	华南
江西	乐平	华南
江西	瑞金	华南
江西	德兴	华南
江西	瑞昌	华南
江西	贵溪	华南
江西	赣州	华南
江西	鹰潭	华南
辽宁	沈阳	东北
辽宁	丹东	东北
辽宁	庄河	东北
辽宁	辽阳	东北
辽宁	锦州	东北
辽宁	大连	东北
辽宁	西丰	东北
辽宁	瓦房	东北
辽宁	凌源	东北
辽宁	建平	东北
辽宁	建平	东北
辽宁	新宾	东北
辽宁	岫岩	东北
辽宁	阜新	东北
辽宁	宽甸	东北
辽宁	长海	东北
辽宁	辽阳	东北
辽宁	本溪	东北
辽宁	兴城	东北
辽宁	铁岭	东北
辽宁	阜新	东北
辽宁	营口	东北
辽宁	鞍山	东北
辽宁	绥中	东北
辽宁	康平	东北
辽宁	铁岭	东北
辽宁	辽中	东北
辽宁	海城	东北
辽宁	桓仁	东北
辽宁	昌图	东北
辽宁	台安	东北
辽宁	义县	东北
辽宁	开原	东北
辽宁	朝阳	东北
辽宁	大洼	东北
辽宁	黑山	东北
辽宁	本溪	东北
辽宁	北票	东北
辽宁	东港	东北
辽宁	法库	东北
辽宁	朝阳	东北
辽宁	彰武	东北
辽宁	连山	东北
辽宁	建昌	东北
辽宁	清原	东北
辽宁	新民	东北
辽宁	北镇	东北
辽宁	盘锦	东北
内蒙古	科尔
内蒙古	清水
内蒙古	呼和
内蒙古	包头
内蒙古	清水
内蒙古	鄂托
内蒙古	阿荣
内蒙古	新巴
内蒙古	土默
内蒙古	阿拉
内蒙古	达拉
内蒙古	库伦
内蒙古	扎鲁
内蒙古	准格
内蒙古	凉城
内蒙古	翁牛
内蒙古	通辽
内蒙古	巴林
内蒙古	正镶
内蒙古	牙克
内蒙古	阿巴
内蒙古	四子
内蒙古	苏尼
内蒙古	巴彦
内蒙古	开鲁
内蒙古	喀喇
内蒙古	杭锦
内蒙古	杭锦
内蒙古	乌拉
内蒙古	突泉
内蒙古	托克
内蒙古	鄂托
内蒙古	扎赉
内蒙古	商都
内蒙古	奈曼
内蒙古	卓资
内蒙古	巴林
内蒙古	杭锦
内蒙古	杭锦
内蒙古	敖汉
内蒙古	乌审
内蒙古	乌兰
内蒙古	额济
内蒙古	磴口
内蒙古	赤峰
内蒙古	东乌
内蒙古	正蓝
内蒙古	林西
内蒙古	土默
内蒙古	阿鲁
内蒙古	五原
内蒙古	宁城
内蒙古	锡林
内蒙古	固阳
内蒙古	多伦
内蒙古	乌兰
内蒙古	化德
内蒙古	太仆
内蒙古	镶黄
内蒙古	鄂温
内蒙古	阿拉
内蒙古	克什
内蒙古	陈巴
内蒙古	和林
内蒙古	二连
内蒙古	扎兰
内蒙古	鄂伦
内蒙古	伊金
内蒙古	武川
内蒙古	兴和
内蒙古	西乌
内蒙古	新巴
内蒙古	托克
内蒙古	海拉
内蒙古	集宁
内蒙古	东胜
内蒙古	额尔
内蒙古	喀喇
内蒙古	莫力
内蒙古	临河
内蒙古	额尔
内蒙古	丰镇
宁夏	海原
宁夏	同心
宁夏	泾源
宁夏	西吉
宁夏	盐池
宁夏	兴仁
宁夏	贺兰
宁夏	平罗
宁夏	永宁
宁夏	青铜
宁夏	中宁
宁夏	隆德
宁夏	吴忠
宁夏	银川
宁夏	中卫
宁夏	灵武
宁夏	固原
宁夏	惠农
宁夏	陶乐
青海	清水
青海	化隆
青海	玛多
青海	清水
青海	泽库
青海	德令
青海	共和
青海	贵德
青海	同德
青海	久治
青海	曲麻
青海	循化
青海	贵南
青海	杂多
青海	玉树
青海	甘德
青海	达日
青海	玛沁
青海	天峻
青海	乐都
青海	海晏
青海	西宁
青海	祁连
青海	湟中
青海	互助
青海	刚察
青海	湟源
青海	尖扎
青海	兴海
青海	囊谦
青海	门源
青海	同仁
青海	格尔
青海	格尔
青海	都兰
青海	大通
青海	民和
山东	莱阳	华北
山东	济南	华北
山东	乳山	华北
山东	青岛	华北
山东	鄄城	华北
山东	冠县	华北
山东	夏津	华北
山东	无棣	华北
山东	单县	华北
山东	聊城	华北
山东	东平	华北
山东	东明	华北
山东	诸城	华北
山东	博兴	华北
山东	昌乐	华北
山东	日照	华北
山东	梁山	华北
山东	临朐	华北
山东	临沂	华北
山东	枣庄	华北
山东	沾化	华北
山东	新泰	华北
山东	滨州	华北
山东	潍坊	华北
山东	平度	华北
山东	沂源	华北
山东	邹平	华北
山东	茌平	华北
山东	金乡	华北
山东	沂水	华北
山东	莒南	华北
山东	莱州	华北
山东	乐陵	华北
山东	高唐	华北
山东	平阴	华北
山东	龙口	华北
山东	文登	华北
山东	五莲	华北
山东	莒县	华北
山东	莘县	华北
山东	莱芜	华北
山东	莱西	华北
山东	昌邑	华北
山东	汶上	华北
山东	费县	华北
山东	宁阳	华北
山东	淄博	华北
山东	章丘	华北
山东	临清	华北
山东	济宁	华北
山东	滕州	华北
山东	广饶	华北
山东	齐河	华北
山东	高密	华北
山东	成武	华北
山东	东营	华北
山东	泗水	华北
山东	平邑	华北
山东	商河	华北
山东	郯城	华北
山东	平原	华北
山东	巨野	华北
山东	德州	华北
山东	曹县	华北
山东	烟台	华北
山东	威海	华北
山东	郓城	华北
山东	青州	华北
山东	微山	华北
山东	阳谷	华北
山东	胶州	华北
山东	蒙阴	华北
山东	宁津	华北
山东	安丘	华北
山东	临邑	华北
山东	惠民	华北
山东	泰安	华北
山东	牟平	华北
山东	蓬莱	华北
山东	海阳	华北
山东	即墨	华北
山东	禹城	华北
山东	肥城	华北
山东	招远	华北
山东	栖霞	华北
山东	菏泽	华北
山东	寿光	华北
山东	兖州	华北
山西	太原	华北
山西	高平	华北
山西	宁武	华北
山西	阳曲	华北
山西	静乐	华北
山西	繁峙	华北
山西	左权	华北
山西	襄垣	华北
山西	蒲县	华北
山西	平陆	华北
山西	黎城	华北
山西	昔阳	华北
山西	山阴	华北
山西	武乡	华北
山西	朔州	华北
山西	朔州	华北
山西	石楼	华北
山西	晋城	华北
山西	五寨	华北
山西	运城	华北
山西	偏关	华北
山西	阳泉	华北
山西	洪洞	华北
山西	五台	华北
山西	五台	华北
山西	右玉	华北
山西	广灵	华北
山西	灵丘	华北
山西	岚县	华北
山西	寿阳	华北
山西	临猗	华北
山西	河曲	华北
山西	壶关	华北
山西	岢岚	华北
山西	浑源	华北
山西	大同	华北
山西	侯马	华北
山西	隰县	华北
山西	清徐	华北
山西	沁水	华北
山西	临汾	华北
山西	阳城	华北
山西	闻喜	华北
山西	神池	华北
山西	翼城	华北
山西	陵川	华北
山西	大同	华北
山西	吉县	华北
山西	天镇	华北
山西	安泽	华北
山西	和顺	华北
山西	代县	华北
山西	垣曲	华北
山西	芮城	华北
山西	榆社	华北
山西	交城	华北
山西	沁源	华北
山西	祁县	华北
山西	沁县	华北
山西	平顺	华北
山西	稷山	华北
山西	兴县	华北
山西	临县	华北
山西	河津	华北
山西	原平	华北
山西	离石	华北
山西	汾阳	华北
山西	平鲁	华北
山西	保德	华北
山西	万荣	华北
山西	襄汾	华北
陕西	丹凤	华北
陕西	宜君	华北
陕西	商南	华北
陕西	紫阳	华北
陕西	宁陕	华北
陕西	铜川	华北
陕西	安康	华北
陕西	旬阳	华北
陕西	户县	华北
陕西	周至	华北
陕西	石泉	华北
陕西	山阳	华北
陕西	镇安	华北
陕西	洛南	华北
陕西	镇坪	华北
陕西	平利	华北
陕西	蓝田	华北
陕西	柞水	华北
陕西	白河	华北
陕西	汉阴	华北
陕西	长安	华北
陕西	耀县	华北
陕西	临潼	华北
陕西	富平	华北
陕西	潼关	华北
陕西	大荔	华北
陕西	蒲城	华北
陕西	澄城	华北
陕西	渭南	华北
陕西	韩城	华北
陕西	华县	华北
陕西	清涧	华北
陕西	子洲	华北
陕西	府谷	华北
陕西	吴堡	华北
陕西	绥德	华北
陕西	榆林	华北
陕西	靖边	华北
陕西	神木	华北
陕西	横山	华北
陕西	佳县	华北
陕西	米脂	华北
陕西	定边	华北
陕西	礼泉	华北
陕西	乾县	华北
陕西	旬邑	华北
陕西	永寿	华北
陕西	泾阳	华北
陕西	长武	华北
陕西	淳化	华北
陕西	彬县	华北
陕西	武功	华北
陕西	兴平	华北
陕西	勉县	华北
陕西	宁强	华北
陕西	西乡	华北
陕西	留坝	华北
陕西	汉中	华北
陕西	镇巴	华北
陕西	洋县	华北
陕西	城固	华北
陕西	略阳	华北
陕西	佛坪	华北
陕西	凤翔	华北
陕西	岐山	华北
陕西	千阳	华北
陕西	陇县	华北
陕西	麟游	华北
陕西	太白	华北
陕西	扶风	华北
陕西	宝鸡	华北
陕西	凤县	华北
陕西	眉县	华北
陕西	宝鸡	华北
陕西	安塞	华北
陕西	宜川	华北
陕西	志丹	华北
陕西	延川	华北
陕西	黄龙	华北
陕西	延安	华北
陕西	洛川	华北
陕西	黄陵	华北
陕西	富县	华北
陕西	延长	华北
陕西	子长	华北
陕西	吴旗	华北
陕西	西安	华北
陕西	华阴	华北
陕西	三原	华北
陕西	咸阳	华北
四川	九龙	长江流域
四川	都江	长江流域
四川	美姑	长江流域
四川	双流	长江流域
四川	大邑	长江流域
四川	马边	长江流域
四川	蒲江	长江流域
四川	金阳	长江流域
四川	喜德	长江流域
四川	郫县	长江流域
四川	越西	长江流域
四川	彭州	长江流域
四川	雷波	长江流域
四川	峨眉	长江流域
四川	布拖	长江流域
四川	甘洛	长江流域
四川	冕宁	长江流域
四川	普格	长江流域
四川	长宁	长江流域
四川	芦山	长江流域
四川	洪雅	长江流域
四川	武胜	长江流域
四川	广元	长江流域
四川	仁寿	长江流域
四川	蓬安	长江流域
四川	安岳	长江流域
四川	剑阁	长江流域
四川	泸县	长江流域
四川	盐亭	长江流域
四川	平昌	长江流域
四川	射洪	长江流域
四川	乐山	长江流域
四川	资阳	长江流域
四川	宜宾	长江流域
四川	宜宾	长江流域
四川	旺苍	长江流域
四川	乐至	长江流域
四川	通江	长江流域
四川	平武	长江流域
四川	木里	长江流域
四川	西昌	长江流域
四川	苍溪	长江流域
四川	犍为	长江流域
四川	雅安	长江流域
四川	自贡	长江流域
四川	筠连	长江流域
四川	德昌	长江流域
四川	石棉	长江流域
四川	江油	长江流域
四川	德阳	长江流域
四川	邻水	长江流域
四川	天全	长江流域
四川	兴文	长江流域
四川	安县	长江流域
四川	宝兴	长江流域
四川	珙县	长江流域
四川	青川	长江流域
四川	岳池	长江流域
四川	峨边	长江流域
四川	夹江	长江流域
四川	营山	长江流域
四川	井研	长江流域
四川	南溪	长江流域
四川	沐川	长江流域
四川	会理	长江流域
四川	昭觉	长江流域
四川	盐源	长江流域
四川	梓潼	长江流域
四川	绵阳	长江流域
四川	蓬溪	长江流域
四川	汶川	长江流域
四川	江安	长江流域
四川	三台	长江流域
四川	富顺	长江流域
四川	古蔺	长江流域
四川	威远	长江流域
四川	米易	长江流域
四川	中江	长江流域
四川	汉源	长江流域
四川	金堂	长江流域
四川	宁南	长江流域
四川	宣汉	长江流域
四川	高县	长江流域
四川	广汉	长江流域
四川	新津	长江流域
四川	巴塘	长江流域
四川	开江	长江流域
四川	盐边	长江流域
四川	仪陇	长江流域
四川	宜宾	长江流域
四川	宜宾	长江流域
四川	南部	长江流域
四川	渠县	长江流域
四川	资中	长江流域
四川	合江	长江流域
四川	大竹	长江流域
四川	屏山	长江流域
四川	西充	长江流域
四川	荣县	长江流域
四川	叙永	长江流域
四川	泸定	长江流域
四川	名山	长江流域
四川	南江	长江流域
四川	温江	长江流域
四川	新都	长江流域
四川	万源	长江流域
四川	隆昌	长江流域
四川	简阳	长江流域
四川	阆中	长江流域
四川	绵竹	长江流域
四川	纳溪	长江流域
四川	巴中	长江流域
四川	会东	长江流域
四川	北川	长江流域
四川	遂宁	长江流域
四川	邛崃	长江流域
四川	什邡	长江流域
四川	眉山	长江流域
四川	广安	长江流域
四川	达川	长江流域
四川	马尔	长江流域
四川	白玉	长江流域
四川	色达	长江流域
四川	得荣	长江流域
四川	红原	长江流域
四川	金川	长江流域
四川	松潘	长江流域
四川	甘孜	长江流域
四川	石渠	长江流域
四川	稻城	长江流域
四川	黑水	长江流域
四川	雅江	长江流域
四川	炉霍	长江流域
四川	乡城	长江流域
四川	茂县	长江流域
四川	道孚	长江流域
四川	康定	长江流域
四川	丹巴	长江流域
四川	理塘	长江流域
四川	德格	长江流域
四川	小金	长江流域
四川	新龙	长江流域
四川	理县	长江流域
四川	若尔	长江流域
四川	阿坝	长江流域
四川	南充	长江流域
四川	成都	长江流域
四川	南充	长江流域
四川	攀枝	长江流域
新疆	乌鲁
新疆	阿克
新疆	新和
新疆	和田
新疆	呼图
新疆	叶城
新疆	尼勒
新疆	巩留
新疆	库尔
新疆	博乐
新疆	阿克
新疆	焉耆
新疆	和硕
新疆	喀什
新疆	玛纳
新疆	拜城
新疆	昌吉
新疆	乌什
新疆	莎车
新疆	于田
新疆	民丰
新疆	新源
新疆	泽普
新疆	和田
新疆	乌鲁
新疆	霍城
新疆	柯坪
新疆	石河
新疆	克拉
新疆	岳普
新疆	且末
新疆	富蕴
新疆	哈巴
新疆	乌恰
新疆	阿拉
新疆	阿勒
新疆	温泉
新疆	皮山
新疆	裕民
新疆	伽师
新疆	哈密
新疆	阿合
新疆	额敏
新疆	巴楚
新疆	轮台
新疆	尉犁
新疆	伊宁
新疆	吉木
新疆	特克
新疆	青河
新疆	库车
新疆	托克
新疆	精河
新疆	伊吾
新疆	和静
新疆	麦盖
新疆	鄯善
新疆	昭苏
新疆	布尔
新疆	木垒
新疆	塔城
新疆	若羌
新疆	吉木
新疆	阿拉
新疆	阿拉
新疆	奇台
新疆	策勒
新疆	阿瓦
新疆	英吉
新疆	沙湾
新疆	福海
新疆	伊宁
新疆	沙雅
新疆	托克
新疆	托里
新疆	阿图
新疆	察布
新疆	和布
新疆	巴里
新疆	乌苏
新疆	阿克
新疆	塔什
云南	大关
云南	昭通
云南	师宗
云南	盐津
云南	红河
云南	镇雄
云南	福贡
云南	元阳
云南	永善
云南	威信
云南	丘北
云南	彝良
云南	呈贡
云南	罗平
云南	富源
云南	巧家
云南	大姚
云南	嵩明
云南	云县
云南	绥江
云南	富宁
云南	姚安
云南	保山
云南	开远
云南	个旧
云南	武定
云南	禄丰
云南	屏边
云南	永平
云南	马关
云南	宣威
云南	华坪
云南	陆良
云南	宁蒗
云南	牟定
云南	峨山
云南	洱源
云南	鹤庆
云南	元谋
云南	勐腊
云南	镇康
云南	大理
云南	通海
云南	江川
云南	泸西
云南	马龙
云南	德钦
云南	墨江
云南	晋宁
云南	西盟
云南	陇川
云南	河口
云南	蒙自
云南	富民
云南	云龙
云南	麻栗
云南	剑川
云南	祥云
云南	勐海
云南	宾川
云南	文山
云南	西畴
云南	景东
云南	绿春
云南	砚山
云南	楚雄
云南	弥勒
云南	澄江
云南	龙陵
云南	易门
云南	宜良
云南	永德
云南	弥渡
云南	澜沧
云南	建水
云南	双柏
云南	沧源
云南	盈江
云南	永仁
云南	玉溪
云南	永胜
云南	腾冲
云南	昆明
云南	景洪
云南	华宁
云南	凤庆
云南	石屏
云南	漾濞
云南	南华
云南	广南
云南	会泽
云南	丽江
云南	景谷
云南	贡山
云南	元江
云南	镇沅
云南	孟连
云南	耿马
云南	寻甸
云南	双江
云南	巍山
云南	兰坪
云南	维西
云南	安宁
云南	鲁甸
云南	新平
云南	江城
云南	昌宁
云南	瑞丽
云南	东川
云南	临沧
云南	思茅
云南	曲靖
云南	普洱
重庆	忠县	长江流域
重庆	荣昌	长江流域
重庆	梁平	长江流域
重庆	綦江	长江流域
重庆	石柱	长江流域
重庆	开县	长江流域
重庆	城口	长江流域
重庆	铜梁	长江流域
重庆	巫山	长江流域
重庆	璧山	长江流域
重庆	丰都	长江流域
重庆	奉节	长江流域
重庆	巫溪	长江流域
重庆	潼南	长江流域
重庆	云阳	长江流域
重庆	武隆	长江流域
重庆	大足	长江流域
重庆	垫江	长江流域
重庆	永川	长江流域
重庆	长寿	长江流域
重庆	酉阳	长江流域
重庆	彭水	长江流域
重庆	江津	长江流域
重庆	黔江	长江流域
重庆	秀山	长江流域
重庆	南川	长江流域
重庆	合川	长江流域
重庆	涪陵	长江流域
